# Supplementary material for: Comparative analysis of actinorhizal nodule and associated soil microorganism diversity and structure in three Alnus species
Source: Front Plant Sci. 2025 May 8;16:1572494. doi: 10.3389/fpls.2025.1572494 (PMC12095336; doi:10.3389/fpls.2025.1572494)
Supplement: Supplementary file 2 [file Table1.xlsx]

## Sheet: Sheet1
Supplementary Table S1 Summary of the sequencing of all samples
Sample Name	Seq_Num	Base_Num	Mean_Length	OTU_Num	Sample Species	Sample Site	Latitude and Longitude
Aj_nodule1	30093	13075791	434.513	1080	Alnus japonica	Jingxin Town, Hunchun City, Yanbian Korean Autonomous Prefecture, Jilin Province	130°36' E, 42°27' N
Aj_nodule2	37190	16110135	433.185	705	Alnus japonica	Jingxin Town, Hunchun City, Yanbian Korean Autonomous Prefecture, Jilin Province	130°36' E, 42°27' N
Aj_nodule3	31229	13504336	432.429	725	Alnus japonica	Jingxin Town, Hunchun City, Yanbian Korean Autonomous Prefecture, Jilin Province	130°36' E, 42°27' N
Aj_nodule4	32984	14278715	432.898	579	Alnus japonica	Jingxin Town, Hunchun City, Yanbian Korean Autonomous Prefecture, Jilin Province	130°36' E, 42°27' N
Aj_nodule5	43746	18855186	431.015	397	Alnus japonica	Jingxin Town, Hunchun City, Yanbian Korean Autonomous Prefecture, Jilin Province	130°36' E, 42°27' N
Aj_soil1	31974	13951584	436.342	1108	Alnus japonica	Jingxin Town, Hunchun City, Yanbian Korean Autonomous Prefecture, Jilin Province	130°36' E, 42°27' N
Aj_soil2	37451	16376427	437.276	836	Alnus japonica	Jingxin Town, Hunchun City, Yanbian Korean Autonomous Prefecture, Jilin Province	130°36' E, 42°27' N
Aj_soil3	34275	14914676	435.147	978	Alnus japonica	Jingxin Town, Hunchun City, Yanbian Korean Autonomous Prefecture, Jilin Province	130°36' E, 42°27' N
Aj_soil4	40345	17472218	433.07	954	Alnus japonica	Jingxin Town, Hunchun City, Yanbian Korean Autonomous Prefecture, Jilin Province	130°36' E, 42°27' N
Aj_soil5	39679	17121507	431.5	682	Alnus japonica	Jingxin Town, Hunchun City, Yanbian Korean Autonomous Prefecture, Jilin Province	130°36' E, 42°27' N
Am_nodule1	30254	12940146	427.717	89	Alnus mandshurica	Tianchi north region of Changbai Mountain	127°57' E, 42°12' N
Am_nodule2	31216	13451493	430.917	207	Alnus mandshurica	Tianchi north region of Changbai Mountain	127°57' E, 42°12' N
Am_nodule3	39440	16945059	429.641	439	Alnus mandshurica	Tianchi north region of Changbai Mountain	127°57' E, 42°12' N
Am_nodule4	31779	13719301	431.71	135	Alnus mandshurica	Tianchi north region of Changbai Mountain	127°57' E, 42°12' N
Am_nodule5	38068	16333278	429.055	497	Alnus mandshurica	Tianchi north region of Changbai Mountain	127°57' E, 42°12' N
Am_soil1	41162	17937177	435.77	1202	Alnus mandshurica	Tianchi north region of Changbai Mountain	127°57' E, 42°12' N
Am_soil2	40098	17595112	438.803	759	Alnus mandshurica	Tianchi north region of Changbai Mountain	127°57' E, 42°12' N
Am_soil3	34916	15187164	434.963	1136	Alnus mandshurica	Tianchi north region of Changbai Mountain	127°57' E, 42°12' N
Am_soil4	32735	14382297	439.355	976	Alnus mandshurica	Tianchi north region of Changbai Mountain	127°57' E, 42°12' N
Am_soil5	36304	15868553	437.102	1191	Alnus mandshurica	Tianchi north region of Changbai Mountain	127°57' E, 42°12' N
As_nodule_bs1	30900	13332497	431.472	553	Alnus sibirica	Baishan City, Jilin Province	126°53' E, 42°03' N
As_nodule_bs2	36364	15706868	431.935	579	Alnus sibirica	Baishan City, Jilin Province	126°53' E, 42°03' N
As_nodule_bs3	32980	14275146	432.843	858	Alnus sibirica	Baishan City, Jilin Province	126°53' E, 42°03' N
As_nodule_bs4	32347	13981999	432.25	964	Alnus sibirica	Baishan City, Jilin Province	126°53' E, 42°03' N
As_nodule_bs5	33063	14160018	428.274	386	Alnus sibirica	Baishan City, Jilin Province	126°53' E, 42°03' N
As_nodule_hc1	37133	15985199	430.485	493	Alnus sibirica	Hunchun City, Yanbian Korean Autonomous Prefecture, Jilin Province	130°29' E, 42°50' N
As_nodule_hc2	36920	15849993	429.306	130	Alnus sibirica	Hunchun City, Yanbian Korean Autonomous Prefecture, Jilin Province	130°29' E, 42°50' N
As_nodule_hc3	38978	16859041	432.527	734	Alnus sibirica	Hunchun City, Yanbian Korean Autonomous Prefecture, Jilin Province	130°29' E, 42°50' N
As_nodule_hc4	39295	17217534	438.161	761	Alnus sibirica	Hunchun City, Yanbian Korean Autonomous Prefecture, Jilin Province	130°29' E, 42°50' N
As_nodule_hc5	38089	16540331	434.255	985	Alnus sibirica	Hunchun City, Yanbian Korean Autonomous Prefecture, Jilin Province	130°29' E, 42°50' N
As_nodule_hl1	37111	15879675	427.897	95	Alnus sibirica	Helong City, Yanbian Korean Autonomous Prefecture, Jilin Province	129°08' E, 42°39' N
As_nodule_hl2	38476	16514716	429.221	621	Alnus sibirica	Helong City, Yanbian Korean Autonomous Prefecture, Jilin Province	129°08' E, 42°39' N
As_nodule_hl3	33034	14154755	428.49	249	Alnus sibirica	Helong City, Yanbian Korean Autonomous Prefecture, Jilin Province	129°08' E, 42°39' N
As_nodule_hl4	39747	17045336	428.846	499	Alnus sibirica	Helong City, Yanbian Korean Autonomous Prefecture, Jilin Province	129°08' E, 42°39' N
As_nodule_hl5	37201	15940397	428.494	724	Alnus sibirica	Helong City, Yanbian Korean Autonomous Prefecture, Jilin Province	129°08' E, 42°39' N
As_nodule_mj1	38477	16493640	428.662	737	Alnus sibirica	Manjiang Town, Fusong County, Baishan City, Jilin Province	127°36' E, 41°58' N
As_nodule_mj2	31254	13411492	429.113	618	Alnus sibirica	Manjiang Town, Fusong County, Baishan City, Jilin Province	127°36' E, 41°58' N
As_nodule_mj3	31523	13500803	428.284	523	Alnus sibirica	Manjiang Town, Fusong County, Baishan City, Jilin Province	127°36' E, 41°58' N
As_nodule_mj4	38516	16498125	428.345	475	Alnus sibirica	Manjiang Town, Fusong County, Baishan City, Jilin Province	127°36' E, 41°58' N
As_nodule_mj5	41273	17953534	434.995	478	Alnus sibirica	Manjiang Town, Fusong County, Baishan City, Jilin Province	127°36' E, 41°58' N
As_nodule_sd1	31920	13679466	428.555	489	Alnus sibirica	Sandaohe, Kuandian Manchu Autonomous County, Dandong City, Liaoning Province	125°32' E, 40°54' N
As_nodule_sd2	43023	18492600	429.831	671	Alnus sibirica	Sandaohe, Kuandian Manchu Autonomous County, Dandong City, Liaoning Province	125°32' E, 40°54' N
As_nodule_sd3	34410	14781863	429.58	288	Alnus sibirica	Sandaohe, Kuandian Manchu Autonomous County, Dandong City, Liaoning Province	125°32' E, 40°54' N
As_nodule_sd4	36822	15851221	430.482	292	Alnus sibirica	Sandaohe, Kuandian Manchu Autonomous County, Dandong City, Liaoning Province	125°32' E, 40°54' N
As_nodule_sd5	42612	18268014	428.706	871	Alnus sibirica	Sandaohe, Kuandian Manchu Autonomous County, Dandong City, Liaoning Province	125°32' E, 40°54' N
As_soil_bs1	34329	14972978	436.161	1118	Alnus sibirica	Baishan City, Jilin Province	126°53' E, 42°03' N
As_soil_bs2	36156	15765093	436.03	1246	Alnus sibirica	Baishan City, Jilin Province	126°53' E, 42°03' N
As_soil_bs3	38890	17036812	438.077	1378	Alnus sibirica	Baishan City, Jilin Province	126°53' E, 42°03' N
As_soil_bs4	44713	19506115	436.252	1219	Alnus sibirica	Baishan City, Jilin Province	126°53' E, 42°03' N
As_soil_bs5	42125	18400396	436.805	1150	Alnus sibirica	Baishan City, Jilin Province	126°53' E, 42°03' N
As_soil_hc1	30036	13105376	436.322	990	Alnus sibirica	Hunchun City, Yanbian Korean Autonomous Prefecture, Jilin Province	130°29' E, 42°50' N
As_soil_hc2	40626	17725814	436.317	1371	Alnus sibirica	Hunchun City, Yanbian Korean Autonomous Prefecture, Jilin Province	130°29' E, 42°50' N
As_soil_hc3	34980	15301067	437.423	1406	Alnus sibirica	Hunchun City, Yanbian Korean Autonomous Prefecture, Jilin Province	130°29' E, 42°50' N
As_soil_hc4	44538	19503469	437.906	1216	Alnus sibirica	Hunchun City, Yanbian Korean Autonomous Prefecture, Jilin Province	130°29' E, 42°50' N
As_soil_hc5	33726	14719352	436.439	1188	Alnus sibirica	Hunchun City, Yanbian Korean Autonomous Prefecture, Jilin Province	130°29' E, 42°50' N
As_soil_hl1	41703	18230100	437.141	1071	Alnus sibirica	Helong City, Yanbian Korean Autonomous Prefecture, Jilin Province	129°08' E, 42°39' N
As_soil_hl2	34383	15020948	436.871	1294	Alnus sibirica	Helong City, Yanbian Korean Autonomous Prefecture, Jilin Province	129°08' E, 42°39' N
As_soil_hl3	35157	15329567	436.032	1109	Alnus sibirica	Helong City, Yanbian Korean Autonomous Prefecture, Jilin Province	129°08' E, 42°39' N
As_soil_hl4	38487	16733446	434.782	1206	Alnus sibirica	Helong City, Yanbian Korean Autonomous Prefecture, Jilin Province	129°08' E, 42°39' N
As_soil_hl5	35071	15352440	437.753	1183	Alnus sibirica	Helong City, Yanbian Korean Autonomous Prefecture, Jilin Province	129°08' E, 42°39' N
As_soil_mj1	42145	18396613	436.508	1258	Alnus sibirica	Manjiang Town, Fusong County, Baishan City, Jilin Province	127°36' E, 41°58' N
As_soil_mj2	40256	17487822	434.415	1158	Alnus sibirica	Manjiang Town, Fusong County, Baishan City, Jilin Province	127°36' E, 41°58' N
As_soil_mj3	41087	17895866	435.56	1190	Alnus sibirica	Manjiang Town, Fusong County, Baishan City, Jilin Province	127°36' E, 41°58' N
As_soil_mj4	39638	17274618	435.81	1369	Alnus sibirica	Manjiang Town, Fusong County, Baishan City, Jilin Province	127°36' E, 41°58' N
As_soil_mj5	40587	17695457	435.988	1206	Alnus sibirica	Manjiang Town, Fusong County, Baishan City, Jilin Province	127°36' E, 41°58' N
As_soil_sd1	44591	19437953	435.917	1073	Alnus sibirica	Sandaohe, Kuandian Manchu Autonomous County, Dandong City, Liaoning Province	125°32' E, 40°54' N
As_soil_sd2	36726	16027824	436.416	1239	Alnus sibirica	Sandaohe, Kuandian Manchu Autonomous County, Dandong City, Liaoning Province	125°32' E, 40°54' N
As_soil_sd3	41446	18013853	434.634	921	Alnus sibirica	Sandaohe, Kuandian Manchu Autonomous County, Dandong City, Liaoning Province	125°32' E, 40°54' N
As_soil_sd4	43831	19129240	436.432	1017	Alnus sibirica	Sandaohe, Kuandian Manchu Autonomous County, Dandong City, Liaoning Province	125°32' E, 40°54' N
As_soil_sd5	32638	14188773	434.732	1159	Alnus sibirica	Sandaohe, Kuandian Manchu Autonomous County, Dandong City, Liaoning Province	125°32' E, 40°54' N
