# Supplementary material for: Comparative analysis of actinorhizal nodule and associated soil microorganism diversity and structure in three Alnus species
Source: Front Plant Sci. 2025 May 8;16:1572494. doi: 10.3389/fpls.2025.1572494 (PMC12095336; doi:10.3389/fpls.2025.1572494)
Supplement: Supplementary file 3 [file Table2.xlsx]

## Sheet: Sheet1
Supplementary Table S2 Spearman correlation coefficient of microbial community (genus level) in root nodule samples
Node_Num = 9, Edge_Num = 39
Node1_Name	Node2_Name	Coefficient	P_value	Relation
g__Mycobacterium	g__Bradyrhizobium	0.67815	7.59311e-06	positive
g__Bradyrhizobium	g__Acidibacter	0.7272	7.498e-07	positive
g__Bradyrhizobium	g__norank_f__Chitinophagaceae	0.69745	3.22411e-06	positive
g__Bradyrhizobium	g__Rhizomicrobium	0.77146	5.8111e-08	positive
g__Bradyrhizobium	g__Frankia	-0.77647	4.19912e-08	negtive
g__Granulicella	g__Acidibacter	0.69199	4.1351e-06	positive
g__Granulicella	g__norank_f__Chitinophagaceae	0.63062	4.89369e-05	positive
g__Acidibacter	g__norank_f__Chitinophagaceae	0.78859	1.84644e-08	positive
g__Acidibacter	g__Rhizomicrobium	0.83594	4.10448e-10	positive
g__Acidibacter	g__Acidothermus	0.73384	5.27525e-07	positive
g__Acidibacter	g__norank_o__Gaiellales	0.72248	9.56567e-07	positive
g__Acidibacter	g__norank_o__Acidimicrobiales	0.62604	5.76062e-05	positive
g__Acidibacter	g__Frankia	-0.73602	4.68851e-07	negtive
g__norank_f__Chitinophagaceae	g__Frankia	-0.61841	7.51884e-05	negtive
g__norank_f__Chitinophagaceae	g__Rhizomicrobium	0.70949	1.82573e-06	positive
g__Rhizomicrobium	g__norank_f__Elev-16S-1332	0.65266	2.14627e-05	positive
g__Rhizomicrobium	g__Rhodanobacter	0.61782	7.67288e-05	positive
g__Rhizomicrobium	g__Acidothermus	0.67978	7.08242e-06	positive
g__Rhizomicrobium	g__norank_o__Gaiellales	0.76635	8.03188e-08	positive
g__Rhizomicrobium	g__norank_o__Acidimicrobiales	0.64828	2.54219e-05	positive
g__Rhizomicrobium	g__Frankia	-0.81281	3.01072e-09	negtive
g__norank_f__Elev-16S-1332	g__Frankia	-0.61341	8.92021e-05	negtive
g__norank_f__Elev-16S-1332	g__norank_p__Saccharibacteria	0.64961	2.41557e-05	positive
g__Acidothermus	g__norank_o__Gaiellales	0.75527	1.57497e-07	positive
g__Acidothermus	g__norank_o__Acidimicrobiales	0.6437	3.02404e-05	positive
g__norank_o__Gaiellales	g__norank_o__Acidimicrobiales	0.84121	2.49653e-10	positive
g__norank_o__Gaiellales	g__Frankia	-0.6174	7.78438e-05	negtive
g__norank_o__Gaiellales	g__norank_c__Acidobacteria	0.81901	1.81519e-09	positive
g__norank_o__Acidimicrobiales	g__norank_f__Moraxellaceae	0.60006	0.000138843	positive
g__norank_o__Acidimicrobiales	g__norank_c__Acidobacteria	0.85662	5.22517e-11	positive
g__norank_o__Acidimicrobiales	g__norank_f__Anaerolineaceae	0.67244	9.66761e-06	positive
g__norank_p__Saccharibacteria	g__norank_f__Mitochondria	-0.65143	2.25183e-05	negtive
g__norank_c__Acidobacteria	g__norank_f__Anaerolineaceae	0.70828	1.93528e-06	positive
g__norank_f__Anaerolineaceae	g__Actinoplanes	0.63974	3.50729e-05	positive
g__Actinoplanes	g__Cryptosporangium	0.65913	1.66458e-05	positive
g__Actinoplanes	g__Lysinimonas	0.70316	2.47046e-06	positive
g__Streptomyces	g__Mesorhizobium	0.71084	1.70967e-06	positive
g__Mesorhizobium	g__Rhizobium	0.72881	6.89087e-07	positive
g__Mesorhizobium	g__Sphingomonas	0.62405	6.17907e-05	positive
