# Supplementary material for: Comparative analysis of actinorhizal nodule and associated soil microorganism diversity and structure in three Alnus species
Source: Front Plant Sci. 2025 May 8;16:1572494. doi: 10.3389/fpls.2025.1572494 (PMC12095336; doi:10.3389/fpls.2025.1572494)
Supplement: Supplementary file 4 [file Table3.xlsx]

## Sheet: Sheet1
Supplementary Table S3 Spearman correlation coefficient of microbial community (genus level) in associated soil samples
Node_Num = 8, Edge_Num = 26
Node1_Name	Node2_Name	Coefficient	P_value	Relation
g__Acidothermus	g__norank_f__Xanthobacteraceae	0.6618	1.49548e-05	positive
g__Acidothermus	g__Candidatus_Solibacter	0.60793	0.000107232	positive
g__norank_f__Xanthobacteraceae	g__norank_o__Gaiellales	0.72273	9.44345e-07	positive
g__norank_f__Xanthobacteraceae	g__Sphingomonas	-0.65973	1.6249e-05	negtive
g__Candidatus_Solibacter	g__Nocardioides	-0.61712	7.86097e-05	negtive
g__Candidatus_Solibacter	g__Bryobacter	0.82788	8.496e-10	positive
g__Candidatus_Solibacter	g__norank_f__Acidobacteriaceae__Subgroup_1_	0.70695	2.06307e-06	positive
g__norank_f__Acidobacteriaceae__Subgroup_1_	g__Nocardioides	-0.797	1.01095e-08	negtive
g__norank_f__Acidobacteriaceae__Subgroup_1_	g__norank_c__JG37-AG-4	0.62712	5.54451e-05	positive
g__norank_f__Acidobacteriaceae__Subgroup_1_	g__Pseudonocardia	-0.66337	1.40373e-05	negtive
g__Nocardioides	g__norank_c__JG37-AG-4	-0.60397	0.000122217	negtive
g__Nocardioides	g__Pseudonocardia	0.76625	8.07996e-08	positive
g__Nocardioides	g__norank_f__Elev-16S-1332	0.63976	3.50356e-05	positive
g__norank_c__JG37-AG-4	g__Pseudonocardia	-0.6349	4.18982e-05	negtive
g__Pseudonocardia	g__norank_f__Elev-16S-1332	0.61449	8.59974e-05	positive
g__RB41	g__norank_c__Acidobacteria	0.67902	7.316e-06	positive
g__norank_c__Acidobacteria	g__norank_c__KD4-96	0.80909	4.0431e-09	positive
g__norank_c__Acidobacteria	g__norank_f__Anaerolineaceae	0.64495	2.8851e-05	positive
g__norank_f__Anaerolineaceae	g__Roseiflexus	0.66032	1.58742e-05	positive
g__CL500-29_marine_group	g__Roseiflexus	0.77949	3.4382e-08	positive
g__Roseiflexus	g__norank_f__Nitrosomonadaceae	0.69991	2.87692e-06	positive
g__Roseiflexus	g__norank_o__SC-I-84	0.60056	0.000136592	positive
g__norank_f__Nitrosomonadaceae	g__norank_o__SC-I-84	0.75927	1.24041e-07	positive
g__norank_f__Nitrosomonadaceae	g__norank_f__Gemmatimonadaceae	0.73246	5.68081e-07	positive
g__norank_o__SC-I-84	g__norank_f__Gemmatimonadaceae	0.71	1.78086e-06	positive
g__Nakamurella	g__Flavobacterium	0.61246	9.21274e-05	positive
