# Supplementary material for: Comparative analysis of actinorhizal nodule and associated soil microorganism diversity and structure in three Alnus species
Source: Front Plant Sci. 2025 May 8;16:1572494. doi: 10.3389/fpls.2025.1572494 (PMC12095336; doi:10.3389/fpls.2025.1572494)
Supplement: Supplementary file 5 [file Table4.xlsx]

## Sheet: Sheet1
Supplementary Table S4 OTU table
domain	kingdom	phylum	class	order	family	genus	species	otu	Am_nodule1	Am_nodule3	Am_nodule2	Am_nodule4	Am_nodule5	As_soil_mj5	As_soil_sd3	As_soil_sd4	As_soil_bs2	As_soil_mj4	As_soil_mj2	As_soil_hc4	As_soil_hl4	As_soil_hl1	As_soil_hc3	As_soil_hl5	As_soil_hl3	As_soil_mj3	As_soil_sd2	As_soil_hc1	As_soil_hc2	As_soil_mj1	As_soil_sd1	As_soil_bs5	As_soil_bs1	As_soil_bs4	As_soil_sd5	As_soil_bs3	As_soil_hc5	As_soil_hl2	Aj_nodule4	Aj_nodule2	Aj_nodule3	Aj_nodule1	Aj_nodule5	Am_soil2	Am_soil1	Am_soil3	Am_soil4	Am_soil5	Aj_soil4
d__Bacteria	k__norank	p__Acidobacteria	c__Acidobacteria	o__norank_c__Acidobacteria	f__norank_c__Acidobacteria	g__norank_c__Acidobacteria	s__unclassified_g__norank_c__Acidobacteria	OTU754	0	0	0	0	0	0	5	1	2	3	0	0	0	0	2	1	0	0	3	2	0	0	4	2	0	2	3	2	0	9	0	0	0	0	0	0	0	0	0	0	0
d__Bacteria	k__norank	p__Actinobacteria	c__Actinobacteria	o__Acidimicrobiales	f__norank_o__Acidimicrobiales	g__norank_o__Acidimicrobiales	s__unclassified_g__norank_o__Acidimicrobiales	OTU314	0	0	0	0	1	0	0	0	8	0	4	0	4	0	2	0	28	1	0	2	4	2	2	1	0	0	0	0	0	0	3	7	3	2	1	0	0	0	0	1	4
d__Bacteria	k__norank	p__Proteobacteria	c__Alphaproteobacteria	o__Rhizobiales	f__Hyphomicrobiaceae	g__Hyphomicrobium	s__unclassified_g__Hyphomicrobium	OTU1500	0	0	0	0	0	1	0	2	0	0	0	3	0	0	2	1	0	0	1	1	0	0	0	1	1	0	4	1	1	4	0	0	0	0	0	0	7	0	3	1	0
d__Bacteria	k__norank	p__Chloroflexi	c__Ktedonobacteria	o__Ktedonobacterales	f__HSB_OF53-F07	g__norank_f__HSB_OF53-F07	s__uncultured_Ktedonobacter_sp._g__norank_f__HSB_OF53-F07	OTU3116	0	0	0	0	0	2	0	0	0	2	16	0	1	0	1	0	21	2	1	0	13	2	0	0	0	0	0	0	0	0	2	3	0	2	0	1	0	0	0	0	4
d__Bacteria	k__norank	p__Actinobacteria	c__Actinobacteria	o__Propionibacteriales	f__Nocardioidaceae	g__Nocardioides	s__Nocardioides_terrigena	OTU3284	0	0	0	0	0	3	19	2	1	7	0	3	0	0	0	4	0	0	0	6	0	3	6	0	5	1	7	1	2	1	0	0	0	0	0	0	0	1	0	1	0
d__Bacteria	k__norank	p__Actinobacteria	c__Actinobacteria	o__Micrococcales	f__Microbacteriaceae	g__Agromyces	s__unclassified_g__Agromyces	OTU692	0	0	0	0	0	0	5	0	3	0	2	8	3	2	3	3	0	0	6	5	0	1	3	0	10	6	0	3	0	1	0	0	0	0	0	0	0	0	0	0	0
d__Bacteria	k__norank	p__Actinobacteria	c__Actinobacteria	o__Solirubrobacterales	f__Patulibacteraceae	g__Patulibacter	s__Solirubrobacterales_bacterium_URHD0059	OTU2434	0	0	0	0	0	2	0	0	0	1	2	0	0	0	0	5	0	18	0	0	0	2	1	0	0	0	1	0	0	0	0	0	0	0	0	0	0	1	1	0	1
d__Bacteria	k__norank	p__Proteobacteria	c__Gammaproteobacteria	o__Xanthomonadales	f__norank_o__Xanthomonadales	g__norank_o__Xanthomonadales	s__unclassified_g__norank_o__Xanthomonadales	OTU1867	0	0	0	0	0	0	3	2	3	1	0	4	0	0	4	2	0	0	3	4	1	0	4	1	1	8	4	1	1	0	0	0	0	2	0	0	0	0	0	0	0
d__Bacteria	k__norank	p__Proteobacteria	c__Deltaproteobacteria	o__Myxococcales	f__BIrii41	g__norank_f__BIrii41	s__uncultured_delta_proteobacterium_g__norank_f__BIrii41	OTU3061	0	0	0	0	0	0	0	1	3	3	1	1	1	0	2	2	0	5	1	5	0	2	2	0	0	1	1	1	0	2	0	0	0	0	0	0	1	3	0	0	0
d__Bacteria	k__norank	p__Proteobacteria	c__Alphaproteobacteria	o__Rhizobiales	f__A0839	g__norank_f__A0839	s__uncultured_bacterium_g__norank_f__A0839	OTU1419	0	0	0	0	1	0	0	1	3	4	0	19	4	1	10	2	0	0	2	0	3	3	0	3	1	4	3	1	2	6	0	0	0	2	0	0	17	0	3	4	0
d__Bacteria	k__norank	p__Actinobacteria	c__Actinobacteria	o__Acidimicrobiales	f__Acidimicrobiaceae	g__norank_f__Acidimicrobiaceae	s__uncultured_bacterium_g__norank_f__Acidimicrobiaceae	OTU2026	0	0	0	0	0	1	0	0	0	2	0	0	2	0	0	1	0	0	1	0	0	2	0	0	2	0	2	1	0	0	0	0	0	1	0	0	0	0	0	0	0
d__Bacteria	k__norank	p__Chloroflexi	c__Ktedonobacteria	o__Ktedonobacterales	f__HSB_OF53-F07	g__norank_f__HSB_OF53-F07	s__uncultured_Ktedonobacter_sp._g__norank_f__HSB_OF53-F07	OTU3842	0	0	0	0	0	2	0	0	5	3	8	0	0	0	2	0	10	0	0	0	9	6	0	0	0	0	0	0	0	0	0	5	0	0	2	1	1	0	0	0	7
d__Bacteria	k__norank	p__Bacteroidetes	c__Sphingobacteriia	o__Sphingobacteriales	f__norank_o__Sphingobacteriales	g__norank_o__Sphingobacteriales	s__uncultured_delta_proteobacterium_g__norank_o__Sphingobacteriales	OTU1756	0	0	0	0	0	0	0	0	0	0	0	0	0	0	0	0	0	1	1	0	0	0	0	0	0	0	0	2	0	0	0	0	0	0	0	0	0	0	0	0	0
d__Bacteria	k__norank	p__Actinobacteria	c__Actinobacteria	o__Acidimicrobiales	f__norank_o__Acidimicrobiales	g__norank_o__Acidimicrobiales	s__uncultured_Iamiaceae_bacterium_g__norank	OTU1572	0	0	0	0	2	3	1	3	5	1	5	0	2	3	0	3	7	4	3	0	1	6	2	4	1	8	0	1	2	1	0	0	0	4	1	1	1	3	1	6	1
d__Bacteria	k__norank	p__GAL15	c__norank_p__GAL15	o__norank_p__GAL15	f__norank_p__GAL15	g__norank_p__GAL15	s__unclassified_g__norank_p__GAL15	OTU2910	0	0	0	0	0	0	0	0	1	1	4	0	0	0	0	0	10	0	0	0	1	5	0	1	0	0	0	0	0	2	0	0	0	0	0	0	0	0	0	1	0
d__Bacteria	k__norank	p__Planctomycetes	c__Phycisphaerae	o__Phycisphaerales	f__Phycisphaeraceae	g__SM1A02	s__unclassified_g__SM1A02	OTU3645	0	0	0	0	0	0	0	0	0	0	0	0	1	0	0	0	1	0	0	0	0	1	0	0	0	0	0	1	0	0	0	0	1	1	0	0	0	0	0	0	1
d__Bacteria	k__norank	p__GAL15	c__norank_p__GAL15	o__norank_p__GAL15	f__norank_p__GAL15	g__norank_p__GAL15	s__uncultured_Firmicutes_bacterium_g__norank_p__GAL15	OTU1705	0	0	0	0	0	0	0	0	21	0	1	0	0	0	0	0	0	0	0	0	0	2	0	0	0	0	0	0	0	0	0	0	0	0	0	0	0	0	0	0	0
d__Bacteria	k__norank	p__Actinobacteria	c__Actinobacteria	o__Streptosporangiales	f__Thermomonosporaceae	g__Actinoallomurus	s__unclassified_g__Actinoallomurus	OTU257	0	0	0	0	0	2	0	2	0	0	0	0	1	0	0	0	0	0	0	0	0	0	0	0	0	0	0	0	0	0	3	0	0	0	0	0	0	0	0	0	4
d__Bacteria	k__norank	p__Actinobacteria	c__Actinobacteria	o__Acidimicrobiales	f__norank_o__Acidimicrobiales	g__norank_o__Acidimicrobiales	s__unclassified_g__norank_o__Acidimicrobiales	OTU3312	0	0	0	0	0	0	1	0	1	1	0	0	0	0	0	0	0	0	0	0	1	0	0	0	0	0	0	0	0	0	0	0	0	0	0	0	0	0	0	0	0
d__Bacteria	k__norank	p__Acidobacteria	c__Acidobacteria	o__unclassified_c__Acidobacteria	f__unclassified_c__Acidobacteria	g__unclassified_c__Acidobacteria	s__unclassified_c__Acidobacteria	OTU3048	0	0	0	0	0	0	0	0	0	0	0	1	0	0	3	0	0	0	0	0	0	0	0	1	0	0	0	0	0	1	0	0	0	0	0	0	1	0	0	0	0
d__Bacteria	k__norank	p__Bacteroidetes	c__Flavobacteriia	o__Flavobacteriales	f__NS9_marine_group	g__norank_f__NS9_marine_group	s__unclassified_g__norank_f__NS9_marine_group	OTU4456	0	0	0	0	0	0	2	0	0	1	0	1	0	0	0	0	0	0	1	0	0	0	0	0	0	0	0	1	0	0	0	0	1	1	0	0	0	0	0	0	0
d__Bacteria	k__norank	p__Chloroflexi	c__Ktedonobacteria	o__Ktedonobacterales	f__JG30a-KF-32	g__norank_f__JG30a-KF-32	s__unclassified_g__norank_f__JG30a-KF-32	OTU3125	0	0	0	0	0	1	0	0	0	0	0	0	0	0	0	0	11	0	0	0	0	0	0	0	0	0	0	0	0	0	0	0	0	0	0	0	0	0	0	0	0
d__Bacteria	k__norank	p__Chloroflexi	c__SBR2076	o__norank_c__SBR2076	f__norank_c__SBR2076	g__norank_c__SBR2076	s__uncultured_Caldilineaceae_bacterium_g__norank_c__SBR2076	OTU2860	0	0	0	0	0	0	0	0	0	0	0	0	0	0	0	0	0	0	0	0	0	0	0	0	0	0	0	0	0	0	0	0	0	0	0	0	0	0	0	0	0
d__Bacteria	k__norank	p__Chloroflexi	c__JG37-AG-4	o__norank_c__JG37-AG-4	f__norank_c__JG37-AG-4	g__norank_c__JG37-AG-4	s__unclassified_g__norank_c__JG37-AG-4	OTU587	0	0	0	0	0	0	0	0	0	0	0	0	0	0	1	0	0	0	0	0	5	0	0	0	0	0	0	0	1	0	0	0	0	0	0	0	0	0	0	0	0
d__Bacteria	k__norank	p__Bacteroidetes	c__Sphingobacteriia	o__Sphingobacteriales	f__Sphingobacteriaceae	g__Mucilaginibacter	s__uncultured_Bacteroidetes_bacterium_g__Mucilaginibacter	OTU4606	0	0	0	0	1	1	0	0	0	0	0	0	1	1	1	0	1	2	0	0	0	0	0	2	0	0	0	0	1	0	2	6	2	1	0	1	0	0	0	0	0
d__Bacteria	k__norank	p__Planctomycetes	c__Phycisphaerae	o__Phycisphaerales	f__Phycisphaeraceae	g__SM1A02	s__unclassified_g__SM1A02	OTU3774	0	0	0	0	1	0	0	0	1	0	0	0	0	0	0	0	0	0	0	1	0	0	0	0	0	0	0	1	1	0	3	0	4	0	0	0	0	0	0	0	0
d__Bacteria	k__norank	p__Bacteroidetes	c__Cytophagia	o__Cytophagales	f__Cytophagaceae	g__norank_f__Cytophagaceae	s__unclassified_g__norank_f__Cytophagaceae	OTU630	0	0	0	0	1	0	0	0	0	0	0	0	0	0	0	0	0	0	0	0	8	0	0	0	0	0	0	0	3	1	0	0	0	0	0	0	0	0	0	0	0
d__Bacteria	k__norank	p__Gemmatimonadetes	c__Gemmatimonadetes	o__Gemmatimonadales	f__Gemmatimonadaceae	g__Gemmatirosa	s__uncultured_bacterium_g__Gemmatirosa	OTU468	0	0	0	0	0	0	0	0	0	0	0	0	0	0	0	0	0	0	0	4	0	0	0	0	0	0	1	0	0	2	0	0	0	0	0	0	0	0	0	0	0
d__Bacteria	k__norank	p__Firmicutes	c__Erysipelotrichia	o__Erysipelotrichales	f__Erysipelotrichaceae	g__norank_f__Erysipelotrichaceae	s__uncultured_bacterium_g__norank_f__Erysipelotrichaceae	OTU1697	0	0	0	0	0	0	0	0	0	0	0	0	0	0	0	0	0	0	0	2	0	0	0	0	0	0	0	1	0	0	0	0	0	0	0	0	0	0	0	0	0
d__Bacteria	k__norank	p__Acidobacteria	c__Acidobacteria	o__Blastocatellales	f__Blastocatellaceae__Subgroup_4_	g__RB41	s__unclassified_g__RB41	OTU2225	0	0	0	0	0	1	0	0	0	0	1	0	0	2	2	1	2	0	0	1	2	0	1	34	0	7	2	1	0	0	0	0	0	2	0	0	3	2	3	2	0
d__Bacteria	k__norank	p__Proteobacteria	c__Alphaproteobacteria	o__Rhodobacterales	f__Rhodobacteraceae	g__Cereibacter	s__unclassified_g__Cereibacter	OTU1878	0	0	0	0	0	0	1	0	0	1	0	2	2	2	3	0	0	1	1	1	1	1	0	0	3	0	0	55	0	1	0	0	0	0	0	1	3	0	3	3	0
d__Bacteria	k__norank	p__Actinobacteria	c__Actinobacteria	o__Corynebacteriales	f__Mycobacteriaceae	g__Mycobacterium	s__unclassified_g__Mycobacterium	OTU2763	0	0	0	0	0	0	0	0	0	1	1	1	0	0	0	2	0	0	0	0	0	0	3	0	0	0	3	0	0	0	1	1	0	0	0	0	0	0	0	0	0
d__Bacteria	k__norank	p__Acidobacteria	c__Acidobacteria	o__norank_c__Acidobacteria	f__norank_c__Acidobacteria	g__norank_c__Acidobacteria	s__unclassified_g__norank_c__Acidobacteria	OTU3375	0	0	0	0	0	0	0	0	1	1	0	0	0	0	0	1	0	0	2	0	0	0	0	0	2	3	0	6	0	0	0	0	0	1	0	0	0	0	0	0	0
d__Bacteria	k__norank	p__Proteobacteria	c__Gammaproteobacteria	o__Xanthomonadales	f__Xanthomonadales_Incertae_Sedis	g__Acidibacter	s__unclassified_g__Acidibacter	OTU1247	0	0	0	0	0	0	0	0	0	0	0	0	0	0	0	0	0	0	0	0	0	0	0	0	0	0	0	0	0	0	0	0	0	1	0	0	1	0	0	0	0
d__Bacteria	k__norank	p__Acidobacteria	c__Acidobacteria	o__norank_c__Acidobacteria	f__norank_c__Acidobacteria	g__norank_c__Acidobacteria	s__unclassified_g__norank_c__Acidobacteria	OTU2759	0	1	0	0	0	3	0	2	1	5	1	2	6	2	4	5	3	6	4	1	0	0	2	4	2	5	8	6	0	6	0	0	0	6	0	0	4	9	1	7	1
d__Bacteria	k__norank	p__Actinobacteria	c__Actinobacteria	o__Propionibacteriales	f__Nocardioidaceae	g__Nocardioides	s__unclassified_g__Nocardioides	OTU689	0	0	0	0	0	0	0	0	1	3	0	1	0	0	3	1	0	1	1	0	0	1	0	0	0	0	0	0	0	0	0	0	0	0	0	0	0	0	0	0	0
d__Bacteria	k__norank	p__Actinobacteria	c__Actinobacteria	o__Acidimicrobiales	f__norank_o__Acidimicrobiales	g__norank_o__Acidimicrobiales	s__uncultured_actinobacterium_g__norank_o__Acidimicrobiales	OTU1913	0	0	0	0	1	0	0	0	0	0	0	0	0	0	0	1	0	0	0	1	0	0	0	0	0	2	0	2	0	0	0	0	0	0	0	0	3	0	3	2	0
d__Bacteria	k__norank	p__Acidobacteria	c__Acidobacteria	o__Subgroup_10	f__ABS-19	g__norank_f__ABS-19	s__uncultured_Acidobacteria_bacterium_g__norank_f__ABS-19	OTU1004	0	0	0	0	0	0	0	0	6	0	2	8	2	1	1	2	4	0	2	0	0	0	0	0	3	1	1	0	1	0	0	0	0	2	0	0	0	0	0	0	2
d__Bacteria	k__norank	p__Saccharibacteria	c__Unknown_Class_p__Saccharibacteria	o__Unknown_Order_c__Unknown_Class_p__Saccharibacteria	f__Unknown_Family_o__Unknown_Order_c__Unknown_Class_p__Saccharibacteria	g__Candidatus_Saccharimonas	s__uncultured_bacterium_g__Candidatus_Saccharimonas	OTU3943	0	0	0	2	0	0	0	0	0	0	0	0	0	0	0	0	0	1	0	0	0	0	0	0	0	0	0	0	0	0	0	0	0	0	0	0	0	0	0	0	0
d__Bacteria	k__norank	p__Actinobacteria	c__Actinobacteria	o__Corynebacteriales	f__Nocardiaceae	g__Williamsia	s__unclassified_g__Williamsia	OTU3529	0	0	0	0	0	0	8	1	0	1	1	0	0	1	0	2	0	0	3	0	0	1	4	0	1	0	0	0	0	0	0	0	0	0	0	0	0	0	0	0	1
d__Bacteria	k__norank	p__Proteobacteria	c__Alphaproteobacteria	o__Rhizobiales	f__Hyphomicrobiaceae	g__Blastochloris	s__uncultured_Methylocystaceae_bacterium_g__Blastochloris	OTU171	0	0	0	0	0	1	0	0	0	0	1	0	0	0	0	1	2	0	0	0	2	0	0	0	0	0	0	0	0	0	2	6	3	0	1	0	0	0	0	0	0
d__Bacteria	k__norank	p__Proteobacteria	c__Alphaproteobacteria	o__Caulobacterales	f__Caulobacteraceae	g__norank_f__Caulobacteraceae	s__unclassified_g__norank_f__Caulobacteraceae	OTU13	0	2	2	0	0	1	0	0	1	2	0	6	1	0	1	2	3	1	1	0	0	1	0	2	0	2	0	1	2	2	5	8	3	0	0	0	0	2	2	2	5
d__Bacteria	k__norank	p__Proteobacteria	c__Alphaproteobacteria	o__Rhizobiales	f__Rhizobiaceae	g__Rhizobium	s__unclassified_g__Rhizobium	OTU376	10	125	41	39	397	12	13	54	5	9	43	1	16	33	2	79	10	4	63	6	0	12	20	8	78	13	3	19	4	15	0	2	0	1	11	210	37	6	74	52	1
d__Bacteria	k__norank	p__Chloroflexi	c__Chloroflexia	o__Chloroflexales	f__Roseiflexaceae	g__Roseiflexus	s__uncultured_bacterium_g__Roseiflexus	OTU1532	0	0	0	0	0	0	1	0	0	0	0	0	0	0	1	0	0	0	0	3	1	0	0	0	2	0	0	0	0	0	0	0	0	0	0	0	0	0	0	0	0
d__Bacteria	k__norank	p__Gemmatimonadetes	c__Gemmatimonadetes	o__Gemmatimonadales	f__Gemmatimonadaceae	g__Gemmatimonas	s__unclassified_g__Gemmatimonas	OTU451	0	0	0	0	0	0	0	0	1	1	0	0	0	0	0	0	0	0	0	7	0	0	0	0	2	0	1	0	0	0	0	0	0	0	0	0	0	1	0	0	0
d__Bacteria	k__norank	p__Acidobacteria	c__Acidobacteria	o__norank_c__Acidobacteria	f__norank_c__Acidobacteria	g__norank_c__Acidobacteria	s__uncultured_bacterium_KF-JG30-18	OTU4393	0	0	0	0	0	0	0	0	3	0	1	0	0	0	0	0	2	0	0	0	1	0	0	0	0	0	0	0	0	0	0	0	0	0	0	0	0	0	0	0	0
d__Bacteria	k__norank	p__Gemmatimonadetes	c__Gemmatimonadetes	o__Gemmatimonadales	f__Gemmatimonadaceae	g__norank_f__Gemmatimonadaceae	s__unclassified_g__norank_f__Gemmatimonadaceae	OTU231	0	0	0	0	0	0	0	0	0	0	0	0	0	0	0	0	0	0	0	0	0	0	0	0	0	0	0	0	0	0	0	0	3	0	0	0	0	0	0	0	6
d__Bacteria	k__norank	p__Actinobacteria	c__Actinobacteria	o__Corynebacteriales	f__Nocardiaceae	g__Nocardia	s__Nocardia_arthritidis	OTU3780	0	0	0	0	0	0	0	0	0	0	0	0	0	0	0	0	0	0	0	0	0	0	0	0	0	0	0	0	0	0	0	0	1	0	0	0	0	0	0	0	0
d__Bacteria	k__norank	p__Acidobacteria	c__Acidobacteria	o__Subgroup_7	f__norank_o__Subgroup_7	g__norank_o__Subgroup_7	s__uncultured_Acidobacteria_bacterium_g__norank_o__Subgroup_7	OTU1186	0	0	0	0	0	7	1	1	1	0	10	3	5	6	1	4	5	3	0	0	10	4	0	2	0	7	1	0	35	0	0	0	3	3	0	0	4	29	1	3	5
d__Bacteria	k__norank	p__Proteobacteria	c__Alphaproteobacteria	o__Rhizobiales	f__Xanthobacteraceae	g__Variibacter	s__unclassified_g__Variibacter	OTU1174	0	10	8	0	7	30	12	30	16	30	24	33	33	28	18	31	11	32	30	29	21	44	39	19	24	53	38	26	29	28	29	29	64	49	12	39	88	49	38	48	48
d__Bacteria	k__norank	p__Proteobacteria	c__Deltaproteobacteria	o__Myxococcales	f__P3OB-42	g__norank_f__P3OB-42	s__uncultured_bacterium_g__norank_f__P3OB-42	OTU4099	0	0	0	0	1	1	0	0	0	0	0	0	0	0	0	0	6	0	0	0	0	0	0	0	0	0	0	0	0	0	0	0	0	0	0	0	0	0	0	0	0
d__Bacteria	k__norank	p__Acidobacteria	c__Acidobacteria	o__Blastocatellales	f__Blastocatellaceae__Subgroup_4_	g__unclassified_f__Blastocatellaceae__Subgroup_4_	s__unclassified_f__Blastocatellaceae__Subgroup_4_	OTU3127	0	0	0	0	0	0	0	0	0	2	2	0	0	0	0	0	1	0	0	0	1	0	0	1	0	0	2	1	2	0	0	0	0	2	0	0	3	1	0	2	0
d__Bacteria	k__norank	p__Chloroflexi	c__Chloroflexia	o__Chloroflexales	f__Roseiflexaceae	g__Roseiflexus	s__uncultured_bacterium_g__Roseiflexus	OTU1995	0	0	0	0	0	0	0	0	0	0	0	0	0	0	0	0	0	0	0	0	0	1	0	0	1	0	0	3	0	0	0	0	0	0	0	0	0	0	0	0	0
d__Bacteria	k__norank	p__Chloroflexi	c__unclassified_p__Chloroflexi	o__unclassified_p__Chloroflexi	f__unclassified_p__Chloroflexi	g__unclassified_p__Chloroflexi	s__unclassified_p__Chloroflexi	OTU3750	0	0	0	0	0	0	1	0	0	0	0	0	0	0	0	0	0	0	0	0	0	0	0	1	0	0	1	0	0	0	0	0	0	0	0	0	0	0	0	0	0
d__Bacteria	k__norank	p__Chloroflexi	c__Chloroflexia	o__Chloroflexales	f__Roseiflexaceae	g__Roseiflexus	s__unclassified_g__Roseiflexus	OTU2042	0	0	0	0	0	8	0	5	5	4	4	4	4	7	11	6	6	3	7	0	23	4	8	10	1	21	3	8	10	6	0	0	0	1	0	2	9	2	2	3	0
d__Bacteria	k__norank	p__Acidobacteria	c__Acidobacteria	o__Acidobacteriales	f__Acidobacteriaceae__Subgroup_1_	g__Acidobacterium	s__unclassified_g__Acidobacterium	OTU4306	0	0	0	0	0	0	0	0	0	0	0	0	0	0	0	0	0	0	0	0	0	0	0	0	0	0	0	0	0	0	0	0	3	0	1	0	0	0	0	0	1
d__Bacteria	k__norank	p__Chloroflexi	c__Ktedonobacteria	o__Ktedonobacterales	f__Ktedonobacteraceae	g__unclassified_f__Ktedonobacteraceae	s__unclassified_f__Ktedonobacteraceae	OTU2029	0	0	0	0	0	1	0	0	0	0	0	0	0	0	0	0	0	0	0	0	0	0	0	2	0	0	0	0	0	0	0	0	0	0	3	0	0	0	0	0	0
d__Bacteria	k__norank	p__Acidobacteria	c__Acidobacteria	o__Solibacterales	f__Solibacteraceae__Subgroup_3_	g__unclassified_f__Solibacteraceae__Subgroup_3_	s__unclassified_f__Solibacteraceae__Subgroup_3_	OTU409	0	1	1	0	1	6	0	0	42	4	8	24	43	19	10	9	35	22	1	1	12	12	0	5	2	11	0	8	43	4	31	43	20	6	42	26	43	17	14	16	33
d__Bacteria	k__norank	p__Proteobacteria	c__Gammaproteobacteria	o__Xanthomonadales	f__Nevskiaceae	g__Nevskia	s__Persicaria_minor_g__Nevskia	OTU4235	0	0	0	0	0	0	0	0	0	0	0	0	0	0	0	0	0	0	0	0	0	0	0	0	1	0	0	0	0	0	7	7	7	1	0	0	0	0	1	1	1
d__Bacteria	k__norank	p__Chloroflexi	c__Thermomicrobia	o__JG30-KF-CM45	f__norank_o__JG30-KF-CM45	g__norank_o__JG30-KF-CM45	s__unclassified_g__norank_o__JG30-KF-CM45	OTU3039	0	0	0	0	0	0	0	0	0	0	0	0	0	0	0	0	0	1	0	0	0	0	0	0	0	0	0	1	0	0	0	0	0	1	0	0	0	0	0	0	0
d__Bacteria	k__norank	p__Bacteroidetes	c__Flavobacteriia	o__Flavobacteriales	f__Flavobacteriaceae	g__Flavobacterium	s__Flavobacterium_succinicans	OTU2927	0	0	2	0	0	6	14	8	1	4	5	2	3	20	48	8	1	1	12	0	3	6	2	0	7	0	1	4	4	4	0	0	0	0	0	0	1	1	1	0	0
d__Bacteria	k__norank	p__Planctomycetes	c__Planctomycetacia	o__Planctomycetales	f__Planctomycetaceae	g__norank_f__Planctomycetaceae	s__uncultured_bacterium_g__norank_f__Planctomycetaceae	OTU1438	0	0	0	0	0	0	0	1	0	0	1	0	2	0	0	0	0	0	0	0	0	0	0	0	0	0	0	3	0	0	0	0	0	0	0	0	1	0	0	4	0
d__Bacteria	k__norank	p__Verrucomicrobia	c__Spartobacteria	o__Chthoniobacterales	f__DA101_soil_group	g__norank_f__DA101_soil_group	s__uncultured_bacterium_g__norank_f__DA101_soil_group	OTU4048	0	0	0	0	0	0	0	0	0	0	0	0	0	0	0	0	0	0	0	0	1	0	0	0	0	0	0	3	0	0	0	0	0	0	0	1	4	0	2	5	0
d__Bacteria	k__norank	p__Proteobacteria	c__Deltaproteobacteria	o__Myxococcales	f__Haliangiaceae	g__Haliangium	s__uncultured_bacterium_g__Haliangium	OTU3544	0	0	0	0	0	0	0	2	0	0	0	0	0	0	0	0	0	0	1	0	0	0	0	0	0	0	0	0	0	0	0	0	0	0	0	0	0	0	0	0	0
d__Bacteria	k__norank	p__Planctomycetes	c__Planctomycetacia	o__Planctomycetales	f__Planctomycetaceae	g__norank_f__Planctomycetaceae	s__unclassified_g__norank_f__Planctomycetaceae	OTU1302	0	0	0	0	0	1	0	0	0	0	0	0	0	0	0	0	0	0	0	0	0	0	0	0	0	0	0	0	0	0	0	0	0	0	0	0	0	0	0	0	0
d__Bacteria	k__norank	p__Proteobacteria	c__Alphaproteobacteria	o__Rhodospirillales	f__unclassified_o__Rhodospirillales	g__unclassified_o__Rhodospirillales	s__unclassified_o__Rhodospirillales	OTU172	0	0	0	0	0	0	0	0	0	0	0	0	2	0	0	0	0	0	0	0	0	0	0	0	0	0	0	0	0	0	9	0	2	1	0	0	1	0	0	0	1
d__Bacteria	k__norank	p__Proteobacteria	c__Gammaproteobacteria	o__Legionellales	f__Coxiellaceae	g__Aquicella	s__unclassified_g__Aquicella	OTU3599	0	0	0	0	0	0	0	0	0	0	0	0	0	0	0	0	0	0	0	0	1	0	0	0	0	0	0	0	0	0	0	0	0	0	0	0	1	1	0	1	0
d__Bacteria	k__norank	p__Gemmatimonadetes	c__Gemmatimonadetes	o__Gemmatimonadales	f__Gemmatimonadaceae	g__norank_f__Gemmatimonadaceae	s__uncultured_Gemmatimonadetes_bacterium_g__norank_f__Gemmatimonadaceae	OTU2273	0	0	0	0	1	0	0	0	0	0	0	0	0	0	0	1	0	0	0	1	0	0	1	1	0	0	0	0	1	0	0	0	0	0	0	0	0	1	0	0	0
d__Bacteria	k__norank	p__Acidobacteria	c__Acidobacteria	o__norank_c__Acidobacteria	f__norank_c__Acidobacteria	g__norank_c__Acidobacteria	s__bacterium_Ellin5121	OTU1276	0	0	1	0	0	1	0	0	0	1	2	0	1	1	0	0	3	3	0	0	8	0	0	1	0	1	0	0	3	0	9	23	1	13	1	0	2	3	0	2	17
d__Bacteria	k__norank	p__Actinobacteria	c__Actinobacteria	o__Propionibacteriales	f__Nocardioidaceae	g__Nocardioides	s__Nocardioides_sp._JC2947	OTU2819	0	0	0	0	1	0	0	0	0	0	0	0	0	0	0	0	0	0	0	0	0	0	0	0	0	0	0	0	0	0	0	0	0	0	4	0	0	0	0	1	0
d__Bacteria	k__norank	p__Actinobacteria	c__Actinobacteria	o__Corynebacteriales	f__Mycobacteriaceae	g__Mycobacterium	s__unclassified_g__Mycobacterium	OTU2448	0	7	0	1	4	21	12	19	0	27	14	3	12	2	4	7	1	32	9	1	0	31	42	0	18	13	20	17	0	5	1	2	1	5	0	3	3	3	0	0	6
d__Bacteria	k__norank	p__Proteobacteria	c__Alphaproteobacteria	o__Rhodospirillales	f__Acetobacteraceae	g__Rhodovastum	s__uncultured_bacterium_g__Rhodovastum	OTU4007	0	3	1	0	15	0	0	0	2	0	0	0	2	0	0	1	0	0	0	0	0	0	2	5	1	2	0	0	1	0	0	0	1	0	0	0	2	0	4	1	1
d__Bacteria	k__norank	p__Chlamydiae	c__Chlamydiae	o__Chlamydiales	f__Parachlamydiaceae	g__unclassified_f__Parachlamydiaceae	s__unclassified_f__Parachlamydiaceae	OTU3394	0	0	0	0	0	0	0	0	0	0	0	0	0	0	0	0	0	0	0	0	0	0	0	0	0	0	0	0	0	0	0	0	0	0	0	0	1	0	0	2	0
d__Bacteria	k__norank	p__Actinobacteria	c__Actinobacteria	o__Acidimicrobiales	f__norank_o__Acidimicrobiales	g__norank_o__Acidimicrobiales	s__unclassified_g__norank_o__Acidimicrobiales	OTU4116	0	0	0	0	1	0	0	0	0	1	0	1	2	0	0	3	1	1	1	0	6	3	2	0	2	0	0	0	8	5	0	0	0	4	0	0	4	1	1	3	0
d__Bacteria	k__norank	p__Chloroflexi	c__Anaerolineae	o__Anaerolineales	f__Anaerolineaceae	g__norank_f__Anaerolineaceae	s__unclassified_g__norank_f__Anaerolineaceae	OTU4117	0	0	0	0	0	2	0	0	1	1	0	6	0	1	2	1	0	8	0	0	3	0	0	0	0	1	0	2	0	0	0	0	0	46	0	0	2	0	2	3	0
d__Bacteria	k__norank	p__Proteobacteria	c__Betaproteobacteria	o__Nitrosomonadales	f__Nitrosomonadaceae	g__norank_f__Nitrosomonadaceae	s__beta_proteobacterium_A0837	OTU766	0	0	0	0	0	0	0	0	0	0	0	0	0	0	1	0	0	0	0	0	0	0	0	0	0	0	0	0	0	0	0	0	0	0	0	0	0	0	0	0	0
d__Bacteria	k__norank	p__Firmicutes	c__Clostridia	o__Halanaerobiales	f__ODP1230B8.23	g__norank_f__ODP1230B8.23	s__uncultured_bacterium_g__norank_f__ODP1230B8.23	OTU3880	0	0	0	0	0	0	0	0	1	0	3	0	0	0	1	0	0	0	0	0	1	0	0	0	0	0	0	0	0	1	2	11	0	2	0	1	0	0	0	0	1
d__Bacteria	k__norank	p__Gemmatimonadetes	c__Gemmatimonadetes	o__Gemmatimonadales	f__Gemmatimonadaceae	g__Gemmatimonas	s__unclassified_g__Gemmatimonas	OTU916	0	0	0	0	0	0	0	1	4	5	2	1	2	0	5	1	0	0	0	2	3	2	0	1	3	0	3	1	1	0	0	0	0	1	0	0	0	0	0	1	1
d__Bacteria	k__norank	p__unclassified_k__norank	c__unclassified_k__norank	o__unclassified_k__norank	f__unclassified_k__norank	g__unclassified_k__norank	s__unclassified_k__norank	OTU3674	0	0	0	0	0	0	0	0	0	0	0	0	0	0	0	0	0	0	0	0	0	0	0	0	0	0	0	0	0	0	0	0	0	0	0	1	0	0	0	2	0
d__Bacteria	k__norank	p__Proteobacteria	c__Betaproteobacteria	o__Nitrosomonadales	f__Nitrosomonadaceae	g__norank_f__Nitrosomonadaceae	s__unclassified_g__norank_f__Nitrosomonadaceae	OTU1642	0	1	0	0	1	6	2	6	0	9	5	2	10	4	5	5	3	16	3	9	5	8	6	14	6	22	14	10	17	10	0	0	0	2	0	7	1	5	3	6	0
d__Bacteria	k__norank	p__Armatimonadetes	c__Chthonomonadetes	o__Chthonomonadales	f__norank_o__Chthonomonadales	g__norank_o__Chthonomonadales	s__uncultured_bacterium_g__norank_o__Chthonomonadales	OTU1845	0	0	0	0	0	0	0	0	1	0	0	0	0	0	0	0	0	0	0	0	0	0	0	0	0	0	0	3	0	0	0	0	0	0	0	0	1	0	0	1	0
d__Bacteria	k__norank	p__unclassified_k__norank	c__unclassified_k__norank	o__unclassified_k__norank	f__unclassified_k__norank	g__unclassified_k__norank	s__unclassified_k__norank	OTU1304	0	0	0	0	0	0	0	0	0	0	0	0	0	0	0	0	2	0	0	0	0	0	0	0	0	0	0	0	0	0	0	0	0	0	0	1	0	0	0	0	0
d__Bacteria	k__norank	p__Proteobacteria	c__Gammaproteobacteria	o__Xanthomonadales	f__Xanthomonadales_Incertae_Sedis	g__Steroidobacter	s__unclassified_g__Steroidobacter	OTU1034	0	0	0	0	0	0	0	0	1	0	0	0	0	0	0	0	0	0	0	0	0	0	0	0	0	0	0	0	0	0	0	0	0	0	0	0	0	0	0	0	0
d__Bacteria	k__norank	p__Saccharibacteria	c__norank_p__Saccharibacteria	o__norank_p__Saccharibacteria	f__norank_p__Saccharibacteria	g__norank_p__Saccharibacteria	s__uncultured_bacterium_g__norank_p__Saccharibacteria	OTU471	0	0	0	0	0	0	0	0	0	0	0	0	0	0	0	0	0	0	0	6	0	0	0	0	0	0	0	0	0	0	0	0	0	0	0	0	0	0	0	0	0
d__Bacteria	k__norank	p__Acidobacteria	c__Acidobacteria	o__norank_c__Acidobacteria	f__norank_c__Acidobacteria	g__norank_c__Acidobacteria	s__uncultured_Holophagae_bacterium	OTU2438	0	0	0	0	1	6	1	0	0	2	0	2	2	1	3	0	0	5	3	0	0	1	0	2	0	6	0	7	3	8	1	0	0	0	0	0	1	1	0	1	0
d__Bacteria	k__norank	p__Saccharibacteria	c__norank_p__Saccharibacteria	o__norank_p__Saccharibacteria	f__norank_p__Saccharibacteria	g__norank_p__Saccharibacteria	s__uncultured_bacterium_g__norank_p__Saccharibacteria	OTU2999	0	0	0	0	0	0	0	0	0	1	0	0	0	0	0	0	0	0	0	0	0	0	0	0	0	0	0	0	0	0	0	0	0	0	0	0	0	0	0	0	0
d__Bacteria	k__norank	p__Acidobacteria	c__Acidobacteria	o__norank_c__Acidobacteria	f__norank_c__Acidobacteria	g__norank_c__Acidobacteria	s__uncultivated_soil_bacterium_clone_C112	OTU815	0	0	0	0	0	3	3	5	1	20	0	0	2	7	6	5	1	0	17	12	1	3	31	13	3	4	16	26	0	13	0	0	0	0	0	1	10	9	1	5	0
d__Bacteria	k__norank	p__Proteobacteria	c__Gammaproteobacteria	o__Xanthomonadales	f__Xanthomonadaceae	g__unclassified_f__Xanthomonadaceae	s__unclassified_f__Xanthomonadaceae	OTU3436	0	0	0	0	0	0	1	0	0	0	0	0	0	0	0	0	0	0	0	1	0	0	0	0	0	0	0	0	0	0	0	0	0	0	0	0	0	0	0	0	0
d__Bacteria	k__norank	p__Bacteroidetes	c__Sphingobacteriia	o__Sphingobacteriales	f__Chitinophagaceae	g__norank_f__Chitinophagaceae	s__unclassified_g__norank_f__Chitinophagaceae	OTU2623	0	0	0	0	0	0	0	0	0	0	0	0	0	0	0	0	0	1	0	0	0	0	0	0	0	0	0	0	0	0	0	0	0	1	0	0	0	1	1	0	0
d__Bacteria	k__norank	p__Proteobacteria	c__Alphaproteobacteria	o__Rhodospirillales	f__Rhodospirillaceae	g__Dongia	s__unclassified_g__Dongia	OTU1556	0	3	0	0	2	1	1	2	4	3	4	2	0	0	1	3	0	2	3	0	1	1	3	1	10	1	3	1	0	0	1	2	2	1	0	0	1	0	0	2	1
d__Bacteria	k__norank	p__Proteobacteria	c__Alphaproteobacteria	o__Rhodospirillales	f__DA111	g__norank_f__DA111	s__uncultured_Roseospira_sp.	OTU3208	0	0	0	0	0	0	0	1	0	0	1	0	1	0	0	0	0	0	1	0	0	0	1	0	0	0	0	0	0	0	0	0	0	0	0	0	0	0	0	0	0
d__Bacteria	k__norank	p__Actinobacteria	c__Actinobacteria	o__Catenulisporales	f__Catenulisporaceae	g__Catenulispora	s__Catenulispora_acidiphila_DSM_44928	OTU4319	0	0	0	0	0	2	0	0	0	0	7	0	0	0	0	0	0	2	0	0	0	0	0	0	0	0	0	0	0	0	0	25	53	2	2	0	0	0	0	0	0
d__Bacteria	k__norank	p__Latescibacteria	c__norank_p__Latescibacteria	o__norank_p__Latescibacteria	f__norank_p__Latescibacteria	g__norank_p__Latescibacteria	s__unclassified_g__norank_p__Latescibacteria	OTU4483	0	0	0	0	0	0	0	0	1	1	0	0	0	1	1	0	0	0	0	0	0	0	0	0	0	1	0	0	0	0	0	0	0	0	0	0	0	0	0	0	0
d__Bacteria	k__norank	p__Proteobacteria	c__Alphaproteobacteria	o__Rickettsiales	f__Rickettsiales_Incertae_Sedis	g__norank_f__Rickettsiales_Incertae_Sedis	s__uncultured_bacterium_g__norank_f__Rickettsiales_Incertae_Sedis	OTU3036	0	0	0	0	0	0	0	0	0	0	0	0	0	0	0	0	1	0	0	0	0	0	0	0	1	0	1	0	0	0	0	0	0	0	0	1	0	0	0	0	0
d__Bacteria	k__norank	p__Proteobacteria	c__Betaproteobacteria	o__Nitrosomonadales	f__Nitrosomonadaceae	g__norank_f__Nitrosomonadaceae	s__unclassified_g__norank_f__Nitrosomonadaceae	OTU2297	0	0	0	0	0	3	0	0	0	1	0	7	10	0	11	12	0	0	0	0	0	6	0	1	2	4	0	2	0	0	0	0	0	0	0	0	0	0	0	0	0
d__Bacteria	k__norank	p__WS6	c__norank_p__WS6	o__norank_p__WS6	f__norank_p__WS6	g__norank_p__WS6	s__uncultured_bacterium_g__norank_p__WS6	OTU502	0	0	0	0	1	0	0	0	0	0	0	0	0	0	0	0	0	0	0	0	0	0	0	0	0	0	0	0	0	0	0	0	0	0	0	0	0	0	0	0	0
d__Bacteria	k__norank	p__Saccharibacteria	c__norank_p__Saccharibacteria	o__norank_p__Saccharibacteria	f__norank_p__Saccharibacteria	g__norank_p__Saccharibacteria	s__unclassified_g__norank_p__Saccharibacteria	OTU3963	0	1	0	0	1	0	0	0	0	0	0	0	0	0	0	0	0	0	0	0	0	0	1	0	0	0	0	0	0	0	0	0	0	0	0	0	0	0	3	3	0
d__Bacteria	k__norank	p__Proteobacteria	c__Betaproteobacteria	o__Nitrosomonadales	f__Nitrosomonadaceae	g__norank_f__Nitrosomonadaceae	s__unclassified_g__norank_f__Nitrosomonadaceae	OTU2291	0	0	0	0	0	2	2	3	3	0	0	1	2	3	2	2	4	3	3	9	3	5	2	0	3	2	5	3	9	0	0	0	0	0	0	1	2	3	11	7	5
d__Bacteria	k__norank	p__Actinobacteria	c__Actinobacteria	o__Acidimicrobiales	f__Acidimicrobiaceae	g__CL500-29_marine_group	s__Hevea_brasiliensis_phytoplasma	OTU4213	0	1	0	0	1	18	7	6	7	23	23	16	37	12	22	13	9	52	10	10	31	25	32	23	16	18	10	10	62	10	0	0	0	10	0	4	14	72	7	30	2
d__Bacteria	k__norank	p__Chloroflexi	c__Anaerolineae	o__Anaerolineales	f__Anaerolineaceae	g__norank_f__Anaerolineaceae	s__uncultured_Gemmatimonadetes_bacterium_g__norank_f__Anaerolineaceae	OTU1104	0	0	0	0	0	0	0	0	0	1	0	0	0	0	5	0	0	0	0	0	2	0	0	1	1	0	4	4	1	0	0	0	0	0	0	0	0	0	0	0	0
d__Bacteria	k__norank	p__Actinobacteria	c__Actinobacteria	o__Micrococcales	f__Microbacteriaceae	g__Lysinimonas	s__unclassified_g__Lysinimonas	OTU3225	0	10	0	1	5	19	162	23	13	57	82	18	57	27	37	33	11	49	62	19	17	46	24	20	27	17	69	10	30	51	215	48	40	26	25	1	35	23	21	20	30
d__Bacteria	k__norank	p__Proteobacteria	c__Deltaproteobacteria	o__Myxococcales	f__Phaselicystidaceae	g__Phaselicystis	s__uncultured_bacterium_g__Phaselicystis	OTU2603	0	0	0	0	0	0	0	0	2	2	0	0	0	0	1	0	1	0	0	0	1	0	0	0	5	0	0	0	1	0	0	0	0	0	0	0	0	3	0	0	0
d__Bacteria	k__norank	p__Acidobacteria	c__Acidobacteria	o__norank_c__Acidobacteria	f__norank_c__Acidobacteria	g__norank_c__Acidobacteria	s__uncultured_bacterium_293	OTU2121	0	0	0	0	0	0	0	0	0	4	0	1	1	0	1	1	0	0	0	0	0	2	1	1	0	3	2	2	0	0	0	0	0	0	0	0	0	1	0	0	0
d__Bacteria	k__norank	p__Proteobacteria	c__Gammaproteobacteria	o__Xanthomonadales	f__Xanthomonadaceae	g__Dyella	s__Dyella_koreensis	OTU1349	0	0	0	0	0	0	0	0	2	0	0	0	0	0	0	0	0	0	0	0	0	0	0	0	0	0	1	0	0	0	3	1	0	0	0	0	0	0	0	0	13
d__Bacteria	k__norank	p__Bacteroidetes	c__Sphingobacteriia	o__Sphingobacteriales	f__PHOS-HE51	g__norank_f__PHOS-HE51	s__uncultured_bacterium_g__norank_f__PHOS-HE51	OTU2322	0	0	0	0	0	0	0	0	1	0	0	3	1	0	1	5	0	0	1	3	0	0	1	0	0	1	0	1	0	0	0	0	0	0	0	1	0	1	0	0	0
d__Bacteria	k__norank	p__Actinobacteria	c__Actinobacteria	o__Frankiales	f__Acidothermaceae	g__Acidothermus	s__uncultured_soil_bacterium_g__Acidothermus	OTU4600	0	2	0	0	0	1	0	0	0	0	1	0	0	1	0	0	0	1	0	0	0	3	0	0	0	0	0	0	0	0	2	0	1	0	0	0	0	1	0	0	10
d__Bacteria	k__norank	p__Actinobacteria	c__Actinobacteria	o__Solirubrobacterales	f__Parviterribacteraceae	g__Parviterribacter	s__uncultured_bacterium_g__Parviterribacter	OTU476	0	0	0	0	0	0	4	0	0	0	0	0	0	0	0	0	0	0	1	6	0	0	0	0	0	0	0	0	0	0	0	0	0	0	0	0	0	0	0	0	0
d__Bacteria	k__norank	p__Actinobacteria	c__Actinobacteria	o__Micromonosporales	f__Micromonosporaceae	g__Actinoplanes	s__Actinoplanes_digitatis	OTU3740	0	0	0	0	0	4	101	7	5	10	9	6	10	3	8	9	2	9	9	23	4	9	17	5	20	7	30	3	2	8	0	0	3	2	0	1	3	6	3	4	15
d__Bacteria	k__norank	p__Proteobacteria	c__Betaproteobacteria	o__SC-I-84	f__norank_o__SC-I-84	g__norank_o__SC-I-84	s__unclassified_g__norank_o__SC-I-84	OTU751	0	0	0	0	0	0	0	0	0	0	0	0	0	0	5	0	0	0	0	0	0	0	0	0	0	0	0	0	0	0	0	0	0	0	0	0	0	0	0	0	0
d__Bacteria	k__norank	p__Saccharibacteria	c__norank_p__Saccharibacteria	o__norank_p__Saccharibacteria	f__norank_p__Saccharibacteria	g__norank_p__Saccharibacteria	s__unclassified_g__norank_p__Saccharibacteria	OTU250	0	0	0	0	0	0	0	0	0	0	0	0	0	0	0	0	0	0	0	0	0	0	0	0	0	0	0	0	0	0	2	0	0	0	0	0	0	0	0	0	0
d__Bacteria	k__norank	p__unclassified_k__norank	c__unclassified_k__norank	o__unclassified_k__norank	f__unclassified_k__norank	g__unclassified_k__norank	s__unclassified_k__norank	OTU2898	0	0	0	0	0	0	0	0	0	0	0	0	0	0	0	0	0	0	0	0	0	0	0	0	0	0	0	0	0	0	0	0	0	0	0	0	0	0	0	0	0
d__Bacteria	k__norank	p__Bacteroidetes	c__Sphingobacteriia	o__Sphingobacteriales	f__Chitinophagaceae	g__norank_f__Chitinophagaceae	s__unclassified_g__norank_f__Chitinophagaceae	OTU4241	0	0	0	0	0	0	0	0	0	0	0	0	0	0	0	0	0	0	0	0	0	0	0	0	0	0	0	0	0	0	0	2	0	0	0	0	0	0	0	0	0
d__Bacteria	k__norank	p__Actinobacteria	c__Actinobacteria	o__Gaiellales	f__norank_o__Gaiellales	g__norank_o__Gaiellales	s__unclassified_g__norank_o__Gaiellales	OTU3688	0	0	0	0	0	0	0	0	0	0	0	0	1	0	0	1	0	0	0	0	0	0	0	0	0	0	2	0	0	1	0	0	0	0	0	0	0	0	0	0	0
d__Bacteria	k__norank	p__Actinobacteria	c__Actinobacteria	o__Gaiellales	f__norank_o__Gaiellales	g__norank_o__Gaiellales	s__uncultured_bacterium_g__norank_o__Gaiellales	OTU3432	0	0	0	0	0	0	2	8	0	3	1	0	1	2	0	2	0	0	10	0	0	2	8	0	3	7	10	1	0	0	0	0	0	0	0	0	0	0	0	0	0
d__Bacteria	k__norank	p__Planctomycetes	c__Planctomycetacia	o__Planctomycetales	f__Planctomycetaceae	g__norank_f__Planctomycetaceae	s__uncultured_bacterium_g__norank_f__Planctomycetaceae	OTU1211	0	0	0	0	0	3	0	0	0	0	0	0	1	3	1	0	1	0	0	0	0	0	0	0	0	3	0	1	0	0	0	0	0	1	0	1	1	0	0	0	0
d__Bacteria	k__norank	p__Saccharibacteria	c__norank_p__Saccharibacteria	o__norank_p__Saccharibacteria	f__norank_p__Saccharibacteria	g__norank_p__Saccharibacteria	s__unclassified_g__norank_p__Saccharibacteria	OTU4093	0	0	0	0	0	0	0	0	0	1	0	0	0	0	0	0	0	0	0	0	0	1	1	0	0	0	2	0	0	1	0	0	0	0	0	0	0	4	1	1	0
d__Bacteria	k__norank	p__Proteobacteria	c__Gammaproteobacteria	o__Xanthomonadales	f__Xanthomonadaceae	g__Rhodanobacter	s__uncultured_Xanthomonadaceae_bacterium_g__Rhodanobacter	OTU3759	0	0	0	0	0	0	0	0	0	0	0	0	0	0	0	0	0	0	0	0	0	0	0	0	0	0	0	0	1	0	0	0	1	9	0	0	0	0	0	0	0
d__Bacteria	k__norank	p__Actinobacteria	c__Actinobacteria	o__Acidimicrobiales	f__norank_o__Acidimicrobiales	g__norank_o__Acidimicrobiales	s__unclassified_g__norank_o__Acidimicrobiales	OTU4112	0	0	0	0	0	0	0	2	0	0	0	0	1	1	0	0	0	2	0	0	0	1	0	1	0	0	0	0	0	0	0	0	0	0	0	0	1	0	0	0	0
d__Bacteria	k__norank	p__Proteobacteria	c__Alphaproteobacteria	o__Rhodospirillales	f__I-10	g__norank_f__I-10	s__uncultured_bacterium_g__norank_f__I-10	OTU1987	0	0	0	0	0	0	0	0	0	0	0	0	0	0	0	0	0	0	0	0	0	0	0	1	0	1	0	0	0	2	0	0	0	0	0	0	0	0	0	0	0
d__Bacteria	k__norank	p__Microgenomates	c__Candidatus_Pacebacteria	o__norank_c__Candidatus_Pacebacteria	f__norank_c__Candidatus_Pacebacteria	g__norank_c__Candidatus_Pacebacteria	s__unclassified_g__norank_c__Candidatus_Pacebacteria	OTU4157	0	0	0	0	0	0	0	0	1	0	0	0	0	0	0	0	0	0	0	0	0	0	0	0	0	0	0	0	0	0	0	0	0	0	0	0	0	0	0	0	0
d__Bacteria	k__norank	p__Actinobacteria	c__Actinobacteria	o__Kineosporiales	f__Kineosporiaceae	g__Kineosporia	s__uncultured_bacterium_g__Kineosporia	OTU1015	0	2	0	0	6	11	137	7	19	44	105	6	27	6	22	12	3	16	26	24	2	9	28	41	24	9	99	22	12	49	0	0	1	9	0	2	14	78	1	10	1
d__Bacteria	k__norank	p__Firmicutes	c__Clostridia	o__Halanaerobiales	f__ODP1230B8.23	g__norank_f__ODP1230B8.23	s__hydrothermal_vent_metagenome_g__norank_f__ODP1230B8.23	OTU3299	0	0	0	0	0	0	0	0	0	0	0	0	0	0	0	0	0	0	0	0	0	0	0	0	0	0	0	0	0	0	0	0	0	0	0	0	0	0	0	0	0
d__Bacteria	k__norank	p__Chloroflexi	c__Anaerolineae	o__Anaerolineales	f__Anaerolineaceae	g__norank_f__Anaerolineaceae	s__unclassified_g__norank_f__Anaerolineaceae	OTU4316	0	0	0	0	0	1	0	2	0	1	0	0	1	0	5	0	0	0	1	1	1	1	2	0	2	3	9	2	0	1	0	0	0	1	0	0	0	0	0	0	1
d__Bacteria	k__norank	p__Proteobacteria	c__Alphaproteobacteria	o__Rhizobiales	f__Xanthobacteraceae	g__Labrys	s__uncultured_bacterium_g__Labrys	OTU4009	9	158	174	10	151	28	4	13	7	11	9	9	25	33	7	29	6	10	12	9	5	17	35	19	38	5	19	9	14	20	2	9	29	22	51	101	43	15	42	24	2
d__Bacteria	k__norank	p__Chloroflexi	c__Chloroflexia	o__Chloroflexales	f__Roseiflexaceae	g__Roseiflexus	s__uncultured_bacterium_g__Roseiflexus	OTU1195	0	0	0	0	0	0	0	0	0	1	0	3	0	2	1	0	1	2	1	1	9	0	1	3	0	0	0	0	5	1	0	0	0	0	0	0	0	0	0	0	0
d__Bacteria	k__norank	p__Planctomycetes	c__Planctomycetacia	o__Planctomycetales	f__Planctomycetaceae	g__Singulisphaera	s__unclassified_g__Singulisphaera	OTU1017	0	0	0	0	0	0	1	0	0	0	0	1	0	0	0	0	0	0	0	0	0	0	1	0	0	0	1	0	0	0	0	0	0	0	0	0	0	0	0	1	0
d__Bacteria	k__norank	p__Chloroflexi	c__Ktedonobacteria	o__C0119	f__norank_o__C0119	g__norank_o__C0119	s__uncultured_bacterium_g__norank_o__C0119	OTU1647	0	1	0	0	0	0	0	0	0	2	0	0	2	1	2	0	0	0	0	0	0	0	0	1	1	2	4	0	0	1	0	0	0	0	0	0	0	0	0	0	0
d__Bacteria	k__norank	p__Actinobacteria	c__Actinobacteria	o__Solirubrobacterales	f__Patulibacteraceae	g__Patulibacter	s__uncultured_bacterium_g__Patulibacter	OTU1505	0	0	0	0	0	0	0	2	1	0	9	3	3	0	0	4	0	1	1	0	2	0	0	0	4	0	2	0	0	2	0	0	0	0	0	0	1	0	0	0	0
d__Bacteria	k__norank	p__Planctomycetes	c__Planctomycetacia	o__Planctomycetales	f__Planctomycetaceae	g__norank_f__Planctomycetaceae	s__uncultured_Gemmata_sp._g__norank	OTU2416	0	0	0	0	0	0	0	0	0	0	0	1	3	0	0	0	0	0	0	0	0	0	0	0	0	0	0	2	0	1	0	0	0	0	0	0	1	0	0	0	0
d__Bacteria	k__norank	p__Proteobacteria	c__Alphaproteobacteria	o__Rhizobiales	f__MNG7	g__norank_f__MNG7	s__uncultured_bacterium_g__norank_f__MNG7	OTU4050	0	0	0	0	0	2	1	0	1	1	0	12	0	0	3	1	0	0	0	2	2	1	0	2	5	0	4	1	5	1	0	0	0	0	0	2	17	3	7	2	0
d__Bacteria	k__norank	p__Acidobacteria	c__Acidobacteria	o__Solibacterales	f__Solibacteraceae__Subgroup_3_	g__Candidatus_Solibacter	s__unclassified_g__Candidatus_Solibacter	OTU4167	0	0	0	0	0	1	0	2	3	1	4	3	3	1	0	1	7	2	1	0	9	1	0	2	0	6	1	2	3	0	1	5	0	5	0	1	0	4	1	0	2
d__Bacteria	k__norank	p__Bacteroidetes	c__Sphingobacteriia	o__Sphingobacteriales	f__AKYH767	g__norank_f__AKYH767	s__uncultured_bacterium_g__norank_f__AKYH767	OTU1633	0	0	0	0	0	1	0	3	2	2	0	5	1	1	6	1	1	0	0	3	6	0	0	0	3	0	2	5	5	3	0	0	0	0	0	0	2	4	2	2	1
d__Bacteria	k__norank	p__Acidobacteria	c__Acidobacteria	o__norank_c__Acidobacteria	f__norank_c__Acidobacteria	g__norank_c__Acidobacteria	s__bacterium_Ellin5121	OTU1372	0	0	1	0	1	1	0	0	1	0	4	0	1	0	1	0	4	7	0	0	9	1	0	0	0	0	0	2	2	0	8	13	3	15	3	0	2	0	0	1	9
d__Bacteria	k__norank	p__Verrucomicrobia	c__Verrucomicrobiae	o__Verrucomicrobiales	f__Verrucomicrobiaceae	g__norank_f__Verrucomicrobiaceae	s__uncultured_verrucomicrobium_DEV009	OTU3030	0	0	0	0	0	0	0	0	1	0	0	0	0	0	0	0	0	1	1	0	1	0	0	0	0	0	0	0	0	1	0	0	0	0	0	0	0	0	0	0	0
d__Bacteria	k__norank	p__Acidobacteria	c__Acidobacteria	o__Blastocatellales	f__Blastocatellaceae__Subgroup_4_	g__11-24	s__uncultured_Acidobacteria_bacterium_g__11-24	OTU86	0	0	0	0	0	0	0	0	0	0	0	0	0	0	0	0	0	0	0	0	0	0	0	0	0	1	0	0	0	0	0	0	0	0	0	0	0	0	0	0	0
d__Bacteria	k__norank	p__Proteobacteria	c__Alphaproteobacteria	o__Rhodospirillales	f__Acetobacteraceae	g__Rhodovastum	s__uncultured_bacterium_g__Rhodovastum	OTU1077	0	9	0	0	7	2	0	0	5	0	1	1	3	1	1	0	1	0	0	0	1	0	0	12	1	0	0	1	0	0	0	1	0	1	0	0	3	0	4	2	0
d__Bacteria	k__norank	p__Chloroflexi	c__SBR2076	o__norank_c__SBR2076	f__norank_c__SBR2076	g__norank_c__SBR2076	s__unclassified_g__norank_c__SBR2076	OTU2849	0	0	0	0	0	0	0	0	0	0	0	0	0	0	0	0	0	0	0	0	0	0	0	0	0	0	0	0	0	0	0	0	0	0	0	0	0	0	0	0	0
d__Bacteria	k__norank	p__Chloroflexi	c__Chloroflexia	o__Chloroflexales	f__Roseiflexaceae	g__Roseiflexus	s__uncultured_bacterium_g__Roseiflexus	OTU4019	0	0	0	0	2	42	13	11	11	34	9	75	79	27	81	76	7	58	18	99	50	7	22	86	23	30	58	18	105	107	0	0	0	0	0	4	26	42	6	17	4
d__Bacteria	k__norank	p__Proteobacteria	c__Deltaproteobacteria	o__Myxococcales	f__BIrii41	g__norank_f__BIrii41	s__unclassified_g__norank_f__BIrii41	OTU3598	0	0	0	0	0	0	0	0	0	0	0	1	0	0	0	1	0	0	0	0	0	0	1	0	0	1	0	0	0	0	0	0	0	0	0	0	0	1	0	0	1
d__Bacteria	k__norank	p__Proteobacteria	c__Deltaproteobacteria	o__Myxococcales	f__Sandaracinaceae	g__norank_f__Sandaracinaceae	s__uncultured_bacterium_g__norank_f__Sandaracinaceae	OTU4488	0	0	0	0	0	0	0	0	0	0	0	1	0	0	1	1	0	0	0	4	0	0	0	0	4	0	0	1	0	0	0	0	0	12	0	0	0	0	0	0	0
d__Bacteria	k__norank	p__Chloroflexi	c__Anaerolineae	o__Anaerolineales	f__Anaerolineaceae	g__norank_f__Anaerolineaceae	s__unclassified_g__norank_f__Anaerolineaceae	OTU2334	0	0	0	0	0	0	0	0	0	0	0	0	0	0	0	0	0	0	0	0	0	5	0	0	0	0	0	0	0	0	0	0	0	0	0	0	0	0	0	0	0
d__Bacteria	k__norank	p__Proteobacteria	c__Betaproteobacteria	o__Burkholderiales	f__Alcaligenaceae	g__Achromobacter	s__uncultured_proteobacterium_g__Achromobacter	OTU2132	0	0	0	0	0	3	0	1	4	1	0	38	1	1	19	3	0	11	2	52	5	0	2	34	9	3	2	9	13	5	0	0	0	0	0	0	3	5	4	0	0
d__Bacteria	k__norank	p__Proteobacteria	c__Deltaproteobacteria	o__Bdellovibrionales	f__Bdellovibrionaceae	g__Bdellovibrio	s__Bdellovibrio_bacteriovorus	OTU2433	0	0	0	0	0	0	0	0	1	1	1	0	2	0	1	0	0	0	0	0	0	0	1	0	0	1	0	0	0	0	0	0	0	0	0	0	2	0	0	0	0
d__Bacteria	k__norank	p__Actinobacteria	c__Actinobacteria	o__Solirubrobacterales	f__unclassified_o__Solirubrobacterales	g__unclassified_o__Solirubrobacterales	s__unclassified_o__Solirubrobacterales	OTU2330	0	0	0	0	1	0	0	0	0	0	1	0	1	3	0	2	1	1	1	1	2	0	0	3	2	0	1	5	2	2	0	0	0	0	0	0	4	6	0	2	0
d__Bacteria	k__norank	p__Bacteroidetes	c__Sphingobacteriia	o__Sphingobacteriales	f__Chitinophagaceae	g__norank_f__Chitinophagaceae	s__unclassified_g__norank_f__Chitinophagaceae	OTU1182	0	0	0	0	0	3	0	1	3	0	0	6	1	3	0	0	1	1	0	2	4	0	0	6	1	5	3	1	6	0	0	0	0	1	0	1	6	4	1	6	1
d__Bacteria	k__norank	p__Bacteroidetes	c__Cytophagia	o__Cytophagales	f__Cytophagaceae	g__Hymenobacter	s__unclassified_g__Hymenobacter	OTU3446	0	0	0	0	0	0	4	0	0	0	10	0	0	0	0	0	2	0	0	0	0	0	1	0	0	0	0	0	1	0	0	0	0	0	0	0	1	0	0	0	0
d__Bacteria	k__norank	p__Proteobacteria	c__Alphaproteobacteria	o__Caulobacterales	f__Caulobacteraceae	g__norank_f__Caulobacteraceae	s__unclassified_g__norank_f__Caulobacteraceae	OTU3756	0	0	0	0	0	1	0	0	0	1	0	0	0	0	0	0	1	0	0	0	0	0	0	0	0	0	0	0	0	0	33	12	14	12	7	0	2	0	0	0	7
d__Bacteria	k__norank	p__Bacteroidetes	c__Sphingobacteriia	o__Sphingobacteriales	f__PHOS-HE51	g__norank_f__PHOS-HE51	s__uncultured_bacterium_g__norank_f__PHOS-HE51	OTU1480	0	0	0	0	0	1	0	0	0	0	1	0	0	0	1	0	2	0	0	0	1	0	0	1	0	0	0	0	0	1	0	0	0	0	0	0	0	1	1	0	0
d__Bacteria	k__norank	p__Chloroflexi	c__SBR2076	o__norank_c__SBR2076	f__norank_c__SBR2076	g__norank_c__SBR2076	s__unclassified_g__norank_c__SBR2076	OTU4087	0	1	0	0	2	9	0	0	0	1	0	5	1	0	0	0	6	2	1	0	0	0	2	2	0	1	0	1	4	0	0	0	0	1	0	1	6	0	0	6	0
d__Bacteria	k__norank	p__Bacteroidetes	c__Cytophagia	o__Cytophagales	f__Cytophagaceae	g__norank_f__Cytophagaceae	s__unclassified_g__norank_f__Cytophagaceae	OTU1180	0	0	0	0	0	0	0	0	0	1	0	0	0	1	1	0	0	0	0	2	4	1	0	0	0	0	0	0	2	1	0	0	0	0	0	0	1	3	0	0	0
d__Bacteria	k__norank	p__Proteobacteria	c__Deltaproteobacteria	o__Myxococcales	f__Polyangiaceae	g__Sorangium	s__uncultured_bacterium_g__Sorangium	OTU2068	0	0	1	0	0	0	0	0	0	1	0	1	0	0	1	0	1	2	1	0	0	0	0	0	0	1	0	0	1	0	0	0	0	0	0	1	0	0	0	0	0
d__Bacteria	k__norank	p__Proteobacteria	c__Alphaproteobacteria	o__Rickettsiales	f__SM2D12	g__norank_f__SM2D12	s__uncultured_bacterium_g__norank_f__SM2D12	OTU3309	0	0	0	0	0	0	0	0	0	0	0	0	1	0	0	0	0	0	0	0	0	0	0	0	0	0	0	0	0	0	0	0	0	0	0	0	0	0	0	0	0
d__Bacteria	k__norank	p__Bacteroidetes	c__Sphingobacteriia	o__Sphingobacteriales	f__Chitinophagaceae	g__Chitinophaga	s__Chitinophaga_sp._AS20-54	OTU887	0	0	0	0	0	0	3	1	0	0	0	0	0	0	0	0	1	0	0	1	0	0	0	0	1	0	0	0	0	0	0	0	0	0	0	0	0	0	0	2	0
d__Bacteria	k__norank	p__Verrucomicrobia	c__OPB35_soil_group	o__norank_c__OPB35_soil_group	f__norank_c__OPB35_soil_group	g__norank_c__OPB35_soil_group	s__unclassified_g__norank_c__OPB35_soil_group	OTU1250	0	0	0	2	0	0	0	0	0	0	0	0	0	0	0	0	2	0	0	0	0	0	0	0	0	0	0	0	0	0	6	7	0	2	9	0	0	0	4	0	0
d__Bacteria	k__norank	p__Chloroflexi	c__Chloroflexia	o__Kallotenuales	f__AKIW781	g__norank_f__AKIW781	s__unclassified_g__norank_f__AKIW781	OTU1228	0	0	0	0	0	0	0	0	0	0	0	0	0	0	0	0	0	0	0	1	4	0	0	0	1	0	0	0	3	0	0	0	0	0	0	0	0	0	0	0	0
d__Bacteria	k__norank	p__Armatimonadetes	c__Chthonomonadetes	o__Chthonomonadales	f__Chthonomonadaceae	g__Chthonomonas	s__unclassified_g__Chthonomonas	OTU3114	0	0	0	0	0	0	0	0	0	0	0	0	0	0	0	0	0	1	0	0	0	0	0	0	0	0	0	0	1	0	0	1	1	0	0	0	0	0	0	0	0
d__Bacteria	k__norank	p__Saccharibacteria	c__norank_p__Saccharibacteria	o__norank_p__Saccharibacteria	f__norank_p__Saccharibacteria	g__norank_p__Saccharibacteria	s__unclassified_g__norank_p__Saccharibacteria	OTU1573	0	0	0	0	0	0	0	0	0	0	0	0	1	0	0	0	5	0	0	0	0	0	0	0	1	0	1	0	0	0	0	0	0	0	0	0	0	1	0	0	0
d__Bacteria	k__norank	p__Saccharibacteria	c__norank_p__Saccharibacteria	o__norank_p__Saccharibacteria	f__norank_p__Saccharibacteria	g__norank_p__Saccharibacteria	s__uncultured_soil_bacterium_g__norank_p__Saccharibacteria	OTU427	0	0	0	0	0	0	0	0	0	3	0	0	1	0	0	0	3	3	0	9	0	1	0	0	0	0	0	0	0	1	0	0	0	0	0	0	0	0	0	0	2
d__Bacteria	k__norank	p__Proteobacteria	c__Gammaproteobacteria	o__Xanthomonadales	f__Xanthomonadaceae	g__Tahibacter	s__uncultured_bacterium_g__Tahibacter	OTU858	0	0	0	0	0	2	0	0	3	1	0	2	0	0	0	0	0	0	0	0	0	0	0	0	0	0	0	0	0	0	0	0	0	0	0	0	0	0	0	0	0
d__Bacteria	k__norank	p__Proteobacteria	c__Gammaproteobacteria	o__Xanthomonadales	f__Xanthomonadales_Incertae_Sedis	g__Acidibacter	s__uncultured_bacterium_g__Acidibacter	OTU2808	0	0	0	0	0	0	0	0	0	0	1	0	0	0	0	0	0	1	0	0	0	0	0	0	0	0	0	0	0	0	74	85	25	16	91	0	0	0	0	0	1
d__Bacteria	k__norank	p__Planctomycetes	c__Phycisphaerae	o__Phycisphaerales	f__Phycisphaeraceae	g__SM1A02	s__uncultured_Phycisphaeraceae_bacterium_g__SM1A02	OTU3301	0	0	0	0	0	0	0	0	0	1	0	0	1	0	0	0	0	0	0	0	0	1	0	0	0	0	0	0	0	0	0	0	0	0	0	0	0	0	0	0	0
d__Bacteria	k__norank	p__Armatimonadetes	c__Armatimonadia	o__Armatimonadales	f__norank_o__Armatimonadales	g__norank_o__Armatimonadales	s__uncultured_bacterium_g__norank_o__Armatimonadales	OTU1689	0	0	0	0	0	0	0	0	0	0	1	0	0	0	0	0	0	0	0	0	0	0	0	0	0	0	0	0	0	0	0	0	0	0	0	0	0	0	0	0	0
d__Bacteria	k__norank	p__Proteobacteria	c__Betaproteobacteria	o__Burkholderiales	f__Comamonadaceae	g__unclassified_f__Comamonadaceae	s__unclassified_f__Comamonadaceae	OTU3734	0	0	0	0	0	1	0	2	1	2	0	3	0	0	6	2	0	0	1	1	0	3	16	2	2	1	14	1	0	2	0	0	0	1	0	0	0	0	0	0	0
d__Bacteria	k__norank	p__Actinobacteria	c__Actinobacteria	o__Gaiellales	f__norank_o__Gaiellales	g__norank_o__Gaiellales	s__bacterium_Ellin6517	OTU3888	0	0	0	0	0	2	0	0	2	1	13	1	2	0	1	0	2	1	0	0	3	2	0	2	0	0	0	1	1	2	9	11	8	12	0	0	1	0	0	1	24
d__Bacteria	k__norank	p__Proteobacteria	c__Gammaproteobacteria	o__unclassified_c__Gammaproteobacteria	f__unclassified_c__Gammaproteobacteria	g__unclassified_c__Gammaproteobacteria	s__unclassified_c__Gammaproteobacteria	OTU3548	0	0	0	0	0	0	0	0	0	0	0	0	0	0	0	0	0	0	0	0	0	0	0	0	0	0	0	0	0	0	0	0	0	0	0	0	1	0	0	0	0
d__Bacteria	k__norank	p__Proteobacteria	c__Gammaproteobacteria	o__Legionellales	f__Coxiellaceae	g__Aquicella	s__unclassified_g__Aquicella	OTU936	0	0	0	0	0	0	0	0	0	0	0	7	0	0	0	0	0	0	0	0	0	0	0	2	0	0	0	0	0	1	0	0	0	0	0	0	0	0	0	0	0
d__Bacteria	k__norank	p__Verrucomicrobia	c__OPB35_soil_group	o__norank_c__OPB35_soil_group	f__norank_c__OPB35_soil_group	g__norank_c__OPB35_soil_group	s__uncultured_Verrucomicrobia_subdivision_3_bacterium	OTU2714	0	0	0	0	1	0	0	0	6	1	4	2	0	0	2	0	2	6	1	0	5	2	0	0	0	4	0	0	5	0	0	0	0	1	0	1	0	0	0	0	0
d__Bacteria	k__norank	p__Chloroflexi	c__Anaerolineae	o__Anaerolineales	f__Anaerolineaceae	g__norank_f__Anaerolineaceae	s__unclassified_g__norank_f__Anaerolineaceae	OTU666	0	0	0	0	0	0	0	0	0	0	0	1	0	0	0	0	0	0	0	0	2	0	0	0	1	0	0	2	2	0	0	0	0	0	0	0	0	1	1	1	0
d__Bacteria	k__norank	p__Firmicutes	c__Clostridia	o__Halanaerobiales	f__ODP1230B8.23	g__norank_f__ODP1230B8.23	s__unclassified_g__norank_f__ODP1230B8.23	OTU1311	0	0	0	0	0	0	0	0	0	0	0	0	0	0	0	0	1	0	0	0	0	0	0	0	0	0	0	0	0	0	0	2	1	0	0	0	0	0	0	0	5
d__Bacteria	k__norank	p__Proteobacteria	c__Deltaproteobacteria	o__Bdellovibrionales	f__Bdellovibrionaceae	g__Bdellovibrio	s__uncultured_bacterium_g__Bdellovibrio	OTU1315	0	0	0	0	0	0	0	0	0	0	0	0	0	0	0	0	0	0	0	0	0	0	0	0	0	0	0	0	0	0	0	0	0	0	0	1	0	0	2	0	0
d__Bacteria	k__norank	p__Saccharibacteria	c__norank_p__Saccharibacteria	o__norank_p__Saccharibacteria	f__norank_p__Saccharibacteria	g__norank_p__Saccharibacteria	s__unclassified_g__norank_p__Saccharibacteria	OTU3714	0	0	0	0	0	0	0	1	0	0	0	0	0	0	0	0	0	0	2	0	0	0	0	0	0	0	0	0	0	0	0	0	0	0	0	0	0	0	0	0	0
d__Bacteria	k__norank	p__Nitrospirae	c__Nitrospira	o__norank_c__Nitrospira	f__norank_c__Nitrospira	g__Nitrospira	s__uncultured_Pseudomonas_sp._g__Nitrospira	OTU3360	0	0	0	0	0	3	0	0	2	0	0	0	0	0	0	1	0	0	0	0	0	0	0	2	0	4	0	1	0	0	0	0	0	0	0	0	0	0	1	0	0
d__Bacteria	k__norank	p__Proteobacteria	c__Betaproteobacteria	o__Burkholderiales	f__Comamonadaceae	g__Variovorax	s__Variovorax_ginsengisoli	OTU1617	0	0	0	0	0	10	14	9	26	15	7	8	12	5	7	21	1	20	21	5	9	15	13	5	24	4	11	9	2	12	0	0	1	0	0	0	4	6	3	6	4
d__Bacteria	k__norank	p__Elusimicrobia	c__Elusimicrobia	o__Lineage_IIa	f__norank_o__Lineage_IIa	g__norank_o__Lineage_IIa	s__uncultured_bacterium_g__norank_o__Lineage_IIa	OTU2874	0	0	0	0	0	0	0	0	0	0	0	0	0	0	0	0	0	0	0	0	0	0	0	0	0	0	0	0	0	0	0	0	0	0	0	0	0	0	0	0	0
d__Bacteria	k__norank	p__Proteobacteria	c__Alphaproteobacteria	o__Rhodospirillales	f__Rhodospirillaceae	g__norank_f__Rhodospirillaceae	s__unclassified_g__norank_f__Rhodospirillaceae	OTU1775	0	0	0	0	0	0	0	2	0	0	1	0	0	0	0	0	1	0	2	0	0	1	0	0	0	1	2	12	0	2	0	0	0	0	0	0	0	0	0	0	0
d__Bacteria	k__norank	p__TM6__Dependentiae_	c__norank_p__TM6__Dependentiae_	o__norank_p__TM6__Dependentiae_	f__norank_p__TM6__Dependentiae_	g__norank_p__TM6__Dependentiae_	s__unclassified_g__norank_p__TM6__Dependentiae_	OTU2460	0	0	0	0	0	0	0	0	1	0	0	0	0	0	0	0	0	0	0	0	0	0	0	0	0	2	0	0	0	0	0	0	0	0	0	0	0	0	0	0	0
d__Bacteria	k__norank	p__Proteobacteria	c__Deltaproteobacteria	o__Myxococcales	f__Haliangiaceae	g__Haliangium	s__uncultured_bacterium_g__Haliangium	OTU862	0	0	0	0	0	1	0	1	0	0	0	0	0	0	0	0	0	0	0	3	1	0	0	0	1	0	0	0	2	0	0	0	0	0	0	0	1	0	0	0	0
d__Bacteria	k__norank	p__Chloroflexi	c__Chloroflexia	o__Chloroflexales	f__Roseiflexaceae	g__Roseiflexus	s__uncultured_soil_bacterium_g__Roseiflexus	OTU1502	0	0	0	0	0	0	0	0	0	0	0	0	0	0	0	0	0	0	0	0	0	0	0	1	1	1	0	0	2	0	0	0	0	0	0	0	0	0	0	0	0
d__Bacteria	k__norank	p__Planctomycetes	c__Planctomycetacia	o__Planctomycetales	f__Planctomycetaceae	g__Singulisphaera	s__uncultured_bacterium_g__Singulisphaera	OTU4603	0	0	0	0	0	5	0	0	0	0	4	0	0	1	1	0	4	5	0	0	0	0	0	0	0	0	0	2	0	0	0	1	0	0	0	2	0	0	1	0	0
d__Bacteria	k__norank	p__Chloroflexi	c__Ktedonobacteria	o__C0119	f__norank_o__C0119	g__norank_o__C0119	s__uncultured_bacterium_g__norank_o__C0119	OTU2052	0	0	0	0	0	0	0	0	0	0	0	0	0	0	0	0	0	0	0	0	0	0	0	0	0	0	0	0	0	0	0	0	0	0	0	0	0	0	0	0	0
d__Bacteria	k__norank	p__Planctomycetes	c__Planctomycetacia	o__Planctomycetales	f__Planctomycetaceae	g__Isosphaera	s__uncultured_bacterium_g__Isosphaera	OTU2862	0	0	0	0	0	0	0	0	0	0	0	0	0	0	0	0	0	0	0	0	0	0	0	0	0	0	0	0	0	0	0	1	0	5	0	0	0	0	0	0	0
d__Bacteria	k__norank	p__Proteobacteria	c__Deltaproteobacteria	o__Myxococcales	f__norank_o__Myxococcales	g__norank_o__Myxococcales	s__uncultured_bacterium_g__norank_o__Myxococcales	OTU940	0	0	0	0	0	0	0	0	0	0	1	3	0	0	1	1	1	0	0	1	2	0	0	0	0	0	0	0	1	0	0	0	0	0	0	0	1	0	0	0	1
d__Bacteria	k__norank	p__Verrucomicrobia	c__Opitutae	o__Opitutales	f__Opitutaceae	g__Opitutus	s__uncultured_Verrucomicrobia_bacterium_g__Opitutus	OTU392	0	1	0	0	0	0	0	0	2	0	1	1	0	1	2	0	1	0	0	5	3	1	0	2	1	0	0	2	1	1	1	2	0	0	0	0	1	0	1	1	0
d__Bacteria	k__norank	p__Proteobacteria	c__Deltaproteobacteria	o__Myxococcales	f__BIrii41	g__norank_f__BIrii41	s__uncultured_bacterium_g__norank_f__BIrii41	OTU220	0	0	0	0	0	1	0	1	0	8	0	9	1	0	8	1	0	3	1	0	1	3	0	0	0	0	0	2	0	1	1	0	1	2	0	0	0	0	0	0	5
d__Bacteria	k__norank	p__Proteobacteria	c__Deltaproteobacteria	o__Desulfurellales	f__Desulfurellaceae	g__H16	s__uncultured_Syntrophobacteraceae_bacterium_g__H16	OTU1170	0	0	0	0	0	1	0	0	0	0	1	0	1	1	0	1	1	0	0	0	2	2	0	0	0	0	1	1	1	0	0	1	0	0	0	0	0	1	2	0	0
d__Bacteria	k__norank	p__Proteobacteria	c__Alphaproteobacteria	o__Rhizobiales	f__1174-901-12	g__norank_f__1174-901-12	s__uncultured_organism_g__norank_f__1174-901-12	OTU4055	0	0	0	0	0	0	0	0	0	0	1	0	0	0	0	0	0	0	0	0	0	0	0	0	0	0	0	0	0	0	0	0	0	0	0	0	0	0	0	1	0
d__Bacteria	k__norank	p__Chloroflexi	c__Ktedonobacteria	o__Ktedonobacterales	f__Thermosporotrichaceae	g__norank_f__Thermosporotrichaceae	s__uncultured_bacterium_g__norank_f__Thermosporotrichaceae	OTU3778	0	1	0	0	0	0	0	0	0	0	0	0	0	0	0	0	0	0	0	0	0	0	0	0	0	0	0	0	0	0	19	18	10	0	22	0	0	0	0	0	0
d__Bacteria	k__norank	p__Proteobacteria	c__Alphaproteobacteria	o__Rhizobiales	f__JG34-KF-361	g__norank_f__JG34-KF-361	s__uncultured_bacterium_g__norank_f__JG34-KF-361	OTU3540	0	0	0	0	0	0	0	0	0	0	0	0	0	0	0	1	0	0	0	0	0	0	0	0	0	1	0	0	0	0	0	0	0	0	0	0	0	0	0	0	0
d__Bacteria	k__norank	p__Acidobacteria	c__Acidobacteria	o__Subgroup_7	f__norank_o__Subgroup_7	g__norank_o__Subgroup_7	s__unclassified_g__norank_o__Subgroup_7	OTU4150	0	0	0	0	0	0	0	0	2	1	0	1	0	0	2	0	0	0	0	0	1	0	0	0	0	0	0	1	0	0	0	0	0	1	0	0	0	0	0	1	0
d__Bacteria	k__norank	p__Chloroflexi	c__Anaerolineae	o__Anaerolineales	f__Anaerolineaceae	g__norank_f__Anaerolineaceae	s__wastewater_metagenome_g__norank_f__Anaerolineaceae	OTU3248	0	4	0	0	2	9	0	1	6	23	5	13	29	11	27	13	2	8	16	17	7	5	19	24	2	7	48	1	30	21	0	1	0	21	1	2	18	9	2	8	13
d__Bacteria	k__norank	p__Saccharibacteria	c__norank_p__Saccharibacteria	o__norank_p__Saccharibacteria	f__norank_p__Saccharibacteria	g__norank_p__Saccharibacteria	s__unclassified_g__norank_p__Saccharibacteria	OTU1375	0	0	0	0	0	0	0	0	0	0	0	0	0	0	0	0	0	0	0	0	0	1	0	0	0	0	0	0	0	0	0	0	0	0	0	0	0	0	0	0	1
d__Bacteria	k__norank	p__Proteobacteria	c__Gammaproteobacteria	o__Xanthomonadales	f__unclassified_o__Xanthomonadales	g__unclassified_o__Xanthomonadales	s__unclassified_o__Xanthomonadales	OTU4036	0	98	3	0	20	0	0	0	0	0	0	0	0	0	0	1	0	0	0	0	0	0	0	0	0	0	0	0	0	0	0	0	0	0	0	0	0	0	2	0	0
d__Bacteria	k__norank	p__Proteobacteria	c__Gammaproteobacteria	o__Pseudomonadales	f__Moraxellaceae	g__Perlucidibaca	s__uncultured_bacterium_g__Perlucidibaca	OTU800	0	0	0	0	0	0	0	0	0	0	0	0	0	0	2	0	0	0	0	0	0	0	0	0	0	0	0	0	0	0	0	0	0	0	0	0	0	0	0	0	0
d__Bacteria	k__norank	p__Actinobacteria	c__Actinobacteria	o__Propionibacteriales	f__Nocardioidaceae	g__Marmoricola	s__unclassified_g__Marmoricola	OTU1011	0	2	0	0	5	12	58	50	3	13	6	13	6	9	3	24	3	4	30	56	2	13	27	3	20	13	21	13	4	9	0	2	0	1	14	8	9	10	7	11	4
d__Bacteria	k__norank	p__Acidobacteria	c__Acidobacteria	o__Solibacterales	f__Solibacteraceae__Subgroup_3_	g__Bryobacter	s__uncultured_bacterium_g__Bryobacter	OTU3251	0	0	2	0	0	0	0	0	1	0	0	6	2	1	1	1	0	0	0	10	2	1	0	10	1	0	2	2	13	0	0	0	0	1	0	2	4	0	1	0	0
d__Bacteria	k__norank	p__Saccharibacteria	c__norank_p__Saccharibacteria	o__norank_p__Saccharibacteria	f__norank_p__Saccharibacteria	g__norank_p__Saccharibacteria	s__uncultured_soil_bacterium_g__norank_p__Saccharibacteria	OTU604	0	0	0	0	0	2	0	0	2	5	0	1	2	0	0	0	3	0	0	0	2	0	0	0	0	0	0	6	3	0	0	0	0	0	0	0	0	2	0	0	0
d__Bacteria	k__norank	p__Proteobacteria	c__Alphaproteobacteria	o__Rhodospirillales	f__Rhodospirillaceae	g__norank_f__Rhodospirillaceae	s__uncultured_soil_bacterium_g__norank_f__Rhodospirillaceae	OTU1663	0	0	0	0	0	0	0	0	0	0	2	0	0	0	0	0	0	0	0	1	0	0	0	0	1	0	0	0	0	1	0	0	0	0	0	0	0	0	0	1	1
d__Bacteria	k__norank	p__Proteobacteria	c__Alphaproteobacteria	o__Rhodospirillales	f__Rhodospirillaceae	g__norank_f__Rhodospirillaceae	s__unclassified_g__norank_f__Rhodospirillaceae	OTU1604	0	0	0	0	0	0	0	1	0	1	0	1	0	0	2	0	0	0	3	0	0	0	1	0	2	0	2	0	0	0	0	0	0	0	0	0	0	0	0	0	0
d__Bacteria	k__norank	p__Planctomycetes	c__Planctomycetacia	o__Planctomycetales	f__Planctomycetaceae	g__norank_f__Planctomycetaceae	s__unclassified_g__norank_f__Planctomycetaceae	OTU1973	0	0	0	0	0	0	0	0	0	0	0	0	0	0	0	0	0	0	0	0	0	0	0	0	0	0	0	1	0	0	0	0	0	0	0	0	0	0	0	0	0
d__Bacteria	k__norank	p__Proteobacteria	c__Deltaproteobacteria	o__Myxococcales	f__Haliangiaceae	g__Haliangium	s__uncultured_prokaryote_g__Haliangium	OTU460	0	0	0	0	1	7	2	4	6	5	1	5	5	2	5	1	2	6	2	30	3	4	4	11	2	36	4	2	9	1	3	2	17	9	2	1	1	1	0	1	9
d__Bacteria	k__norank	p__Chloroflexi	c__Caldilineae	o__Caldilineales	f__Caldilineaceae	g__norank_f__Caldilineaceae	s__unclassified_g__norank_f__Caldilineaceae	OTU4085	0	0	0	0	0	0	0	0	1	2	0	0	0	1	5	2	0	0	0	1	0	0	0	0	0	1	0	3	1	0	0	0	0	0	0	0	1	3	2	1	0
d__Bacteria	k__norank	p__Proteobacteria	c__Alphaproteobacteria	o__Rhodospirillales	f__Rhodospirillaceae	g__norank_f__Rhodospirillaceae	s__uncultured_bacterium_g__norank_f__Rhodospirillaceae	OTU301	0	1	0	0	1	4	0	0	3	3	2	1	1	1	3	2	1	0	1	2	4	2	1	3	1	1	0	2	2	2	6	8	12	9	24	1	1	0	0	1	2
d__Bacteria	k__norank	p__Firmicutes	c__Clostridia	o__Clostridiales	f__Clostridiaceae_1	g__Clostridium_sensu_stricto_10	s__unclassified_g__Clostridium_sensu_stricto_10	OTU2668	0	0	0	0	0	0	0	0	0	1	0	0	0	0	0	0	0	0	0	0	1	0	0	0	0	0	0	1	0	0	0	0	0	0	0	0	0	0	0	0	0
d__Bacteria	k__norank	p__Actinobacteria	c__Actinobacteria	o__Frankiales	f__unclassified_o__Frankiales	g__unclassified_o__Frankiales	s__unclassified_o__Frankiales	OTU1064	0	13	3	0	3	0	0	0	0	0	1	0	0	0	0	0	0	0	0	0	0	0	0	0	0	1	0	1	0	0	1	0	4	5	4	1	0	0	0	0	2
d__Bacteria	k__norank	p__Verrucomicrobia	c__OPB35_soil_group	o__norank_c__OPB35_soil_group	f__norank_c__OPB35_soil_group	g__norank_c__OPB35_soil_group	s__unclassified_g__norank_c__OPB35_soil_group	OTU1135	0	0	0	0	1	0	0	0	1	0	0	0	0	1	0	0	1	0	0	0	1	0	0	7	0	1	0	0	5	0	3	0	0	0	0	0	1	0	1	0	0
d__Bacteria	k__norank	p__Chloroflexi	c__Ktedonobacteria	o__C0119	f__norank_o__C0119	g__norank_o__C0119	s__uncultured_bacterium_g__norank_o__C0119	OTU2457	0	0	0	0	0	1	0	0	0	0	0	0	0	0	0	0	1	2	0	0	2	0	1	1	0	0	1	0	0	0	0	0	0	0	0	0	0	0	0	0	0
d__Bacteria	k__norank	p__Saccharibacteria	c__norank_p__Saccharibacteria	o__norank_p__Saccharibacteria	f__norank_p__Saccharibacteria	g__norank_p__Saccharibacteria	s__unclassified_g__norank_p__Saccharibacteria	OTU4257	0	0	0	0	0	0	0	0	0	0	0	0	0	0	0	0	0	0	0	0	0	0	0	0	0	0	0	0	0	0	1	0	0	0	0	0	0	3	0	1	0
d__Bacteria	k__norank	p__Actinobacteria	c__Actinobacteria	o__Solirubrobacterales	f__Solirubrobacteraceae	g__Solirubrobacter	s__unclassified_g__Solirubrobacter	OTU2346	0	0	0	0	0	4	11	23	6	17	5	7	10	6	2	13	3	11	15	8	3	11	21	0	11	23	18	9	0	7	0	0	0	3	0	0	0	2	2	1	1
d__Bacteria	k__norank	p__Armatimonadetes	c__Armatimonadia	o__Armatimonadales	f__norank_o__Armatimonadales	g__norank_o__Armatimonadales	s__uncultured_Chloroflexi_bacterium_g__norank_o__Armatimonadales	OTU1080	0	0	0	0	0	0	0	0	0	0	0	0	0	0	0	0	0	1	0	0	0	0	0	0	0	0	0	1	0	0	0	0	0	0	1	2	0	0	0	0	0
d__Bacteria	k__norank	p__Bacteroidetes	c__Flavobacteriia	o__Flavobacteriales	f__Flavobacteriaceae	g__Flavobacterium	s__unclassified_g__Flavobacterium	OTU4554	0	0	0	0	0	0	3	0	2	1	2	1	0	0	1	2	1	0	2	1	3	0	0	0	4	0	0	6	3	2	0	0	1	0	0	0	0	0	1	0	0
d__Bacteria	k__norank	p__Planctomycetes	c__Planctomycetacia	o__Planctomycetales	f__Planctomycetaceae	g__norank_f__Planctomycetaceae	s__unclassified_g__norank_f__Planctomycetaceae	OTU2991	0	0	0	0	0	1	0	0	1	2	0	0	2	2	0	0	1	0	0	0	0	1	0	0	0	0	0	0	0	1	0	0	0	0	0	1	2	1	0	0	0
d__Bacteria	k__norank	p__Chlamydiae	c__Chlamydiae	o__Chlamydiales	f__unclassified_o__Chlamydiales	g__unclassified_o__Chlamydiales	s__unclassified_o__Chlamydiales	OTU4472	0	0	0	0	0	0	0	0	0	0	0	0	0	0	0	0	0	0	0	0	0	0	0	0	0	0	0	0	0	0	0	0	0	1	0	0	0	0	0	0	0
d__Bacteria	k__norank	p__Actinobacteria	c__Actinobacteria	o__Gaiellales	f__norank_o__Gaiellales	g__norank_o__Gaiellales	s__unclassified_g__norank_o__Gaiellales	OTU444	0	0	0	0	0	1	0	4	0	1	1	0	1	0	0	1	0	3	4	0	1	4	12	0	0	1	1	0	0	0	0	0	0	1	0	0	0	0	0	0	0
d__Bacteria	k__norank	p__Planctomycetes	c__Planctomycetacia	o__Planctomycetales	f__Planctomycetaceae	g__norank_f__Planctomycetaceae	s__uncultured_bacterium_g__norank_f__Planctomycetaceae	OTU764	0	0	0	0	0	0	0	0	0	0	0	0	0	1	1	0	0	0	0	0	0	0	0	0	0	0	0	1	1	0	0	0	0	0	0	0	1	1	1	1	0
d__Bacteria	k__norank	p__Deinococcus-Thermus	c__Deinococci	o__Deinococcales	f__Deinococcaceae	g__Deinococcus	s__Deinococcus_sp._8A	OTU543	0	0	0	0	0	0	0	0	0	0	0	0	0	0	0	0	0	0	0	0	3	0	0	0	0	0	0	0	3	0	0	0	0	0	0	0	0	0	1	0	0
d__Bacteria	k__norank	p__Bacteroidetes	c__Sphingobacteriia	o__Sphingobacteriales	f__Chitinophagaceae	g__unclassified_f__Chitinophagaceae	s__unclassified_f__Chitinophagaceae	OTU1131	0	0	0	0	1	1	0	0	3	0	0	0	0	0	1	0	1	0	0	1	0	3	1	14	2	0	0	0	4	0	9	2	2	1	0	3	7	0	1	2	1
d__Bacteria	k__norank	p__Chloroflexi	c__TK10	o__norank_c__TK10	f__norank_c__TK10	g__norank_c__TK10	s__uncultured_bacterium_g__norank_c__TK10	OTU3622	0	0	0	0	0	0	0	0	0	0	0	1	1	0	0	0	0	4	0	3	1	0	0	0	1	0	2	0	1	0	0	0	0	0	0	2	0	2	0	0	0
d__Bacteria	k__norank	p__Actinobacteria	c__Actinobacteria	o__Frankiales	f__Acidothermaceae	g__Acidothermus	s__unclassified_g__Acidothermus	OTU306	0	1	0	0	0	0	0	0	0	0	0	0	0	0	0	0	0	0	0	0	0	0	0	0	0	0	0	0	0	0	17	44	127	30	3	0	0	0	0	0	4
d__Bacteria	k__norank	p__Chloroflexi	c__unclassified_p__Chloroflexi	o__unclassified_p__Chloroflexi	f__unclassified_p__Chloroflexi	g__unclassified_p__Chloroflexi	s__unclassified_p__Chloroflexi	OTU2488	0	0	0	0	0	0	0	0	0	2	0	0	0	0	0	0	0	1	0	0	0	0	1	0	0	0	1	1	1	2	0	0	0	0	0	0	0	0	0	0	0
d__Bacteria	k__norank	p__Chloroflexi	c__S085	o__norank_c__S085	f__norank_c__S085	g__norank_c__S085	s__uncultured_bacterium_g__norank_c__S085	OTU4431	0	0	0	0	0	0	0	0	0	0	0	0	0	0	0	0	0	0	0	0	0	0	0	0	0	0	0	0	0	0	0	0	0	1	0	0	0	0	0	0	0
d__Bacteria	k__norank	p__Verrucomicrobia	c__Spartobacteria	o__Chthoniobacterales	f__DA101_soil_group	g__norank_f__DA101_soil_group	s__unclassified_g__norank_f__DA101_soil_group	OTU3129	0	0	0	0	0	5	0	0	4	1	2	0	0	0	1	0	20	0	0	0	10	5	0	1	0	1	0	1	0	4	0	0	0	0	0	0	1	0	2	1	0
d__Bacteria	k__norank	p__Acidobacteria	c__Acidobacteria	o__Unknown_Order_c__Acidobacteria	f__Unknown_Family_o__Unknown_Order_c__Acidobacteria	g__Vicinamibacter	s__uncultured_bacterium_g__Vicinamibacter	OTU1992	0	0	0	0	0	2	0	0	0	0	0	0	0	0	0	0	0	0	0	0	0	0	0	1	0	0	0	4	0	0	0	0	0	0	0	0	0	0	0	0	0
d__Bacteria	k__norank	p__Acidobacteria	c__Acidobacteria	o__norank_c__Acidobacteria	f__norank_c__Acidobacteria	g__norank_c__Acidobacteria	s__uncultured_Acidobacteriales_bacterium_g__norank_c__Acidobacteria	OTU2038	0	0	0	0	0	0	0	0	0	1	1	0	0	0	0	0	0	0	0	0	0	0	0	0	0	13	0	0	0	0	0	0	0	0	0	0	0	0	0	0	0
d__Bacteria	k__norank	p__Acidobacteria	c__Acidobacteria	o__Subgroup_7	f__norank_o__Subgroup_7	g__norank_o__Subgroup_7	s__uncultured_bacterium_g__norank_o__Subgroup_7	OTU3767	0	0	0	0	0	3	0	0	5	1	1	1	0	0	4	0	2	4	0	0	2	0	0	4	1	2	0	1	8	2	0	0	0	4	0	0	0	3	0	1	0
d__Bacteria	k__norank	p__Chloroflexi	c__TK10	o__norank_c__TK10	f__norank_c__TK10	g__norank_c__TK10	s__unclassified_g__norank_c__TK10	OTU2404	0	0	0	0	0	0	0	2	0	0	0	0	1	0	1	0	0	0	0	1	1	0	0	2	0	1	0	1	1	0	0	0	0	2	0	0	0	1	0	0	0
d__Bacteria	k__norank	p__Chloroflexi	c__Ktedonobacteria	o__Ktedonobacterales	f__Ktedonobacteraceae	g__unclassified_f__Ktedonobacteraceae	s__unclassified_f__Ktedonobacteraceae	OTU4074	0	0	0	0	0	0	0	0	0	0	0	0	0	0	0	0	0	0	0	0	0	0	0	0	0	0	0	0	0	0	0	0	0	0	0	0	0	0	0	2	0
d__Bacteria	k__norank	p__Firmicutes	c__Clostridia	o__Clostridiales	f__Ruminococcaceae	g__unclassified_f__Ruminococcaceae	s__unclassified_f__Ruminococcaceae	OTU3936	0	0	0	2	0	0	0	0	0	0	0	0	0	0	0	0	0	0	0	0	0	0	0	0	0	0	0	0	0	0	0	0	0	0	0	0	0	0	0	0	0
d__Bacteria	k__norank	p__Bacteroidetes	c__Sphingobacteriia	o__Sphingobacteriales	f__Chitinophagaceae	g__unclassified_f__Chitinophagaceae	s__unclassified_f__Chitinophagaceae	OTU3200	0	0	0	0	0	0	0	0	0	0	0	0	1	0	0	1	0	0	0	0	0	2	0	0	0	1	0	0	0	0	0	0	0	0	0	0	1	0	0	0	0
d__Bacteria	k__norank	p__Proteobacteria	c__Deltaproteobacteria	o__Bdellovibrionales	f__Bdellovibrionaceae	g__Bdellovibrio	s__uncultured_soil_bacterium_g__Bdellovibrio	OTU789	0	0	0	0	0	0	0	0	1	0	0	0	0	0	2	0	0	0	0	0	0	0	0	0	0	0	0	1	0	0	0	0	0	0	0	0	0	1	0	0	0
d__Bacteria	k__norank	p__Proteobacteria	c__Alphaproteobacteria	o__Rhodospirillales	f__Rhodospirillaceae	g__unclassified_f__Rhodospirillaceae	s__unclassified_f__Rhodospirillaceae	OTU1312	0	0	0	0	0	0	0	0	0	0	0	0	0	0	0	0	0	0	0	0	0	0	0	0	0	0	0	0	0	0	0	1	0	0	0	0	0	0	0	0	0
d__Bacteria	k__norank	p__Proteobacteria	c__Gammaproteobacteria	o__Xanthomonadales	f__norank_o__Xanthomonadales	g__norank_o__Xanthomonadales	s__uncultured_bacterium_g__norank_o__Xanthomonadales	OTU4614	0	28	4	0	0	0	0	0	0	0	1	0	0	0	0	0	0	4	0	0	0	0	0	0	0	0	0	0	0	0	13	22	1	2	1	1	1	0	0	0	1
d__Bacteria	k__norank	p__Acidobacteria	c__Acidobacteria	o__Subgroup_7	f__norank_o__Subgroup_7	g__norank_o__Subgroup_7	s__uncultured_bacterium_g__norank_o__Subgroup_7	OTU3813	0	0	0	0	0	4	0	0	1	1	0	0	0	0	0	0	17	0	0	0	4	6	0	1	0	0	0	0	0	2	0	0	0	0	1	1	2	0	0	0	0
d__Bacteria	k__norank	p__Proteobacteria	c__Alphaproteobacteria	o__Rhizobiales	f__Rhizobiales_Incertae_Sedis	g__Rhizomicrobium	s__bacterium_enrichment_culture_clone_auto2_4W	OTU310	0	0	0	0	0	0	0	0	0	0	0	0	0	0	0	0	0	0	0	0	0	0	0	0	0	0	0	0	0	0	1	3	5	1	0	0	0	0	0	0	3
d__Bacteria	k__norank	p__Actinobacteria	c__Actinobacteria	o__Micrococcales	f__Intrasporangiaceae	g__Oryzihumus	s__uncultured_bacterium_g__Oryzihumus	OTU1966	0	0	0	0	0	0	12	0	0	0	0	0	2	1	0	0	0	0	0	0	0	0	5	2	0	0	0	2	0	0	0	0	0	0	0	0	0	0	0	0	0
d__Bacteria	k__norank	p__Proteobacteria	c__Betaproteobacteria	o__Nitrosomonadales	f__Nitrosomonadaceae	g__norank_f__Nitrosomonadaceae	s__unclassified_g__norank_f__Nitrosomonadaceae	OTU2319	0	0	0	0	1	15	6	23	49	9	3	48	12	10	40	10	16	19	8	54	27	14	9	51	17	43	13	34	61	30	0	2	0	3	1	18	20	39	11	14	20
d__Bacteria	k__norank	p__Proteobacteria	c__Betaproteobacteria	o__Rhodocyclales	f__Rhodocyclaceae	g__Uliginosibacterium	s__unclassified_g__Uliginosibacterium	OTU693	0	0	0	0	0	0	0	0	0	0	0	0	0	0	0	0	0	0	0	0	0	0	0	0	0	0	0	0	0	0	0	0	0	0	0	0	0	0	0	0	0
d__Bacteria	k__norank	p__Actinobacteria	c__Actinobacteria	o__Micromonosporales	f__Micromonosporaceae	g__Luedemannella	s__uncultured_bacterium_g__Luedemannella	OTU1457	0	0	0	0	0	0	2	1	3	3	0	1	10	3	0	3	3	2	0	0	2	2	0	10	0	2	4	2	4	3	1	0	1	0	0	2	8	2	0	6	1
d__Bacteria	k__norank	p__Verrucomicrobia	c__OPB35_soil_group	o__norank_c__OPB35_soil_group	f__norank_c__OPB35_soil_group	g__norank_c__OPB35_soil_group	s__uncultured_bacterium_g__norank_c__OPB35_soil_group	OTU1670	0	0	0	0	0	0	0	0	0	1	0	0	0	0	4	0	0	0	0	0	0	0	0	0	0	0	0	0	0	0	0	0	0	0	0	0	0	0	0	0	0
d__Bacteria	k__norank	p__Bacteroidetes	c__Bacteroidia	o__Bacteroidales	f__Bacteroidaceae	g__Bacteroides	s__Bacteroides_coprocola_DSM_17136	OTU2028	0	1	0	0	0	0	0	0	0	0	0	0	0	0	0	0	0	0	0	0	0	0	0	0	0	0	0	0	1	0	0	0	0	0	0	0	0	0	0	0	0
d__Bacteria	k__norank	p__Firmicutes	c__Bacilli	o__Bacillales	f__Bacillaceae	g__Bacillus	s__unclassified_g__Bacillus	OTU1439	0	0	0	0	0	0	0	3	0	0	0	0	0	0	0	1	0	0	4	0	1	1	0	1	1	1	0	0	0	2	2	3	1	2	1	0	39	0	0	0	2
d__Bacteria	k__norank	p__Bacteroidetes	c__Sphingobacteriia	o__Sphingobacteriales	f__Saprospiraceae	g__norank_f__Saprospiraceae	s__uncultured_Saprospiraceae_bacterium_g__norank	OTU1975	0	0	0	0	0	0	0	0	1	0	0	1	0	0	2	2	0	0	1	0	0	0	1	1	0	0	2	10	0	1	0	0	0	0	0	0	2	0	0	0	0
d__Bacteria	k__norank	p__Actinobacteria	c__Actinobacteria	o__Solirubrobacterales	f__0319-6M6	g__norank_f__0319-6M6	s__uncultured_bacterium_g__norank_f__0319-6M6	OTU2757	0	0	0	0	0	0	1	12	0	1	0	0	0	0	0	0	1	0	0	0	0	1	2	0	0	1	5	1	0	0	0	0	0	0	0	0	0	0	0	0	0
d__Bacteria	k__norank	p__Actinobacteria	c__Actinobacteria	o__Propionibacteriales	f__Propionibacteriaceae	g__unclassified_f__Propionibacteriaceae	s__unclassified_f__Propionibacteriaceae	OTU1774	0	0	0	0	0	2	12	9	0	1	1	1	2	0	0	3	1	1	4	0	0	1	6	2	4	0	7	2	0	0	0	0	0	0	0	0	1	5	0	0	0
d__Bacteria	k__norank	p__Saccharibacteria	c__norank_p__Saccharibacteria	o__norank_p__Saccharibacteria	f__norank_p__Saccharibacteria	g__norank_p__Saccharibacteria	s__unclassified_g__norank_p__Saccharibacteria	OTU1406	0	0	0	0	0	0	0	0	0	0	0	0	0	0	0	0	0	0	0	0	0	0	0	0	0	0	0	0	0	0	0	0	0	0	0	0	1	0	0	0	0
d__Bacteria	k__norank	p__Chlamydiae	c__Chlamydiae	o__Chlamydiales	f__Parachlamydiaceae	g__Neochlamydia	s__unclassified_g__Neochlamydia	OTU564	0	0	0	0	0	0	0	0	0	0	0	0	0	0	0	0	0	0	0	0	3	0	0	0	0	0	0	0	0	0	0	0	0	0	0	0	0	0	0	0	0
d__Bacteria	k__norank	p__Actinobacteria	c__Actinobacteria	o__norank_c__Actinobacteria	f__norank_c__Actinobacteria	g__norank_c__Actinobacteria	s__unclassified_g__norank_c__Actinobacteria	OTU3227	0	0	0	0	0	1	7	1	1	32	0	0	9	5	3	8	0	0	17	3	1	4	49	0	3	7	22	7	0	3	0	0	0	0	0	0	0	2	0	0	0
d__Bacteria	k__norank	p__Actinobacteria	c__Actinobacteria	o__Solirubrobacterales	f__Patulibacteraceae	g__Patulibacter	s__Patulibacter_minatonensis	OTU2300	0	0	0	0	1	1	0	0	0	2	1	0	0	1	0	1	0	0	1	0	0	0	0	0	1	0	0	0	0	1	0	0	0	0	0	0	0	0	0	0	0
d__Bacteria	k__norank	p__Proteobacteria	c__Deltaproteobacteria	o__Myxococcales	f__BIrii41	g__norank_f__BIrii41	s__unclassified_g__norank_f__BIrii41	OTU937	0	0	0	0	0	0	0	0	0	1	2	7	0	0	0	1	0	0	0	0	1	0	0	1	0	0	0	1	0	1	0	0	0	0	0	0	0	0	0	0	0
d__Bacteria	k__norank	p__unclassified_k__norank	c__unclassified_k__norank	o__unclassified_k__norank	f__unclassified_k__norank	g__unclassified_k__norank	s__unclassified_k__norank	OTU3215	0	0	0	0	0	3	0	0	0	0	0	0	0	0	0	1	0	0	0	0	0	0	0	0	0	0	0	1	0	0	0	0	0	0	0	0	0	0	1	0	0
d__Bacteria	k__norank	p__Proteobacteria	c__Deltaproteobacteria	o__Myxococcales	f__Haliangiaceae	g__Haliangium	s__unclassified_g__Haliangium	OTU1742	0	0	0	0	0	0	0	0	6	0	1	0	1	0	0	0	0	0	0	0	1	0	0	7	0	0	0	0	1	0	0	0	1	1	0	0	0	0	0	1	1
d__Bacteria	k__norank	p__Chloroflexi	c__Anaerolineae	o__Anaerolineales	f__Anaerolineaceae	g__norank_f__Anaerolineaceae	s__uncultured_Gemmatimonadetes_bacterium_g__norank_f__Anaerolineaceae	OTU234	0	0	0	0	0	0	0	0	0	0	0	0	0	0	0	0	0	0	0	0	0	0	0	0	0	0	0	0	0	0	0	0	0	1	0	0	0	0	0	0	1
d__Bacteria	k__norank	p__Actinobacteria	c__Actinobacteria	o__Propionibacteriales	f__Propionibacteriaceae	g__Friedmanniella	s__uncultured_bacterium_g__Friedmanniella	OTU3255	0	0	0	0	0	3	17	1	0	1	22	2	2	4	2	6	3	4	3	2	0	0	6	4	19	0	7	3	0	0	0	0	0	0	0	2	4	12	0	3	0
d__Bacteria	k__norank	p__Gemmatimonadetes	c__Gemmatimonadetes	o__Gemmatimonadales	f__Gemmatimonadaceae	g__Gemmatimonas	s__uncultured_Gemmatimonadales_bacterium_g__Gemmatimonas	OTU31	0	0	0	0	0	0	0	0	0	0	2	2	1	0	0	1	0	1	0	0	0	0	0	0	0	4	0	0	0	0	0	1	0	6	0	0	0	0	0	1	3
d__Bacteria	k__norank	p__Proteobacteria	c__Deltaproteobacteria	o__Myxococcales	f__Haliangiaceae	g__Haliangium	s__unclassified_g__Haliangium	OTU1748	0	0	0	0	0	0	0	0	0	1	0	2	0	0	1	0	0	0	0	0	0	1	0	0	0	1	0	0	1	0	0	0	0	0	0	0	0	0	0	0	0
d__Bacteria	k__norank	p__Acidobacteria	c__Acidobacteria	o__norank_c__Acidobacteria	f__norank_c__Acidobacteria	g__norank_c__Acidobacteria	s__unclassified_g__norank_c__Acidobacteria	OTU3153	0	0	0	0	0	0	0	0	0	2	3	0	0	1	0	1	10	0	1	0	0	1	0	0	0	0	0	1	0	1	0	0	0	0	0	0	0	0	0	0	0
d__Bacteria	k__norank	p__Chloroflexi	c__Anaerolineae	o__Anaerolineales	f__Anaerolineaceae	g__norank_f__Anaerolineaceae	s__uncultured_sludge_bacterium_S14	OTU1468	0	0	0	0	0	5	0	1	0	1	0	1	0	0	0	0	1	2	0	1	2	0	0	1	0	0	0	3	2	1	0	0	4	0	0	0	1	1	0	2	1
d__Bacteria	k__norank	p__Proteobacteria	c__Deltaproteobacteria	o__Myxococcales	f__Phaselicystidaceae	g__Phaselicystis	s__uncultured_Sorangiineae_bacterium_g__Phaselicystis	OTU1192	0	0	0	0	0	0	0	0	0	0	0	0	0	0	0	1	0	0	0	3	0	0	0	0	1	0	0	0	0	0	0	0	0	0	0	0	0	0	0	0	0
d__Bacteria	k__norank	p__Acidobacteria	c__Acidobacteria	o__Unknown_Order_c__Acidobacteria	f__Unknown_Family_o__Unknown_Order_c__Acidobacteria	g__Vicinamibacter	s__unclassified_g__Vicinamibacter	OTU3654	0	0	0	0	0	0	1	0	0	0	0	0	0	0	0	0	0	0	0	0	0	0	0	0	0	0	0	0	0	0	0	0	0	0	0	0	0	0	0	0	0
d__Bacteria	k__norank	p__Proteobacteria	c__Deltaproteobacteria	o__Oligoflexales	f__0319-6G20	g__norank_f__0319-6G20	s__unclassified_g__norank_f__0319-6G20	OTU3434	0	0	0	0	0	0	1	0	0	0	0	0	0	0	1	0	0	0	0	0	0	0	0	0	0	0	0	0	0	0	0	0	0	0	0	0	0	0	0	0	0
d__Bacteria	k__norank	p__TM6__Dependentiae_	c__norank_p__TM6__Dependentiae_	o__norank_p__TM6__Dependentiae_	f__norank_p__TM6__Dependentiae_	g__norank_p__TM6__Dependentiae_	s__uncultured_Verrucomicrobia_bacterium_g__norank_p__TM6__Dependentiae_	OTU1336	0	0	0	0	0	0	0	0	1	0	0	0	0	0	0	0	0	1	0	0	0	0	0	0	0	0	0	0	0	0	0	0	0	0	0	0	0	0	0	1	0
d__Bacteria	k__norank	p__Chloroflexi	c__TK10	o__norank_c__TK10	f__norank_c__TK10	g__norank_c__TK10	s__unclassified_g__norank_c__TK10	OTU4369	0	0	0	0	0	0	0	0	0	0	0	0	1	2	0	0	0	1	1	0	0	0	0	0	0	1	0	0	0	0	0	0	0	0	0	0	0	0	0	1	0
d__Bacteria	k__norank	p__Verrucomicrobia	c__Verrucomicrobiae	o__Verrucomicrobiales	f__Verrucomicrobiaceae	g__norank_f__Verrucomicrobiaceae	s__uncultured_bacterium_g__norank_f__Verrucomicrobiaceae	OTU4373	0	0	0	0	0	0	0	0	0	0	0	0	0	0	0	0	0	0	0	0	0	0	0	0	0	0	0	0	0	1	0	0	0	0	0	0	0	1	0	0	0
d__Bacteria	k__norank	p__Proteobacteria	c__Gammaproteobacteria	o__Xanthomonadales	f__Xanthomonadales_Incertae_Sedis	g__norank_f__Xanthomonadales_Incertae_Sedis	s__uncultured_Steroidobacter_sp._g__norank	OTU1552	0	0	0	0	0	1	0	0	2	2	0	2	1	0	2	0	1	1	0	0	0	0	2	0	4	0	0	1	0	3	0	0	0	0	0	0	0	0	0	0	0
d__Bacteria	k__norank	p__Proteobacteria	c__Alphaproteobacteria	o__Rhodospirillales	f__ML80	g__norank_f__ML80	s__uncultured_bacterium_g__norank_f__ML80	OTU3526	0	0	0	0	0	0	0	0	0	0	0	0	1	0	0	0	0	0	0	0	0	0	0	1	0	2	0	0	0	0	0	0	0	0	0	0	0	0	0	0	0
d__Bacteria	k__norank	p__Gemmatimonadetes	c__Gemmatimonadetes	o__Gemmatimonadales	f__Gemmatimonadaceae	g__norank_f__Gemmatimonadaceae	s__uncultured_soil_bacterium_g__norank_f__Gemmatimonadaceae	OTU2276	0	0	0	0	0	0	1	1	1	1	0	0	0	0	0	2	0	0	0	2	0	0	2	0	2	0	1	0	0	0	0	0	0	0	0	0	0	0	0	0	0
d__Bacteria	k__norank	p__Gemmatimonadetes	c__Gemmatimonadetes	o__Longimicrobiales	f__Longimicrobiaceae	g__norank_f__Longimicrobiaceae	s__uncultured_bacterium_g__norank_f__Longimicrobiaceae	OTU445	0	0	0	0	0	0	0	0	0	0	0	0	0	0	0	0	0	0	0	86	0	0	0	0	0	0	0	0	0	0	0	0	0	0	0	0	0	0	0	0	0
d__Bacteria	k__norank	p__Chloroflexi	c__Ardenticatenia	o__norank_c__Ardenticatenia	f__norank_c__Ardenticatenia	g__norank_c__Ardenticatenia	s__unclassified_g__norank_c__Ardenticatenia	OTU1610	0	0	0	0	0	0	0	0	2	0	0	2	0	0	2	0	0	0	0	0	0	0	0	0	0	0	0	0	0	0	0	0	0	0	0	0	0	0	0	0	0
d__Bacteria	k__norank	p__Actinobacteria	c__Actinobacteria	o__Gaiellales	f__norank_o__Gaiellales	g__norank_o__Gaiellales	s__bacterium_Ellin6504	OTU3594	0	0	0	0	0	5	0	1	2	1	10	1	8	3	1	0	8	22	1	2	6	6	1	0	0	2	1	2	7	0	0	0	0	0	0	0	0	7	0	0	0
d__Bacteria	k__norank	p__Chloroflexi	c__Thermomicrobia	o__JG30-KF-CM45	f__norank_o__JG30-KF-CM45	g__norank_o__JG30-KF-CM45	s__unclassified_g__norank_o__JG30-KF-CM45	OTU2989	0	0	0	0	0	0	3	0	0	0	0	0	0	0	0	0	0	0	1	0	0	0	0	0	0	0	1	0	0	0	0	0	0	0	0	0	0	0	0	0	0
d__Bacteria	k__norank	p__Actinobacteria	c__Actinobacteria	o__Acidimicrobiales	f__norank_o__Acidimicrobiales	g__norank_o__Acidimicrobiales	s__uncultured_bacterium_g__norank_o__Acidimicrobiales	OTU2235	0	0	0	0	0	0	0	1	0	0	0	0	0	0	0	0	1	0	0	0	1	0	0	0	0	0	0	1	0	0	0	0	0	0	0	0	1	0	0	0	0
d__Bacteria	k__norank	p__Acidobacteria	c__Acidobacteria	o__Solibacterales	f__Solibacteraceae__Subgroup_3_	g__Bryobacter	s__unclassified_g__Bryobacter	OTU3650	0	0	0	0	0	0	3	2	0	0	0	0	0	0	0	0	0	0	0	12	1	0	0	0	1	0	1	0	0	0	0	0	0	0	0	0	0	0	0	0	0
d__Bacteria	k__norank	p__Proteobacteria	c__Deltaproteobacteria	o__unclassified_c__Deltaproteobacteria	f__unclassified_c__Deltaproteobacteria	g__unclassified_c__Deltaproteobacteria	s__unclassified_c__Deltaproteobacteria	OTU238	0	0	0	0	0	0	0	0	0	0	1	0	0	0	0	0	0	0	0	0	0	0	0	0	0	0	0	0	0	0	0	0	0	0	0	0	0	0	0	0	0
d__Bacteria	k__norank	p__Bacteroidetes	c__Sphingobacteriia	o__Sphingobacteriales	f__Chitinophagaceae	g__norank_f__Chitinophagaceae	s__uncultured_Bacteroidetes_bacterium_g__norank_f__Chitinophagaceae	OTU1927	0	0	0	0	0	0	0	0	1	1	0	0	1	1	0	3	0	1	0	0	0	2	0	0	1	0	0	1	0	1	0	0	0	0	0	0	0	1	0	0	0
d__Bacteria	k__norank	p__Verrucomicrobia	c__OPB35_soil_group	o__norank_c__OPB35_soil_group	f__norank_c__OPB35_soil_group	g__norank_c__OPB35_soil_group	s__unclassified_g__norank_c__OPB35_soil_group	OTU2111	0	0	0	0	0	0	0	0	0	0	0	0	0	0	0	0	0	0	0	0	0	0	0	0	0	2	0	0	2	0	0	0	0	3	0	0	0	0	2	2	0
d__Bacteria	k__norank	p__Chloroflexi	c__Anaerolineae	o__Anaerolineales	f__Anaerolineaceae	g__norank_f__Anaerolineaceae	s__uncultured_Gemmatimonadetes_bacterium_g__norank_f__Anaerolineaceae	OTU1920	0	0	0	0	0	0	0	0	0	0	0	0	0	0	0	0	0	0	0	0	0	0	0	0	0	0	0	1	0	0	0	0	0	0	0	0	0	0	0	0	0
d__Bacteria	k__norank	p__Chloroflexi	c__Chloroflexia	o__Chloroflexales	f__Roseiflexaceae	g__Roseiflexus	s__uncultured_soil_bacterium_g__Roseiflexus	OTU3298	0	0	0	0	0	0	1	0	1	2	0	2	0	0	8	1	0	0	3	3	0	0	0	0	1	0	6	0	0	3	0	0	0	0	0	0	0	0	0	0	0
d__Bacteria	k__norank	p__Actinobacteria	c__Actinobacteria	o__Solirubrobacterales	f__0319-6M6	g__norank_f__0319-6M6	s__uncultured_bacterium_g__norank_f__0319-6M6	OTU565	0	0	0	0	0	0	0	26	0	0	0	0	0	0	0	2	0	0	1	0	6	1	0	0	0	0	1	0	0	0	0	0	0	0	0	0	0	0	0	0	0
d__Bacteria	k__norank	p__Proteobacteria	c__Deltaproteobacteria	o__Bdellovibrionales	f__Bdellovibrionaceae	g__Bdellovibrio	s__unclassified_g__Bdellovibrio	OTU893	0	0	0	0	0	0	0	0	0	0	0	0	0	0	0	0	0	0	0	0	0	0	0	0	0	0	0	0	0	0	0	0	0	0	0	0	0	0	0	0	0
d__Bacteria	k__norank	p__Proteobacteria	c__Gammaproteobacteria	o__Enterobacteriales	f__Enterobacteriaceae	g__Escherichia-Shigella	s__unclassified_g__Escherichia-Shigella	OTU2492	0	0	0	6	0	0	0	0	0	0	0	0	0	1	0	0	0	0	0	1	2	0	0	0	0	0	0	0	0	0	1	0	0	0	0	0	0	0	4	0	1
d__Bacteria	k__norank	p__Planctomycetes	c__Planctomycetacia	o__Planctomycetales	f__Planctomycetaceae	g__norank_f__Planctomycetaceae	s__uncultured_bacterium_g__norank_f__Planctomycetaceae	OTU4080	0	0	0	0	0	0	0	0	0	0	0	0	0	0	0	0	0	0	0	0	0	0	0	0	0	0	0	0	0	0	0	0	0	0	0	0	0	1	0	1	0
d__Bacteria	k__norank	p__Actinobacteria	c__Actinobacteria	o__Acidimicrobiales	f__norank_o__Acidimicrobiales	g__norank_o__Acidimicrobiales	s__unclassified_g__norank_o__Acidimicrobiales	OTU1797	0	0	0	0	1	0	0	1	0	1	0	0	0	1	1	0	4	0	0	0	0	0	0	1	0	0	0	0	0	0	0	0	0	2	0	0	2	0	1	0	0
d__Bacteria	k__norank	p__Proteobacteria	c__Gammaproteobacteria	o__HTA4	f__norank_o__HTA4	g__norank_o__HTA4	s__unclassified_g__norank_o__HTA4	OTU1499	0	2	0	0	0	0	0	1	0	0	0	0	0	0	0	0	0	0	0	0	0	0	0	0	0	0	0	0	0	0	0	0	0	0	0	0	0	0	0	0	0
d__Bacteria	k__norank	p__Actinobacteria	c__Actinobacteria	o__Acidimicrobiales	f__norank_o__Acidimicrobiales	g__norank_o__Acidimicrobiales	s__unclassified_g__norank_o__Acidimicrobiales	OTU1795	0	0	0	0	0	0	0	0	1	0	1	0	1	0	2	1	0	0	1	0	1	2	0	0	0	1	1	0	0	0	0	0	0	0	0	0	0	0	0	0	0
d__Bacteria	k__norank	p__Proteobacteria	c__Deltaproteobacteria	o__Myxococcales	f__27F-1492R	g__norank_f__27F-1492R	s__unclassified_g__norank_f__27F-1492R	OTU1752	0	0	0	0	0	0	0	0	3	0	0	0	0	0	0	0	0	0	0	0	0	0	0	0	0	0	0	0	0	0	0	0	0	0	0	0	0	0	0	0	0
d__Bacteria	k__norank	p__Proteobacteria	c__Alphaproteobacteria	o__Rhodospirillales	f__DA111	g__norank_f__DA111	s__uncultured_alpha_proteobacterium_g__norank_f__DA111	OTU2863	0	0	0	0	0	0	0	0	3	0	0	1	0	0	0	0	1	0	0	0	0	0	0	0	0	0	0	0	0	0	6	1	3	0	0	0	0	0	0	0	7
d__Bacteria	k__norank	p__Nitrospirae	c__Nitrospira	o__norank_c__Nitrospira	f__norank_c__Nitrospira	g__Nitrospira	s__unclassified_g__Nitrospira	OTU3382	0	0	0	0	0	0	0	2	0	0	0	0	0	0	0	0	0	0	3	0	0	2	1	0	0	0	0	0	0	0	0	0	0	0	0	0	0	0	0	0	0
d__Bacteria	k__norank	p__Parcubacteria	c__norank_p__Parcubacteria	o__norank_p__Parcubacteria	f__norank_p__Parcubacteria	g__norank_p__Parcubacteria	s__groundwater_metagenome_g__norank_p__Parcubacteria	OTU1550	0	0	0	0	0	0	0	0	0	0	0	0	0	0	0	0	0	0	0	0	0	0	0	0	0	0	0	1	0	0	0	0	0	0	0	0	0	0	0	0	0
d__Bacteria	k__norank	p__Proteobacteria	c__Betaproteobacteria	o__unclassified_c__Betaproteobacteria	f__unclassified_c__Betaproteobacteria	g__unclassified_c__Betaproteobacteria	s__unclassified_c__Betaproteobacteria	OTU2134	0	0	0	0	0	0	0	0	0	0	1	0	0	0	0	0	0	0	0	0	0	0	0	2	0	0	0	0	1	0	0	0	0	0	0	0	0	0	0	0	0
d__Bacteria	k__norank	p__Proteobacteria	c__Alphaproteobacteria	o__Rhodospirillales	f__Rhodospirillales_Incertae_Sedis	g__Candidatus_Alysiosphaera	s__unclassified_g__Candidatus_Alysiosphaera	OTU1640	0	0	0	0	0	0	0	0	0	0	0	0	1	0	0	0	0	0	0	0	0	0	0	0	0	0	0	0	0	0	0	0	0	0	0	0	0	0	0	0	0
d__Bacteria	k__norank	p__Proteobacteria	c__Betaproteobacteria	o__SC-I-84	f__norank_o__SC-I-84	g__norank_o__SC-I-84	s__uncultured_Rhodocyclaceae_bacterium_g__norank_o__SC-I-84	OTU2312	0	0	1	0	0	1	0	1	3	2	5	0	7	1	0	0	21	0	1	1	1	17	0	0	0	0	0	0	0	10	0	1	0	0	0	5	1	0	2	1	0
d__Bacteria	k__norank	p__Proteobacteria	c__Gammaproteobacteria	o__unclassified_c__Gammaproteobacteria	f__unclassified_c__Gammaproteobacteria	g__unclassified_c__Gammaproteobacteria	s__unclassified_c__Gammaproteobacteria	OTU1423	0	0	0	0	0	0	0	0	0	0	0	0	0	0	0	0	0	0	0	0	0	0	0	0	0	0	0	0	1	0	0	0	0	0	0	0	2	0	0	0	0
d__Bacteria	k__norank	p__Proteobacteria	c__Alphaproteobacteria	o__Caulobacterales	f__Caulobacteraceae	g__norank_f__Caulobacteraceae	s__unclassified_g__norank_f__Caulobacteraceae	OTU4621	0	52	116	1	4	1	0	0	0	1	3	0	0	0	0	0	2	0	1	0	0	0	0	0	0	0	0	0	0	0	21	50	10	0	42	8	2	0	0	0	9
d__Bacteria	k__norank	p__Bacteroidetes	c__Sphingobacteriia	o__Sphingobacteriales	f__Sphingobacteriaceae	g__Mucilaginibacter	s__unclassified_g__Mucilaginibacter	OTU2624	0	4	0	0	0	0	1	0	0	0	1	0	1	0	0	0	2	0	1	0	0	0	0	0	1	1	0	0	0	0	9	4	1	1	0	0	0	0	0	0	1
d__Bacteria	k__norank	p__Actinobacteria	c__Actinobacteria	o__Gaiellales	f__Gaiellaceae	g__Gaiella	s__unclassified_g__Gaiella	OTU2651	0	0	0	0	0	0	0	0	0	2	0	0	0	1	1	0	0	0	0	0	0	5	0	0	0	0	0	0	0	0	0	0	0	0	0	0	0	0	0	0	0
d__Bacteria	k__norank	p__Actinobacteria	c__Actinobacteria	o__Solirubrobacterales	f__0319-6M6	g__norank_f__0319-6M6	s__unclassified_g__norank_f__0319-6M6	OTU3387	0	0	0	0	0	0	7	5	0	0	0	0	0	0	0	0	0	0	2	8	0	0	3	0	3	0	0	0	0	0	0	0	0	0	0	0	0	6	0	0	0
d__Bacteria	k__norank	p__Parcubacteria	c__norank_p__Parcubacteria	o__norank_p__Parcubacteria	f__norank_p__Parcubacteria	g__norank_p__Parcubacteria	s__groundwater_metagenome_g__norank_p__Parcubacteria	OTU4282	0	0	0	0	0	0	0	0	0	0	0	0	0	0	0	0	0	0	0	0	0	0	0	0	0	0	0	0	0	0	0	0	0	0	0	0	0	0	0	0	1
d__Bacteria	k__norank	p__Actinobacteria	c__Actinobacteria	o__Gaiellales	f__norank_o__Gaiellales	g__norank_o__Gaiellales	s__uncultured_actinobacterium_g__norank	OTU2928	0	0	0	0	0	0	0	3	1	0	1	1	1	0	0	0	2	2	1	0	0	2	3	0	0	1	0	2	1	0	4	0	0	0	0	3	5	5	2	2	1
d__Bacteria	k__norank	p__Actinobacteria	c__Actinobacteria	o__Pseudonocardiales	f__Pseudonocardiaceae	g__Pseudonocardia	s__unclassified_g__Pseudonocardia	OTU203	0	0	0	0	0	6	1	3	0	3	3	1	3	1	5	6	3	2	1	0	2	1	1	0	0	2	1	1	1	1	1	3	1	3	0	2	1	2	0	0	10
d__Bacteria	k__norank	p__Actinobacteria	c__Actinobacteria	o__Solirubrobacterales	f__ncd2191h07c1	g__norank_f__ncd2191h07c1	s__uncultured_bacterium_g__norank_f__ncd2191h07c1	OTU2030	0	0	0	0	0	0	0	2	0	1	1	0	0	0	0	0	0	0	1	0	1	3	0	0	0	0	9	0	0	0	0	0	0	0	0	0	0	1	0	1	0
d__Bacteria	k__norank	p__Acidobacteria	c__Acidobacteria	o__norank_c__Acidobacteria	f__norank_c__Acidobacteria	g__norank_c__Acidobacteria	s__unclassified_g__norank_c__Acidobacteria	OTU515	0	0	0	0	0	0	0	0	1	0	0	0	0	0	0	0	3	5	0	0	0	0	0	0	0	0	0	0	0	0	0	0	0	1	0	0	0	0	0	0	0
d__Bacteria	k__norank	p__Chloroflexi	c__Chloroflexia	o__Chloroflexales	f__Roseiflexaceae	g__Roseiflexus	s__unclassified_g__Roseiflexus	OTU1414	0	0	0	0	0	3	0	2	1	5	0	0	0	1	4	2	0	0	0	7	1	2	1	4	1	1	1	0	1	1	0	0	0	0	0	0	0	2	0	0	0
d__Bacteria	k__norank	p__Saccharibacteria	c__norank_p__Saccharibacteria	o__norank_p__Saccharibacteria	f__norank_p__Saccharibacteria	g__norank_p__Saccharibacteria	s__uncultured_bacterium_g__norank_p__Saccharibacteria	OTU1344	0	0	0	0	0	0	0	0	0	0	0	0	0	0	0	0	0	0	0	0	0	0	0	0	0	0	0	0	0	0	1	0	0	0	0	0	0	0	0	0	0
d__Bacteria	k__norank	p__Chloroflexi	c__unclassified_p__Chloroflexi	o__unclassified_p__Chloroflexi	f__unclassified_p__Chloroflexi	g__unclassified_p__Chloroflexi	s__unclassified_p__Chloroflexi	OTU3746	0	0	0	0	0	0	0	0	0	0	0	0	1	0	0	0	0	0	0	1	0	0	0	1	0	0	0	0	0	0	0	0	0	0	0	0	0	0	0	0	0
d__Bacteria	k__norank	p__Chloroflexi	c__Chloroflexia	o__Chloroflexales	f__Roseiflexaceae	g__Roseiflexus	s__unclassified_g__Roseiflexus	OTU3631	0	0	0	0	0	0	0	0	0	0	0	0	0	0	0	1	0	0	0	2	0	0	0	0	0	0	0	0	0	0	0	0	0	0	0	0	0	0	0	0	0
d__Bacteria	k__norank	p__Proteobacteria	c__Alphaproteobacteria	o__Rhodospirillales	f__DA111	g__norank_f__DA111	s__uncultured_Rhodospirillaceae_bacterium_g__norank_f__DA111	OTU3184	0	0	0	0	0	1	0	0	0	0	0	0	2	0	0	0	29	0	0	0	1	3	0	0	0	0	0	0	0	1	0	3	1	3	0	4	0	0	1	2	0
d__Bacteria	k__norank	p__Proteobacteria	c__Deltaproteobacteria	o__Myxococcales	f__Blfdi19	g__norank_f__Blfdi19	s__uncultured_Firmicutes_bacterium_g__norank_f__Blfdi19	OTU883	0	0	0	0	0	0	0	0	0	0	0	0	0	0	0	0	1	0	0	0	0	0	0	0	0	0	0	0	0	0	0	0	0	0	0	0	0	0	0	0	0
d__Bacteria	k__norank	p__Proteobacteria	c__Betaproteobacteria	o__TRA3-20	f__norank_o__TRA3-20	g__norank_o__TRA3-20	s__uncultured_beta_proteobacterium_g__norank_o__TRA3-20	OTU2135	0	0	0	0	0	1	0	1	0	2	0	1	2	0	0	5	0	0	1	1	0	5	3	6	1	6	2	5	0	6	0	0	0	0	0	0	2	0	0	0	0
d__Bacteria	k__norank	p__Gemmatimonadetes	c__Gemmatimonadetes	o__Gemmatimonadales	f__Gemmatimonadaceae	g__Gemmatimonas	s__uncultured_Gemmatimonadales_bacterium_g__Gemmatimonas	OTU3763	0	0	0	0	0	2	0	1	0	0	0	2	0	0	2	2	0	6	1	0	1	1	1	1	0	7	1	0	0	1	0	0	3	12	0	0	0	0	0	0	6
d__Bacteria	k__norank	p__Proteobacteria	c__Gammaproteobacteria	o__Legionellales	f__Coxiellaceae	g__norank_f__Coxiellaceae	s__uncultured_proteobacterium_g__norank_f__Coxiellaceae	OTU2557	0	0	0	0	0	0	0	0	0	0	0	0	0	0	0	0	0	0	0	0	0	0	0	0	0	0	0	0	0	0	0	0	0	0	0	0	0	0	0	0	0
d__Bacteria	k__norank	p__Chloroflexi	c__Thermomicrobia	o__JG30-KF-CM45	f__norank_o__JG30-KF-CM45	g__norank_o__JG30-KF-CM45	s__uncultured_soil_bacterium_g__norank_o__JG30-KF-CM45	OTU3698	0	0	0	0	0	0	1	0	0	0	0	0	0	1	0	0	0	0	0	2	0	0	1	0	0	0	2	0	0	0	0	0	0	0	0	0	0	0	0	0	0
d__Bacteria	k__norank	p__Proteobacteria	c__Alphaproteobacteria	o__Rhizobiales	f__Rhizobiales_Incertae_Sedis	g__Bauldia	s__uncultured_bacterium_g__Bauldia	OTU3528	0	0	0	0	0	0	0	3	0	0	0	0	0	0	0	0	0	0	0	0	0	0	0	0	0	0	0	0	0	0	0	0	0	0	0	0	1	0	0	0	1
d__Bacteria	k__norank	p__Actinobacteria	c__Actinobacteria	o__Propionibacteriales	f__Nocardioidaceae	g__Nocardioides	s__unclassified_g__Nocardioides	OTU2958	0	0	0	0	0	0	0	0	0	0	0	0	0	1	0	0	0	0	0	0	0	0	0	0	0	0	0	0	0	1	0	0	0	0	0	0	0	0	0	0	0
d__Bacteria	k__norank	p__Proteobacteria	c__Betaproteobacteria	o__SC-I-84	f__norank_o__SC-I-84	g__norank_o__SC-I-84	s__unclassified_g__norank_o__SC-I-84	OTU1917	0	0	0	0	0	0	0	0	0	0	0	0	0	0	0	0	0	0	0	0	0	0	0	0	1	0	1	0	0	0	0	0	0	0	0	0	0	0	0	0	0
d__Bacteria	k__norank	p__Proteobacteria	c__Alphaproteobacteria	o__Rhizobiales	f__Aurantimonadaceae	g__Aureimonas	s__uncultured_bacterium_g__Aureimonas	OTU1718	0	0	0	0	0	0	3	0	0	0	2	1	0	0	0	0	0	0	1	0	1	0	0	0	0	0	1	0	0	0	0	0	0	0	0	0	0	0	0	0	0
d__Bacteria	k__norank	p__Proteobacteria	c__Alphaproteobacteria	o__Caulobacterales	f__Caulobacteraceae	g__Phenylobacterium	s__uncultured_alpha_proteobacterium_g__Phenylobacterium	OTU2053	0	0	0	0	3	0	1	2	4	0	1	1	11	4	2	14	3	1	1	12	2	0	0	0	8	2	0	3	2	3	0	0	0	0	0	1	1	5	3	9	4
d__Bacteria	k__norank	p__Chloroflexi	c__Ktedonobacteria	o__Ktedonobacterales	f__1921-3	g__norank_f__1921-3	s__uncultured_bacterium_g__norank_f__1921-3	OTU1346	0	0	0	0	0	0	0	0	0	0	1	0	0	0	0	0	0	0	0	0	1	0	0	0	0	0	0	0	0	0	0	0	0	0	0	0	0	0	0	0	0
d__Bacteria	k__norank	p__Acidobacteria	c__Acidobacteria	o__norank_c__Acidobacteria	f__norank_c__Acidobacteria	g__norank_c__Acidobacteria	s__bacterium_enrichment_culture_clone_heteroC52_4W	OTU1357	0	0	0	0	0	0	0	0	0	0	0	0	0	0	0	0	0	0	0	0	0	0	0	0	0	0	0	0	0	0	0	0	0	0	0	0	0	0	0	0	0
d__Bacteria	k__norank	p__Actinobacteria	c__Actinobacteria	o__Frankiales	f__norank_o__Frankiales	g__norank_o__Frankiales	s__unclassified_g__norank_o__Frankiales	OTU535	0	0	0	0	0	2	1	1	0	0	1	1	1	1	0	1	0	1	0	1	9	1	1	1	0	0	1	2	4	0	0	1	0	0	0	0	0	2	0	1	0
d__Bacteria	k__norank	p__Proteobacteria	c__Betaproteobacteria	o__Burkholderiales	f__Burkholderiaceae	g__Burkholderia-Paraburkholderia	s__unclassified_g__Burkholderia-Paraburkholderia	OTU207	0	0	0	0	0	0	0	0	0	0	2	0	0	0	0	0	0	0	0	0	0	0	0	0	0	0	0	0	0	0	0	0	1	0	3	0	0	0	0	0	0
d__Bacteria	k__norank	p__Chloroflexi	c__KD4-96	o__norank_c__KD4-96	f__norank_c__KD4-96	g__norank_c__KD4-96	s__unclassified_g__norank_c__KD4-96	OTU3895	0	0	0	0	0	9	2	1	2	25	1	2	8	2	8	5	3	9	7	5	13	4	6	1	5	22	9	2	1	7	0	0	0	14	0	0	1	1	1	0	4
d__Bacteria	k__norank	p__Proteobacteria	c__Gammaproteobacteria	o__Xanthomonadales	f__Xanthomonadaceae	g__norank_f__Xanthomonadaceae	s__uncultured_Xanthomonadaceae_bacterium_g__norank_f__Xanthomonadaceae	OTU2216	0	0	0	0	0	0	0	0	1	0	0	1	0	0	1	0	0	0	0	0	0	0	0	1	1	2	0	0	0	1	0	0	0	0	0	0	0	0	0	0	0
d__Bacteria	k__norank	p__Bacteroidetes	c__Cytophagia	o__Cytophagales	f__Cytophagaceae	g__Adhaeribacter	s__unclassified_g__Adhaeribacter	OTU2459	0	0	0	0	0	0	2	0	0	1	0	0	8	7	0	3	2	0	0	0	0	2	0	0	0	5	0	4	0	2	0	0	0	0	0	0	0	0	0	0	0
d__Bacteria	k__norank	p__Actinobacteria	c__Actinobacteria	o__Acidimicrobiales	f__norank_o__Acidimicrobiales	g__norank_o__Acidimicrobiales	s__unclassified_g__norank_o__Acidimicrobiales	OTU300	0	0	0	0	0	0	0	0	0	0	0	0	0	0	0	0	0	0	0	0	0	0	0	0	0	0	0	0	0	0	3	2	4	0	0	0	0	0	0	0	0
d__Bacteria	k__norank	p__Verrucomicrobia	c__OPB35_soil_group	o__norank_c__OPB35_soil_group	f__norank_c__OPB35_soil_group	g__norank_c__OPB35_soil_group	s__uncultured_Verrucomicrobia_subdivision_3_bacterium	OTU1408	0	0	0	0	0	1	0	0	1	1	1	0	0	1	0	0	2	5	0	0	1	0	0	0	1	2	0	0	0	0	0	0	0	2	0	1	0	0	0	2	0
d__Bacteria	k__norank	p__Firmicutes	c__Clostridia	o__Halanaerobiales	f__ODP1230B8.23	g__norank_f__ODP1230B8.23	s__unclassified_g__norank_f__ODP1230B8.23	OTU2660	0	0	0	0	0	0	0	0	0	0	1	1	0	0	0	0	0	0	0	0	0	0	1	1	0	0	0	0	0	0	2	1	0	0	0	0	0	0	0	0	1
d__Bacteria	k__norank	p__Saccharibacteria	c__norank_p__Saccharibacteria	o__norank_p__Saccharibacteria	f__norank_p__Saccharibacteria	g__norank_p__Saccharibacteria	s__soil_bacterium_WF55	OTU4415	0	0	0	0	0	0	0	0	0	0	0	0	0	0	0	0	0	0	0	0	0	1	0	0	0	0	0	0	0	0	0	0	0	2	0	0	0	0	0	0	0
d__Bacteria	k__norank	p__Microgenomates	c__norank_p__Microgenomates	o__norank_p__Microgenomates	f__norank_p__Microgenomates	g__norank_p__Microgenomates	s__uncultured_bacterium_g__norank_p__Microgenomates	OTU1003	0	0	0	0	0	0	0	0	0	0	0	2	0	0	0	0	0	0	0	0	0	0	0	0	0	0	0	0	0	0	0	0	0	0	0	0	0	0	0	0	0
d__Bacteria	k__norank	p__Planctomycetes	c__Planctomycetacia	o__Planctomycetales	f__Planctomycetaceae	g__norank_f__Planctomycetaceae	s__unclassified_g__norank_f__Planctomycetaceae	OTU1061	0	0	0	0	0	0	0	0	0	0	0	0	0	0	0	0	0	0	0	0	0	1	0	0	0	0	0	0	0	0	0	0	0	0	0	0	0	0	0	0	0
d__Bacteria	k__norank	p__Gemmatimonadetes	c__Gemmatimonadetes	o__Gemmatimonadales	f__Gemmatimonadaceae	g__norank_f__Gemmatimonadaceae	s__uncultured_bacterium_g__norank_f__Gemmatimonadaceae	OTU1268	0	0	0	0	0	0	0	0	0	0	0	0	0	1	1	0	0	0	0	0	0	0	0	0	0	0	0	0	0	0	0	0	0	0	0	0	0	0	0	0	0
d__Bacteria	k__norank	p__Chloroflexi	c__TK10	o__norank_c__TK10	f__norank_c__TK10	g__norank_c__TK10	s__uncultured_Chloroflexi_bacterium_g__norank_c__TK10	OTU116	0	0	0	0	0	3	0	0	0	0	2	2	0	0	3	0	2	0	1	0	2	4	1	0	0	1	0	0	0	3	0	0	0	0	0	0	0	0	0	0	0
d__Bacteria	k__norank	p__Proteobacteria	c__Alphaproteobacteria	o__Rhizobiales	f__Rhizobiales_Incertae_Sedis	g__Bauldia	s__uncultured_bacterium_g__Bauldia	OTU1115	0	1	0	0	3	6	1	8	4	4	0	4	9	5	8	8	2	6	5	0	3	4	6	4	2	6	6	8	3	6	0	0	2	0	0	3	17	1	3	3	0
d__Bacteria	k__norank	p__Planctomycetes	c__Phycisphaerae	o__Phycisphaerales	f__Phycisphaeraceae	g__SM1A02	s__uncultured_prokaryote_g__SM1A02	OTU1577	0	0	0	0	0	0	0	0	0	0	0	0	0	0	0	0	0	0	0	0	0	0	0	0	1	0	0	1	0	0	0	0	0	0	0	0	0	0	0	0	0
d__Bacteria	k__norank	p__Chloroflexi	c__Thermomicrobia	o__JG30-KF-CM45	f__norank_o__JG30-KF-CM45	g__norank_o__JG30-KF-CM45	s__uncultured_bacterium_g__norank_o__JG30-KF-CM45	OTU1351	0	0	0	0	1	0	0	0	0	0	0	0	0	0	0	0	1	0	0	1	0	0	0	0	0	0	0	0	0	0	1	2	0	0	0	0	0	0	0	0	1
d__Bacteria	k__norank	p__Latescibacteria	c__norank_p__Latescibacteria	o__norank_p__Latescibacteria	f__norank_p__Latescibacteria	g__norank_p__Latescibacteria	s__uncultured_Acidobacteria_bacterium_g__norank_p__Latescibacteria	OTU1454	0	0	0	0	0	0	0	0	0	0	0	0	0	0	0	0	0	0	0	0	0	0	0	0	0	0	0	0	0	0	0	0	0	0	0	0	5	0	0	0	0
d__Bacteria	k__norank	p__Actinobacteria	c__Actinobacteria	o__Propionibacteriales	f__Nocardioidaceae	g__Nocardioides	s__Nocardioides_plantarum	OTU1576	0	0	0	0	0	0	0	0	0	0	0	0	0	0	0	2	0	0	1	0	0	2	1	0	1	0	0	0	0	1	0	0	0	0	0	0	0	1	0	0	0
d__Bacteria	k__norank	p__Proteobacteria	c__Alphaproteobacteria	o__Rhodospirillales	f__Acetobacteraceae	g__norank_f__Acetobacteraceae	s__uncultured_bacterium_g__norank_f__Acetobacteraceae	OTU180	0	0	0	0	0	0	0	0	1	0	0	0	0	0	0	0	0	0	0	0	0	0	0	0	0	0	0	0	0	0	0	0	2	0	0	0	0	0	0	0	0
d__Bacteria	k__norank	p__Proteobacteria	c__Betaproteobacteria	o__Burkholderiales	f__Comamonadaceae	g__unclassified_f__Comamonadaceae	s__unclassified_f__Comamonadaceae	OTU598	0	7	0	0	2	10	2	5	9	3	1	17	0	19	5	7	0	1	2	1	8	5	1	1	1	0	1	3	3	1	0	0	1	3	0	1	7	2	44	24	0
d__Bacteria	k__norank	p__Chloroflexi	c__Anaerolineae	o__Anaerolineales	f__Anaerolineaceae	g__norank_f__Anaerolineaceae	s__uncultured_Gemmatimonadetes_bacterium_g__norank_f__Anaerolineaceae	OTU2468	0	0	0	0	0	0	0	0	0	0	0	0	0	0	0	0	0	1	0	0	0	0	0	0	0	0	0	0	1	0	0	0	0	0	0	0	0	2	0	0	0
d__Bacteria	k__norank	p__Chloroflexi	c__TK10	o__norank_c__TK10	f__norank_c__TK10	g__norank_c__TK10	s__unclassified_g__norank_c__TK10	OTU700	1	0	0	0	0	1	0	0	0	1	0	0	0	0	0	0	0	0	0	0	0	0	1	1	1	2	0	1	0	0	0	0	0	0	0	0	0	0	0	0	1
d__Bacteria	k__norank	p__Chloroflexi	c__Ktedonobacteria	o__C0119	f__norank_o__C0119	g__norank_o__C0119	s__uncultured_bacterium_g__norank_o__C0119	OTU539	0	0	0	0	0	0	0	0	0	0	0	0	0	0	0	0	0	0	0	0	1	0	0	0	0	0	0	0	0	0	0	0	0	0	0	0	0	0	0	0	0
d__Bacteria	k__norank	p__Saccharibacteria	c__norank_p__Saccharibacteria	o__norank_p__Saccharibacteria	f__norank_p__Saccharibacteria	g__norank_p__Saccharibacteria	s__uncultured_Candidatus_Saccharibacteria_bacterium_g__norank_p__Saccharibacteria	OTU2841	0	0	0	0	0	0	0	0	0	0	0	0	0	0	0	0	0	0	0	0	0	0	0	0	0	0	0	0	0	0	2	0	0	0	6	0	0	0	0	0	2
d__Bacteria	k__norank	p__Saccharibacteria	c__norank_p__Saccharibacteria	o__norank_p__Saccharibacteria	f__norank_p__Saccharibacteria	g__norank_p__Saccharibacteria	s__metal-contaminated_soil_clone_K20-27	OTU4115	0	0	0	0	0	0	0	0	1	0	0	0	1	1	0	0	0	1	0	0	0	1	0	0	0	0	0	1	0	0	0	0	0	0	0	0	0	1	0	1	0
d__Bacteria	k__norank	p__Saccharibacteria	c__norank_p__Saccharibacteria	o__norank_p__Saccharibacteria	f__norank_p__Saccharibacteria	g__norank_p__Saccharibacteria	s__uncultured_gamma_proteobacterium_g__norank_p__Saccharibacteria	OTU2512	0	0	0	0	0	0	2	0	1	2	5	0	0	0	0	1	0	1	2	0	0	0	0	0	0	0	1	0	1	0	0	0	0	0	0	0	0	0	0	0	0
d__Bacteria	k__norank	p__Chloroflexi	c__Chloroflexia	o__Chloroflexales	f__Roseiflexaceae	g__Roseiflexus	s__unclassified_g__Roseiflexus	OTU1523	0	0	0	0	0	0	0	0	0	0	0	0	0	0	0	0	0	0	0	1	0	0	0	0	1	0	0	0	0	0	0	0	0	0	0	1	0	1	0	0	0
d__Bacteria	k__norank	p__Firmicutes	c__Clostridia	o__Clostridiales	f__Clostridiaceae_1	g__Clostridium_sensu_stricto_5	s__uncultured_bacterium_g__Clostridium_sensu_stricto_5	OTU2914	0	0	0	0	0	0	0	0	0	0	0	0	0	0	0	0	0	0	0	0	0	0	0	0	0	0	0	0	0	0	0	0	0	0	0	0	0	0	0	0	0
d__Bacteria	k__norank	p__Actinobacteria	c__Actinobacteria	o__Streptomycetales	f__Streptomycetaceae	g__Streptomyces	s__unclassified_g__Streptomyces	OTU1026	14	90	2	6	218	29	18	172	28	51	31	24	17	24	17	29	4	19	77	60	18	41	71	19	114	22	31	18	26	10	1	2	17	9	4	57	31	73	33	65	14
d__Bacteria	k__norank	p__Acidobacteria	c__Acidobacteria	o__Acidobacteriales	f__Acidobacteriaceae__Subgroup_1_	g__norank_f__Acidobacteriaceae__Subgroup_1_	s__unclassified_g__norank_f__Acidobacteriaceae__Subgroup_1_	OTU1471	0	0	0	0	0	0	0	0	1	0	0	0	0	0	0	0	0	0	0	0	12	0	0	0	0	0	0	0	0	0	0	0	0	0	0	0	2	0	0	3	0
d__Bacteria	k__norank	p__Deferribacteres	c__Deferribacteres	o__Deferribacterales	f__Deferribacteraceae	g__Mucispirillum	s__uncultured_bacterium_g__Mucispirillum	OTU3901	0	0	0	18	0	0	0	0	0	0	0	0	0	0	0	0	0	0	0	0	0	0	0	0	0	0	0	0	0	0	0	0	0	0	0	0	0	0	0	0	0
d__Bacteria	k__norank	p__Planctomycetes	c__Planctomycetacia	o__Planctomycetales	f__Planctomycetaceae	g__norank_f__Planctomycetaceae	s__unclassified_g__norank_f__Planctomycetaceae	OTU3163	0	0	0	0	0	0	0	0	0	0	3	0	0	0	0	0	3	4	0	0	0	0	0	0	0	0	0	0	0	0	0	0	0	0	0	0	0	2	2	1	0
d__Bacteria	k__norank	p__Actinobacteria	c__Actinobacteria	o__Gaiellales	f__norank_o__Gaiellales	g__norank_o__Gaiellales	s__unclassified_g__norank_o__Gaiellales	OTU3091	0	0	0	0	0	1	1	1	0	0	1	0	1	0	0	0	0	0	0	0	0	1	0	0	0	1	0	0	0	1	0	0	0	0	0	0	0	0	0	0	0
d__Bacteria	k__norank	p__Acidobacteria	c__Acidobacteria	o__Subgroup_7	f__norank_o__Subgroup_7	g__norank_o__Subgroup_7	s__unclassified_g__norank_o__Subgroup_7	OTU2987	0	0	0	0	0	3	0	0	2	0	4	4	0	4	1	1	6	16	0	0	4	1	1	4	0	2	0	0	3	0	0	0	0	0	0	0	1	0	0	3	1
d__Bacteria	k__norank	p__Chloroflexi	c__SBR2076	o__norank_c__SBR2076	f__norank_c__SBR2076	g__norank_c__SBR2076	s__uncultured_bacterium_g__norank_c__SBR2076	OTU623	0	0	0	0	0	0	0	0	1	0	1	2	1	0	3	0	0	0	0	0	4	1	0	0	0	0	0	0	0	1	0	0	0	0	0	0	0	0	0	0	0
d__Bacteria	k__norank	p__Chloroflexi	c__Anaerolineae	o__Anaerolineales	f__Anaerolineaceae	g__norank_f__Anaerolineaceae	s__uncultured_Gemmatimonadetes_bacterium_g__norank_f__Anaerolineaceae	OTU3848	0	0	0	0	2	2	0	0	1	0	1	1	0	0	2	0	2	9	0	0	4	0	0	5	0	5	0	3	8	0	0	1	2	36	1	0	2	0	1	3	2
d__Bacteria	k__norank	p__Proteobacteria	c__Alphaproteobacteria	o__Rhizobiales	f__Rhizobiales_Incertae_Sedis	g__Nordella	s__uncultured_bacterium_g__Nordella	OTU3022	0	0	1	0	3	5	2	13	1	4	3	18	16	8	4	9	1	2	11	1	2	4	17	26	7	4	6	7	1	16	0	0	0	0	0	5	14	3	7	13	0
d__Bacteria	k__norank	p__Latescibacteria	c__norank_p__Latescibacteria	o__norank_p__Latescibacteria	f__norank_p__Latescibacteria	g__norank_p__Latescibacteria	s__uncultured_soil_bacterium_g__norank_p__Latescibacteria	OTU745	0	0	0	0	0	0	0	0	0	0	0	0	0	0	11	1	0	0	0	0	0	0	2	0	0	0	3	0	0	2	0	0	0	0	0	0	0	0	0	0	0
d__Bacteria	k__norank	p__Proteobacteria	c__Alphaproteobacteria	o__Rhizobiales	f__Rhizobiales_Incertae_Sedis	g__Rhizomicrobium	s__unclassified_g__Rhizomicrobium	OTU1118	0	0	0	0	0	0	0	0	10	0	0	0	0	0	0	0	1	0	0	0	0	0	0	0	0	0	1	0	1	0	1	1	0	1	0	0	0	0	2	0	1
d__Bacteria	k__norank	p__Chloroflexi	c__Anaerolineae	o__Anaerolineales	f__Anaerolineaceae	g__norank_f__Anaerolineaceae	s__uncultured_Gemmatimonadetes_bacterium_g__norank_f__Anaerolineaceae	OTU3840	0	0	0	0	0	0	0	0	0	0	0	0	0	0	0	0	0	0	0	0	0	0	0	0	0	2	0	0	0	0	0	0	0	1	0	0	0	0	0	0	0
d__Bacteria	k__norank	p__Saccharibacteria	c__norank_p__Saccharibacteria	o__norank_p__Saccharibacteria	f__norank_p__Saccharibacteria	g__norank_p__Saccharibacteria	s__unclassified_g__norank_p__Saccharibacteria	OTU249	0	0	0	0	0	1	0	0	0	0	1	0	0	0	0	0	0	0	0	0	0	0	0	0	0	0	0	0	1	0	2	0	0	0	0	0	0	0	0	4	1
d__Bacteria	k__norank	p__Bacteroidetes	c__Sphingobacteriia	o__Sphingobacteriales	f__Sphingobacteriaceae	g__Solitalea	s__unclassified_g__Solitalea	OTU1754	0	0	0	0	0	0	0	0	0	0	0	0	0	0	0	0	0	0	0	0	0	0	0	0	2	0	0	0	0	0	0	0	0	0	0	0	0	0	0	0	0
d__Bacteria	k__norank	p__Proteobacteria	c__Gammaproteobacteria	o__Xanthomonadales	f__Xanthomonadales_Incertae_Sedis	g__Acidibacter	s__uncultured_gamma_proteobacterium_g__Acidibacter	OTU94	0	0	5	0	0	0	0	1	1	0	0	1	0	0	1	1	0	0	0	0	1	0	0	1	0	0	0	1	2	0	11	11	19	11	1	0	2	0	1	3	10
d__Bacteria	k__norank	p__Acidobacteria	c__Acidobacteria	o__Subgroup_7	f__norank_o__Subgroup_7	g__norank_o__Subgroup_7	s__unclassified_g__norank_o__Subgroup_7	OTU3604	0	0	0	0	0	2	0	0	4	0	1	1	3	3	1	0	0	3	1	0	0	4	0	1	0	4	0	52	6	0	0	0	0	3	0	0	2	26	0	0	1
d__Bacteria	k__norank	p__Chloroflexi	c__Anaerolineae	o__Anaerolineales	f__Anaerolineaceae	g__norank_f__Anaerolineaceae	s__unclassified_g__norank_f__Anaerolineaceae	OTU4070	0	0	0	0	0	0	0	0	0	0	0	0	0	0	0	3	0	0	0	0	1	0	0	0	0	0	2	0	0	0	0	0	0	0	0	0	0	2	0	1	0
d__Bacteria	k__norank	p__Actinobacteria	c__Actinobacteria	o__Acidimicrobiales	f__norank_o__Acidimicrobiales	g__norank_o__Acidimicrobiales	s__uncultured_bacterium_g__norank_o__Acidimicrobiales	OTU4198	0	0	0	0	0	2	1	3	1	7	1	3	4	4	3	9	4	10	6	6	2	4	5	4	4	4	7	3	3	5	0	0	0	0	0	1	2	12	0	2	1
d__Bacteria	k__norank	p__Proteobacteria	c__Deltaproteobacteria	o__Desulfuromonadales	f__Geobacteraceae	g__Geobacter	s__uncultured_bacterium_g__Geobacter	OTU4173	0	0	0	0	0	1	0	0	2	1	0	3	0	0	1	0	0	0	0	1	0	0	0	0	0	0	0	0	0	0	0	0	0	0	0	0	0	0	0	0	0
d__Bacteria	k__norank	p__Chloroflexi	c__Anaerolineae	o__Anaerolineales	f__Anaerolineaceae	g__norank_f__Anaerolineaceae	s__unclassified_g__norank_f__Anaerolineaceae	OTU480	0	0	0	0	0	0	0	0	0	0	0	0	0	0	0	0	0	0	0	28	0	0	0	0	0	0	0	0	0	0	0	0	0	0	0	0	0	0	0	0	0
d__Bacteria	k__norank	p__Chlamydiae	c__Chlamydiae	o__Chlamydiales	f__Parachlamydiaceae	g__unclassified_f__Parachlamydiaceae	s__unclassified_f__Parachlamydiaceae	OTU3954	0	1	0	0	0	0	0	0	0	0	0	0	0	0	0	0	0	0	0	0	0	0	0	0	0	0	0	0	0	0	0	0	0	0	0	0	0	0	2	0	0
d__Bacteria	k__norank	p__Actinobacteria	c__Actinobacteria	o__Gaiellales	f__norank_o__Gaiellales	g__norank_o__Gaiellales	s__uncultured_Rubrobacteria_bacterium_g__norank	OTU3405	0	1	0	0	0	3	2	3	0	0	0	0	0	0	0	0	0	0	4	0	0	0	0	0	0	0	0	0	0	1	0	0	0	3	0	3	3	10	1	3	0
d__Bacteria	k__norank	p__Gemmatimonadetes	c__Gemmatimonadetes	o__Gemmatimonadales	f__Gemmatimonadaceae	g__Gemmatirosa	s__uncultured_forest_soil_bacterium_g__Gemmatirosa	OTU148	0	0	0	0	0	0	0	0	0	0	0	0	0	0	0	0	0	0	0	0	1	0	0	0	0	0	0	0	0	0	3	5	2	0	0	0	0	0	0	0	8
d__Bacteria	k__norank	p__Gemmatimonadetes	c__Gemmatimonadetes	o__Gemmatimonadales	f__Gemmatimonadaceae	g__norank_f__Gemmatimonadaceae	s__unclassified_g__norank_f__Gemmatimonadaceae	OTU835	0	0	0	0	0	0	0	0	1	0	1	0	1	0	1	2	0	0	0	0	0	2	3	0	1	0	0	0	1	1	0	0	0	0	0	0	0	0	0	0	0
d__Bacteria	k__norank	p__Planctomycetes	c__Planctomycetacia	o__Planctomycetales	f__Planctomycetaceae	g__norank_f__Planctomycetaceae	s__unclassified_g__norank_f__Planctomycetaceae	OTU3210	0	0	0	0	0	0	0	0	0	1	0	0	1	1	2	0	0	0	0	0	0	0	0	0	0	1	0	0	0	0	0	0	0	0	0	0	1	0	1	0	0
d__Bacteria	k__norank	p__Proteobacteria	c__Deltaproteobacteria	o__Desulfurellales	f__Desulfurellaceae	g__G55	s__uncultured_bacterium_g__G55	OTU799	0	0	0	0	0	1	3	4	1	0	1	24	1	1	1	4	0	1	2	0	0	0	0	9	3	3	0	3	1	2	0	0	0	0	0	0	4	1	2	2	0
d__Bacteria	k__norank	p__Proteobacteria	c__Gammaproteobacteria	o__Xanthomonadales	f__Xanthomonadales_Incertae_Sedis	g__norank_f__Xanthomonadales_Incertae_Sedis	s__uncultured_gamma_proteobacterium_g__norank_f__Xanthomonadales_Incertae_Sedis	OTU2547	0	2	0	0	0	0	1	2	3	2	0	15	3	0	2	4	0	1	6	2	1	5	2	3	6	5	5	5	1	1	0	0	0	0	0	0	0	0	0	0	0
d__Bacteria	k__norank	p__Gemmatimonadetes	c__Gemmatimonadetes	o__Gemmatimonadales	f__Gemmatimonadaceae	g__norank_f__Gemmatimonadaceae	s__unclassified_g__norank_f__Gemmatimonadaceae	OTU4522	0	0	0	0	0	0	0	0	2	2	0	10	0	0	8	1	0	1	1	0	0	1	0	3	0	1	0	1	0	9	0	0	1	3	0	0	0	0	0	0	1
d__Bacteria	k__norank	p__Proteobacteria	c__Gammaproteobacteria	o__Xanthomonadales	f__Xanthomonadales_Incertae_Sedis	g__Steroidobacter	s__unclassified_g__Steroidobacter	OTU1624	0	0	0	0	0	0	3	0	1	0	0	1	0	0	0	0	0	1	0	4	0	0	0	0	2	0	0	0	0	0	0	0	0	0	0	0	0	0	0	0	0
d__Bacteria	k__norank	p__Actinobacteria	c__Actinobacteria	o__Acidimicrobiales	f__norank_o__Acidimicrobiales	g__norank_o__Acidimicrobiales	s__unclassified_g__norank_o__Acidimicrobiales	OTU1815	0	1	0	0	0	2	0	1	0	2	0	0	1	3	1	0	0	0	1	2	1	0	0	1	1	0	0	1	1	1	0	0	0	4	0	1	1	1	0	0	0
d__Bacteria	k__norank	p__Gemmatimonadetes	c__Gemmatimonadetes	o__Gemmatimonadales	f__Gemmatimonadaceae	g__Gemmatimonas	s__unclassified_g__Gemmatimonas	OTU1010	0	0	0	0	0	4	3	0	5	1	1	7	4	2	1	6	0	4	0	19	17	0	2	17	3	0	1	0	37	3	0	0	0	0	0	0	0	10	1	0	0
d__Bacteria	k__norank	p__Actinobacteria	c__Actinobacteria	o__Acidimicrobiales	f__norank_o__Acidimicrobiales	g__norank_o__Acidimicrobiales	s__unclassified_g__norank_o__Acidimicrobiales	OTU1816	0	0	0	0	0	0	0	0	0	4	0	0	0	0	0	0	0	0	0	0	0	0	0	0	0	0	3	0	0	0	0	0	0	0	0	0	0	0	0	0	0
d__Bacteria	k__norank	p__Actinobacteria	c__Actinobacteria	o__Micrococcales	f__Micrococcaceae	g__Arthrobacter	s__Arthrobacter_psychrolactophilus	OTU2593	0	0	0	0	0	0	0	0	1	10	2	0	0	1	0	0	0	5	1	0	0	2	2	0	0	0	0	0	0	0	0	0	0	0	0	0	0	0	0	0	0
d__Bacteria	k__norank	p__Gemmatimonadetes	c__Gemmatimonadetes	o__Gemmatimonadales	f__Gemmatimonadaceae	g__norank_f__Gemmatimonadaceae	s__Gemmatimonadetes_bacterium_LX87	OTU2001	0	0	0	0	0	0	0	0	0	0	0	0	0	0	0	0	0	0	0	0	0	0	0	0	0	0	1	1	0	0	0	0	0	0	0	0	0	0	0	0	0
d__Bacteria	k__norank	p__Proteobacteria	c__Gammaproteobacteria	o__Legionellales	f__Coxiellaceae	g__Aquicella	s__unclassified_g__Aquicella	OTU845	0	0	0	0	0	0	0	1	0	0	0	1	0	0	0	2	0	0	0	0	1	1	0	0	0	0	0	3	0	1	0	0	0	1	0	0	0	0	0	0	0
d__Bacteria	k__norank	p__Proteobacteria	c__Alphaproteobacteria	o__Caulobacterales	f__Caulobacteraceae	g__Phenylobacterium	s__unclassified_g__Phenylobacterium	OTU87	0	2	0	0	1	1	2	3	11	1	3	12	9	3	3	2	16	6	1	2	5	2	2	3	8	0	0	2	8	0	24	17	12	10	9	1	7	2	2	1	8
d__Bacteria	k__norank	p__Proteobacteria	c__Betaproteobacteria	o__Burkholderiales	f__Burkholderiaceae	g__Burkholderia-Paraburkholderia	s__unclassified_g__Burkholderia-Paraburkholderia	OTU2687	7	58	164	318	50	0	1	2	0	0	8	1	10	20	1	5	8	2	3	0	2	0	1	1	1	0	0	1	0	13	0	4	2	0	4	1018	27	3	306	33	1
d__Bacteria	k__norank	p__Acidobacteria	c__Acidobacteria	o__norank_c__Acidobacteria	f__norank_c__Acidobacteria	g__norank_c__Acidobacteria	s__uncultured_Saccharibacillus_sp.	OTU439	0	0	0	0	0	0	1	1	0	1	0	0	0	0	1	0	0	0	3	2	3	0	3	0	0	0	5	0	3	1	0	0	0	0	0	0	0	0	0	0	0
d__Bacteria	k__norank	p__Proteobacteria	c__Gammaproteobacteria	o__Xanthomonadales	f__Xanthomonadaceae	g__Rhodanobacter	s__uncultured_Xanthomonadaceae_bacterium_g__Rhodanobacter	OTU4515	0	0	0	0	0	0	0	0	0	0	1	0	0	0	0	0	0	0	0	0	0	0	0	0	0	0	0	0	0	0	0	0	0	20	0	0	0	0	0	0	0
d__Bacteria	k__norank	p__Actinobacteria	c__Actinobacteria	o__Solirubrobacterales	f__TM146	g__norank_f__TM146	s__uncultured_Actinomycetales_bacterium_g__norank_f__TM146	OTU356	0	4	0	0	1	2	0	1	0	0	4	0	6	1	0	0	32	3	1	0	2	2	0	0	0	0	0	0	3	1	5	4	3	3	2	2	2	1	1	0	14
d__Bacteria	k__norank	p__Proteobacteria	c__Alphaproteobacteria	o__Rhodospirillales	f__Acetobacteraceae	g__unclassified_f__Acetobacteraceae	s__unclassified_f__Acetobacteraceae	OTU863	0	0	0	0	0	0	0	0	0	0	0	0	0	0	0	0	0	0	0	0	0	0	0	0	0	0	0	0	0	0	0	3	0	0	0	0	0	0	0	0	0
d__Bacteria	k__norank	p__Chloroflexi	c__Chloroflexia	o__Chloroflexales	f__Roseiflexaceae	g__Roseiflexus	s__uncultured_bacterium_g__Roseiflexus	OTU491	0	0	0	0	0	0	0	0	0	0	0	0	0	1	0	0	0	0	0	12	0	0	1	1	1	0	0	0	0	0	0	0	0	0	0	0	0	2	0	0	0
d__Bacteria	k__norank	p__Actinobacteria	c__Actinobacteria	o__Pseudonocardiales	f__Pseudonocardiaceae	g__unclassified_f__Pseudonocardiaceae	s__unclassified_f__Pseudonocardiaceae	OTU2791	0	0	0	0	0	0	2	1	0	0	0	0	0	0	0	0	0	0	0	0	0	5	1	0	0	0	0	0	0	0	0	0	0	0	0	0	0	1	0	0	0
d__Bacteria	k__norank	p__Proteobacteria	c__Deltaproteobacteria	o__Myxococcales	f__Haliangiaceae	g__Haliangium	s__unclassified_g__Haliangium	OTU857	0	0	0	0	0	0	0	1	0	1	0	2	0	0	2	1	0	0	0	0	0	0	0	0	0	0	0	0	2	0	0	0	2	1	0	0	0	0	0	0	1
d__Bacteria	k__norank	p__Chloroflexi	c__JG37-AG-4	o__norank_c__JG37-AG-4	f__norank_c__JG37-AG-4	g__norank_c__JG37-AG-4	s__unclassified_g__norank_c__JG37-AG-4	OTU2876	0	0	0	0	0	0	0	0	0	0	0	0	0	0	0	0	1	0	0	0	0	0	0	0	0	0	0	0	0	0	0	0	0	0	2	0	0	0	0	0	0
d__Bacteria	k__norank	p__Chloroflexi	c__Chloroflexia	o__Chloroflexales	f__Roseiflexaceae	g__Roseiflexus	s__uncultured_bacterium_g__Roseiflexus	OTU497	0	0	0	0	0	2	1	1	0	2	0	1	0	0	6	1	0	0	0	11	0	0	1	2	2	0	1	2	2	0	0	0	0	0	0	0	1	0	0	0	0
d__Bacteria	k__norank	p__Saccharibacteria	c__norank_p__Saccharibacteria	o__norank_p__Saccharibacteria	f__norank_p__Saccharibacteria	g__norank_p__Saccharibacteria	s__unclassified_g__norank_p__Saccharibacteria	OTU2394	0	0	0	0	0	0	1	0	0	0	5	0	0	0	0	0	2	1	4	0	3	0	0	0	0	0	1	1	1	0	0	0	0	0	0	0	0	0	3	2	0
d__Bacteria	k__norank	p__Verrucomicrobia	c__Spartobacteria	o__Chthoniobacterales	f__Chthoniobacteraceae	g__Chthoniobacter	s__unclassified_g__Chthoniobacter	OTU2778	0	0	0	0	0	0	0	0	0	0	0	0	0	0	0	0	0	0	0	0	0	0	0	0	0	0	0	0	0	1	0	0	0	0	0	0	0	0	0	0	0
d__Bacteria	k__norank	p__Proteobacteria	c__Deltaproteobacteria	o__Myxococcales	f__Sandaracinaceae	g__norank_f__Sandaracinaceae	s__uncultured_bacterium_g__norank_f__Sandaracinaceae	OTU3697	0	0	0	0	0	0	0	1	0	0	0	0	0	0	0	0	0	0	0	0	0	0	0	0	0	0	0	0	0	0	0	0	0	0	0	0	0	0	0	0	0
d__Bacteria	k__norank	p__Saccharibacteria	c__norank_p__Saccharibacteria	o__norank_p__Saccharibacteria	f__norank_p__Saccharibacteria	g__norank_p__Saccharibacteria	s__unclassified_g__norank_p__Saccharibacteria	OTU3838	0	0	0	0	0	0	0	0	0	0	0	0	0	0	0	0	0	0	0	0	0	0	0	0	0	0	0	0	0	0	2	2	0	0	0	0	0	0	0	0	5
d__Bacteria	k__norank	p__Proteobacteria	c__Gammaproteobacteria	o__unclassified_c__Gammaproteobacteria	f__unclassified_c__Gammaproteobacteria	g__unclassified_c__Gammaproteobacteria	s__unclassified_c__Gammaproteobacteria	OTU939	0	0	0	0	0	0	0	0	0	0	0	1	0	0	0	0	0	0	0	0	0	0	0	0	0	0	0	0	0	0	0	0	0	0	0	0	0	0	0	0	0
d__Bacteria	k__norank	p__Armatimonadetes	c__Chthonomonadetes	o__Chthonomonadales	f__norank_o__Chthonomonadales	g__norank_o__Chthonomonadales	s__uncultured_bacterium_g__norank_o__Chthonomonadales	OTU1719	0	1	0	0	0	0	0	0	1	0	1	0	0	0	0	0	1	0	0	0	0	0	0	1	0	0	0	3	0	0	0	0	0	0	0	2	6	0	2	10	0
d__Bacteria	k__norank	p__Bacteroidetes	c__Cytophagia	o__Cytophagales	f__Cytophagaceae	g__Cytophaga	s__Cytophaga_aurantiaca	OTU3686	0	0	0	0	0	0	0	0	0	0	0	0	0	0	1	1	0	0	0	0	0	1	0	0	0	0	2	0	1	0	0	0	0	0	0	0	0	1	0	0	0
d__Bacteria	k__norank	p__Actinobacteria	c__Actinobacteria	o__norank_c__Actinobacteria	f__norank_c__Actinobacteria	g__norank_c__Actinobacteria	s__unclassified_g__norank_c__Actinobacteria	OTU4233	0	0	0	0	0	1	1	0	1	2	1	0	1	1	0	0	1	1	0	0	2	4	1	1	0	0	0	0	0	0	0	0	0	5	0	0	0	0	0	0	1
d__Bacteria	k__norank	p__Microgenomates	c__Candidatus_Pacebacteria	o__norank_c__Candidatus_Pacebacteria	f__norank_c__Candidatus_Pacebacteria	g__norank_c__Candidatus_Pacebacteria	s__unclassified_g__norank_c__Candidatus_Pacebacteria	OTU2118	0	0	0	0	0	0	0	0	0	0	0	0	0	0	0	0	0	0	0	0	0	0	0	0	0	1	0	0	0	0	0	0	0	0	0	0	0	0	0	0	0
d__Bacteria	k__norank	p__Actinobacteria	c__Actinobacteria	o__Corynebacteriales	f__Mycobacteriaceae	g__Mycobacterium	s__unclassified_g__Mycobacterium	OTU1020	0	1	0	0	0	1	6	14	0	6	4	0	4	2	0	1	0	7	5	2	1	9	9	0	5	6	9	2	0	3	2	6	6	4	0	0	1	0	0	0	5
d__Bacteria	k__norank	p__Chloroflexi	c__Chloroflexia	o__Chloroflexales	f__Roseiflexaceae	g__Roseiflexus	s__uncultured_bacterium_g__Roseiflexus	OTU3723	0	0	0	0	0	3	4	2	0	3	2	0	0	0	1	1	1	7	4	14	1	0	0	4	1	2	5	1	5	5	0	0	0	0	0	0	0	5	1	2	0
d__Bacteria	k__norank	p__Actinobacteria	c__Actinobacteria	o__Solirubrobacterales	f__TM146	g__norank_f__TM146	s__uncultured_soil_bacterium_g__norank_f__TM146	OTU1830	0	0	0	0	0	0	0	1	0	1	0	2	1	0	1	3	0	1	0	0	0	2	0	0	1	0	1	0	0	0	0	0	0	0	0	0	0	0	0	0	1
d__Bacteria	k__norank	p__Actinobacteria	c__Actinobacteria	o__Corynebacteriales	f__Mycobacteriaceae	g__Mycobacterium	s__unclassified_g__Mycobacterium	OTU1024	7	108	11	12	151	6	28	65	6	24	43	9	15	15	11	12	6	38	38	7	5	19	36	13	19	12	24	17	3	10	4	4	6	1	0	10	6	20	16	18	13
d__Bacteria	k__norank	p__Proteobacteria	c__Betaproteobacteria	o__Burkholderiales	f__Comamonadaceae	g__Ramlibacter	s__uncultured_beta_proteobacterium_g__Ramlibacter	OTU2315	0	0	0	0	0	18	5	7	2	4	1	25	0	5	4	0	0	5	5	3	10	3	1	1	2	0	9	9	4	2	0	0	0	0	0	0	0	2	0	1	7
d__Bacteria	k__norank	p__Proteobacteria	c__Alphaproteobacteria	o__Sphingomonadales	f__Sphingomonadaceae	g__Parablastomonas	s__uncultured_alpha_proteobacterium_g__Parablastomonas	OTU1616	0	1	0	0	0	0	2	0	1	0	1	3	1	1	5	3	2	0	1	0	0	1	0	0	7	0	1	0	0	0	0	0	0	1	0	2	5	1	1	0	0
d__Bacteria	k__norank	p__Planctomycetes	c__OM190	o__norank_c__OM190	f__norank_c__OM190	g__norank_c__OM190	s__planctomycete_A-2	OTU2535	0	0	0	0	0	0	0	0	0	1	0	0	0	0	1	0	0	0	0	0	0	0	0	0	0	0	0	1	0	0	0	0	0	0	0	0	0	0	0	0	0
d__Bacteria	k__norank	p__Actinobacteria	c__Actinobacteria	o__norank_c__Actinobacteria	f__norank_c__Actinobacteria	g__norank_c__Actinobacteria	s__uncultured_bacterium_g__norank_c__Actinobacteria	OTU2035	0	0	0	0	0	0	0	0	0	0	0	0	0	0	1	0	0	1	0	0	0	0	0	0	0	1	0	1	0	1	0	0	0	1	0	0	0	1	1	0	0
d__Bacteria	k__norank	p__Saccharibacteria	c__norank_p__Saccharibacteria	o__norank_p__Saccharibacteria	f__norank_p__Saccharibacteria	g__norank_p__Saccharibacteria	s__uncultured_bacterium_g__norank_p__Saccharibacteria	OTU3711	0	0	0	0	0	0	0	0	0	0	0	0	0	0	0	0	0	0	0	0	0	0	0	0	0	0	2	0	0	0	0	0	0	0	0	0	0	0	0	0	0
d__Bacteria	k__norank	p__Bacteroidetes	c__Sphingobacteriia	o__Sphingobacteriales	f__norank_o__Sphingobacteriales	g__norank_o__Sphingobacteriales	s__uncultured_bacterium_g__norank_o__Sphingobacteriales	OTU4081	0	0	0	0	0	1	3	0	1	0	0	0	1	0	0	1	0	0	2	7	0	0	1	1	0	0	0	1	2	0	0	0	0	0	0	0	0	6	0	0	0
d__Bacteria	k__norank	p__Chloroflexi	c__S085	o__norank_c__S085	f__norank_c__S085	g__norank_c__S085	s__uncultured_soil_bacterium_g__norank_c__S085	OTU3606	0	0	0	0	0	0	0	0	0	0	0	0	0	0	0	0	0	0	0	0	0	1	0	0	0	0	0	0	0	0	0	0	0	0	0	0	1	4	0	0	0
d__Bacteria	k__norank	p__Proteobacteria	c__Alphaproteobacteria	o__Rhizobiales	f__Rhizobiales_Incertae_Sedis	g__Rhizomicrobium	s__uncultured_alpha_proteobacterium_g__Rhizomicrobium	OTU2103	0	10	0	0	1	3	0	0	1	3	2	1	3	1	1	0	2	2	0	0	0	1	0	5	1	1	0	1	1	0	3	5	17	24	2	0	2	2	5	8	11
d__Bacteria	k__norank	p__Saccharibacteria	c__norank_p__Saccharibacteria	o__norank_p__Saccharibacteria	f__norank_p__Saccharibacteria	g__norank_p__Saccharibacteria	s__unclassified_g__norank_p__Saccharibacteria	OTU3629	0	0	0	0	0	0	0	0	0	0	0	0	0	0	0	0	0	0	0	0	0	0	0	0	0	0	0	0	0	0	0	0	0	0	0	1	1	1	0	1	0
d__Bacteria	k__norank	p__Saccharibacteria	c__norank_p__Saccharibacteria	o__norank_p__Saccharibacteria	f__norank_p__Saccharibacteria	g__norank_p__Saccharibacteria	s__uncultured_bacterium_g__norank_p__Saccharibacteria	OTU4060	0	0	0	0	0	0	0	0	0	0	0	0	1	1	0	0	0	0	0	0	0	0	0	0	0	0	0	0	0	0	0	0	0	0	0	0	0	0	1	1	0
d__Bacteria	k__norank	p__Proteobacteria	c__Deltaproteobacteria	o__Myxococcales	f__Sandaracinaceae	g__Sandaracinus	s__uncultured_bacterium_g__Sandaracinus	OTU2369	0	1	1	0	0	1	0	2	1	0	0	1	0	2	1	0	0	1	1	0	2	1	2	1	0	1	0	0	2	1	0	0	0	5	0	2	0	1	1	2	0
d__Bacteria	k__norank	p__Proteobacteria	c__Betaproteobacteria	o__Burkholderiales	f__Burkholderiaceae	g__Burkholderia-Paraburkholderia	s__uncultured_Burkholderiaceae_bacterium_g__Burkholderia-Paraburkholderia	OTU2954	0	0	1	0	0	0	0	0	2	0	1	0	0	5	0	1	0	0	0	0	0	0	0	0	0	1	1	0	0	0	0	0	0	1	0	1	0	0	0	0	3
d__Bacteria	k__norank	p__Chloroflexi	c__Thermomicrobia	o__JG30-KF-CM45	f__norank_o__JG30-KF-CM45	g__norank_o__JG30-KF-CM45	s__uncultured_bacterium_g__norank_o__JG30-KF-CM45	OTU1698	0	0	0	0	0	0	4	4	0	1	0	0	0	0	1	1	0	0	1	4	0	0	0	0	4	0	2	0	1	0	0	0	0	0	0	0	1	0	0	0	0
d__Bacteria	k__norank	p__Proteobacteria	c__Deltaproteobacteria	o__Myxococcales	f__Haliangiaceae	g__Haliangium	s__uncultured_delta_proteobacterium_g__Haliangium	OTU1585	0	0	0	0	0	0	0	0	0	0	0	0	0	0	0	0	0	0	0	0	0	1	0	0	1	0	0	1	0	0	0	0	0	0	0	0	0	0	0	0	0
d__Bacteria	k__norank	p__Planctomycetes	c__Pla4_lineage	o__norank_c__Pla4_lineage	f__norank_c__Pla4_lineage	g__norank_c__Pla4_lineage	s__uncultured_prokaryote_g__norank_c__Pla4_lineage	OTU2663	0	0	0	0	0	0	0	0	0	0	1	1	1	2	1	1	1	0	0	0	0	0	0	1	0	3	0	1	3	0	0	0	0	2	0	0	0	0	0	1	1
d__Bacteria	k__norank	p__Actinobacteria	c__Actinobacteria	o__Micromonosporales	f__Micromonosporaceae	g__Longispora	s__Longispora_fulva	OTU2722	0	0	0	0	0	0	0	0	0	0	0	1	0	0	0	0	0	0	1	0	0	0	0	0	1	0	6	0	0	0	0	0	0	0	0	0	0	0	0	1	0
d__Bacteria	k__norank	p__Bacteroidetes	c__Sphingobacteriia	o__Sphingobacteriales	f__Chitinophagaceae	g__norank_f__Chitinophagaceae	s__unclassified_g__norank_f__Chitinophagaceae	OTU3275	0	0	0	0	0	0	0	1	2	0	1	6	8	1	5	3	0	0	0	0	2	1	2	3	1	0	1	1	12	9	0	0	0	0	0	1	4	0	0	2	0
d__Bacteria	k__norank	p__Latescibacteria	c__norank_p__Latescibacteria	o__norank_p__Latescibacteria	f__norank_p__Latescibacteria	g__norank_p__Latescibacteria	s__uncultured_Pelobacter_sp._g__norank	OTU1877	0	0	0	0	0	0	0	0	0	0	0	0	0	0	0	0	0	0	0	0	0	0	3	0	0	0	1	0	0	0	0	0	0	0	0	0	0	1	0	0	0
d__Bacteria	k__norank	p__Gemmatimonadetes	c__Gemmatimonadetes	o__Gemmatimonadales	f__Gemmatimonadaceae	g__unclassified_f__Gemmatimonadaceae	s__unclassified_f__Gemmatimonadaceae	OTU881	0	0	0	0	1	0	0	0	0	0	0	0	0	0	0	0	0	0	0	0	0	0	1	1	0	1	0	0	0	0	0	0	0	0	0	0	0	0	0	0	0
d__Bacteria	k__norank	p__Saccharibacteria	c__norank_p__Saccharibacteria	o__norank_p__Saccharibacteria	f__norank_p__Saccharibacteria	g__norank_p__Saccharibacteria	s__unclassified_g__norank_p__Saccharibacteria	OTU740	0	0	0	0	0	0	0	0	0	0	0	0	0	0	0	0	0	0	0	0	0	0	0	0	0	0	0	0	0	0	0	0	0	0	0	0	0	0	1	0	0
d__Bacteria	k__norank	p__Chloroflexi	c__TK10	o__norank_c__TK10	f__norank_c__TK10	g__norank_c__TK10	s__unclassified_g__norank_c__TK10	OTU1461	0	0	0	0	1	1	0	2	1	0	0	0	2	1	0	3	3	0	1	0	1	3	1	0	0	1	1	0	5	0	0	0	0	0	0	1	4	2	0	0	0
d__Bacteria	k__norank	p__Acidobacteria	c__Acidobacteria	o__norank_c__Acidobacteria	f__norank_c__Acidobacteria	g__norank_c__Acidobacteria	s__unclassified_g__norank_c__Acidobacteria	OTU3862	0	0	0	0	0	0	0	0	0	0	0	0	0	0	0	0	2	0	0	0	1	0	0	1	0	2	0	1	1	2	0	0	0	1	0	1	0	0	0	1	1
d__Bacteria	k__norank	p__Chloroflexi	c__Anaerolineae	o__Anaerolineales	f__Anaerolineaceae	g__norank_f__Anaerolineaceae	s__uncultured_sludge_bacterium_S41	OTU1711	0	0	0	0	0	0	0	6	0	0	0	0	0	0	0	0	0	0	1	0	0	0	0	0	0	0	2	0	0	1	0	0	0	0	0	0	0	0	0	0	0
d__Bacteria	k__norank	p__Gemmatimonadetes	c__Gemmatimonadetes	o__Longimicrobiales	f__Longimicrobiaceae	g__norank_f__Longimicrobiaceae	s__uncultured_bacterium_g__norank_f__Longimicrobiaceae	OTU3568	0	0	0	0	0	0	0	0	0	0	0	0	0	0	0	0	0	0	0	0	0	0	0	0	1	0	1	0	0	0	0	0	0	0	0	0	0	2	0	0	0
d__Bacteria	k__norank	p__Firmicutes	c__Clostridia	o__Halanaerobiales	f__ODP1230B8.23	g__norank_f__ODP1230B8.23	s__unclassified_g__norank_f__ODP1230B8.23	OTU32	0	0	0	0	0	0	0	0	0	0	0	0	0	0	0	0	0	0	0	0	0	0	0	0	0	0	0	0	0	0	0	3	0	0	1	0	0	0	0	0	0
d__Bacteria	k__norank	p__Proteobacteria	c__Alphaproteobacteria	o__Rhodospirillales	f__Rhodospirillaceae	g__Azospirillum	s__unclassified_g__Azospirillum	OTU3830	0	0	0	0	0	0	2	0	0	0	0	0	0	1	1	0	0	0	0	1	0	0	0	0	0	0	0	0	0	0	0	0	0	0	0	0	0	0	0	0	0
d__Bacteria	k__norank	p__Firmicutes	c__Erysipelotrichia	o__Erysipelotrichales	f__Erysipelotrichaceae	g__norank_f__Erysipelotrichaceae	s__unclassified_g__norank_f__Erysipelotrichaceae	OTU1908	0	0	0	0	0	0	1	0	0	0	0	0	0	0	0	0	0	0	0	0	0	0	0	0	0	0	0	2	0	0	0	0	0	0	0	1	0	0	0	0	0
d__Bacteria	k__norank	p__Proteobacteria	c__Deltaproteobacteria	o__Bdellovibrionales	f__Bdellovibrionaceae	g__Bdellovibrio	s__uncultured_bacterium_g__Bdellovibrio	OTU3556	0	18	4	0	8	0	0	0	0	1	1	0	1	0	1	1	0	0	0	0	1	0	0	0	1	2	2	0	0	2	0	0	0	0	0	5	1	1	0	0	1
d__Bacteria	k__norank	p__Actinobacteria	c__Actinobacteria	o__Propionibacteriales	f__Nocardioidaceae	g__Nocardioides	s__unclassified_g__Nocardioides	OTU3263	0	0	0	0	0	0	24	10	0	3	1	1	0	1	2	8	0	0	7	0	1	2	2	0	8	1	8	2	1	3	0	0	0	0	0	0	0	0	0	0	1
d__Bacteria	k__norank	p__Proteobacteria	c__Gammaproteobacteria	o__Legionellales	f__Legionellaceae	g__Legionella	s__unclassified_g__Legionella	OTU2620	0	0	0	0	0	0	0	0	0	0	0	0	0	0	0	0	0	0	0	0	0	0	0	0	0	0	0	0	0	0	0	0	0	0	0	0	0	0	0	0	0
d__Bacteria	k__norank	p__Actinobacteria	c__Actinobacteria	o__Propionibacteriales	f__Nocardioidaceae	g__Nocardioides	s__unclassified_g__Nocardioides	OTU3260	0	0	0	0	0	1	16	4	1	8	2	3	4	3	2	30	0	4	5	15	1	3	2	1	14	2	19	4	0	6	0	0	0	0	0	0	0	3	0	0	1
d__Bacteria	k__norank	p__Actinobacteria	c__Actinobacteria	o__Coriobacteriales	f__Coriobacteriaceae	g__Coriobacteriaceae_UCG-002	s__uncultured_bacterium_g__Coriobacteriaceae_UCG-002	OTU3151	0	0	0	1	0	0	0	0	0	0	0	0	0	0	0	0	1	0	0	0	0	0	0	0	0	0	0	0	0	0	0	0	0	0	0	0	0	0	0	0	0
d__Bacteria	k__norank	p__Saccharibacteria	c__norank_p__Saccharibacteria	o__norank_p__Saccharibacteria	f__norank_p__Saccharibacteria	g__norank_p__Saccharibacteria	s__unclassified_g__norank_p__Saccharibacteria	OTU1365	0	0	0	0	0	0	0	0	0	0	0	0	0	0	0	0	0	0	0	0	0	0	0	0	0	0	0	0	0	0	0	0	0	3	0	0	0	0	0	0	0
d__Bacteria	k__norank	p__Acidobacteria	c__Acidobacteria	o__Solibacterales	f__Solibacteraceae__Subgroup_3_	g__Candidatus_Solibacter	s__unclassified_g__Candidatus_Solibacter	OTU4331	0	0	0	0	0	0	0	0	0	1	0	0	0	0	0	0	0	1	0	0	0	0	0	0	0	1	0	1	0	0	6	1	2	2	0	0	0	0	0	0	3
d__Bacteria	k__norank	p__Proteobacteria	c__Alphaproteobacteria	o__Rhodobacterales	f__Rhodobacteraceae	g__Rhodobacter	s__uncultured_alpha_proteobacterium_g__Rhodobacter	OTU1456	0	0	0	1	0	2	0	0	3	1	0	5	0	1	1	0	0	0	0	0	1	0	0	2	2	0	1	0	0	1	0	0	0	0	0	0	1	0	0	0	0
d__Bacteria	k__norank	p__Actinobacteria	c__Actinobacteria	o__Corynebacteriales	f__Mycobacteriaceae	g__Mycobacterium	s__unclassified_g__Mycobacterium	OTU2913	0	0	0	0	0	0	0	0	0	0	0	0	0	0	0	0	0	0	0	0	0	0	0	0	0	0	0	0	0	0	0	0	0	0	0	0	0	0	0	0	0
d__Bacteria	k__norank	p__Saccharibacteria	c__norank_p__Saccharibacteria	o__norank_p__Saccharibacteria	f__norank_p__Saccharibacteria	g__norank_p__Saccharibacteria	s__unclassified_g__norank_p__Saccharibacteria	OTU1363	0	0	0	0	0	0	1	0	1	2	2	0	1	0	0	0	0	0	0	0	1	0	0	0	0	0	0	0	0	0	0	0	0	0	0	0	1	0	0	0	0
d__Bacteria	k__norank	p__Planctomycetes	c__vadinHA49	o__norank_c__vadinHA49	f__norank_c__vadinHA49	g__norank_c__vadinHA49	s__uncultured_Planctomycetales_bacterium_g__norank_c__vadinHA49	OTU2739	1	0	0	0	0	0	1	0	1	0	1	2	0	0	0	0	0	0	0	1	0	0	0	0	0	0	0	0	1	0	0	0	0	0	0	4	3	0	0	0	0
d__Bacteria	k__norank	p__Planctomycetes	c__Phycisphaerae	o__Phycisphaerales	f__Phycisphaeraceae	g__AKYG587	s__uncultured_bacterium_g__AKYG587	OTU1692	0	0	0	0	0	0	1	0	1	2	0	0	1	0	1	1	0	0	1	0	0	1	0	0	0	1	0	0	0	0	0	0	0	0	0	0	0	0	0	0	0
d__Bacteria	k__norank	p__Saccharibacteria	c__norank_p__Saccharibacteria	o__norank_p__Saccharibacteria	f__norank_p__Saccharibacteria	g__norank_p__Saccharibacteria	s__uncultured_bacterium_g__norank_p__Saccharibacteria	OTU2270	0	0	0	0	0	0	0	0	0	0	0	0	0	0	0	0	0	0	0	0	0	0	0	3	0	0	0	0	0	0	0	0	0	0	0	0	0	0	0	0	0
d__Bacteria	k__norank	p__Saccharibacteria	c__norank_p__Saccharibacteria	o__norank_p__Saccharibacteria	f__norank_p__Saccharibacteria	g__norank_p__Saccharibacteria	s__unclassified_g__norank_p__Saccharibacteria	OTU1706	0	0	0	0	0	0	0	0	0	0	0	0	0	1	0	0	0	1	0	0	0	0	0	0	0	0	0	0	0	1	0	0	0	1	0	0	0	0	0	0	0
d__Bacteria	k__norank	p__Proteobacteria	c__Betaproteobacteria	o__Nitrosomonadales	f__Nitrosomonadaceae	g__norank_f__Nitrosomonadaceae	s__unclassified_g__norank_f__Nitrosomonadaceae	OTU639	0	1	0	0	1	26	8	14	58	16	7	85	12	21	43	14	13	25	13	59	71	23	23	34	21	25	14	38	63	25	1	1	3	4	0	7	24	19	14	20	9
d__Bacteria	k__norank	p__Verrucomicrobia	c__Spartobacteria	o__Chthoniobacterales	f__Xiphinematobacteraceae	g__Candidatus_Xiphinematobacter	s__uncultured_Verrucomicrobia_bacterium_g__Candidatus_Xiphinematobacter	OTU2670	0	1	0	0	0	3	0	0	1	1	3	0	0	0	3	1	3	1	0	0	6	2	0	0	0	3	0	5	0	0	0	10	1	5	0	1	3	1	1	0	1
d__Bacteria	k__norank	p__Chlorobi	c__Chlorobia	o__Chlorobiales	f__SJA-28	g__norank_f__SJA-28	s__uncultured_Ignavibacterium_sp._g__norank_f__SJA-28	OTU2279	0	0	0	0	0	0	1	0	0	1	0	0	0	0	0	0	0	0	0	2	0	0	0	1	0	0	2	0	0	0	0	0	0	0	0	0	0	0	0	0	0
d__Bacteria	k__norank	p__Proteobacteria	c__Alphaproteobacteria	o__Sphingomonadales	f__Erythrobacteraceae	g__Altererythrobacter	s__unclassified_g__Altererythrobacter	OTU3104	0	0	0	0	0	0	13	5	5	0	1	2	0	1	3	2	0	0	4	7	1	2	1	0	6	2	1	7	0	6	0	0	0	0	0	0	1	2	0	0	0
d__Bacteria	k__norank	p__Actinobacteria	c__Actinobacteria	o__Solirubrobacterales	f__Conexibacteraceae	g__Conexibacter	s__uncultured_bacterium_g__Conexibacter	OTU3582	0	0	0	0	0	0	0	3	0	1	2	0	1	2	0	4	0	0	1	0	2	8	3	0	0	12	1	0	5	2	5	5	1	2	0	1	0	18	0	3	1
d__Bacteria	k__norank	p__Actinobacteria	c__Actinobacteria	o__norank_c__Actinobacteria	f__norank_c__Actinobacteria	g__norank_c__Actinobacteria	s__unclassified_g__norank_c__Actinobacteria	OTU3443	0	0	0	0	0	0	1	0	0	0	0	0	0	0	0	0	0	0	0	0	0	0	0	0	0	0	0	0	0	0	0	0	0	0	0	0	0	0	0	0	0
d__Bacteria	k__norank	p__Verrucomicrobia	c__OPB35_soil_group	o__norank_c__OPB35_soil_group	f__norank_c__OPB35_soil_group	g__norank_c__OPB35_soil_group	s__unclassified_g__norank_c__OPB35_soil_group	OTU1107	0	0	0	0	0	0	0	0	1	0	0	0	1	0	2	0	0	0	0	3	7	0	1	0	0	1	0	0	2	0	0	0	0	0	0	0	0	0	0	0	0
d__Bacteria	k__norank	p__Tectomicrobia	c__norank_p__Tectomicrobia	o__norank_p__Tectomicrobia	f__norank_p__Tectomicrobia	g__norank_p__Tectomicrobia	s__unclassified_g__norank_p__Tectomicrobia	OTU2238	0	0	0	0	0	0	0	0	0	0	0	0	0	0	0	0	0	0	0	0	0	0	0	1	0	0	0	0	0	0	0	0	0	0	0	0	1	0	0	0	0
d__Bacteria	k__norank	p__Proteobacteria	c__Deltaproteobacteria	o__Myxococcales	f__Phaselicystidaceae	g__Phaselicystis	s__uncultured_delta_proteobacterium_g__Phaselicystis	OTU847	0	0	0	0	0	0	0	0	0	0	0	0	0	0	0	0	0	0	0	0	0	0	0	0	0	0	0	0	0	0	0	0	0	0	0	1	0	0	0	0	0
d__Bacteria	k__norank	p__Proteobacteria	c__Gammaproteobacteria	o__Legionellales	f__Coxiellaceae	g__Aquicella	s__unclassified_g__Aquicella	OTU2982	0	0	0	0	3	0	0	0	0	0	0	0	0	0	0	0	0	0	0	0	0	0	0	0	0	0	0	0	0	0	0	0	0	0	1	0	0	0	0	1	0
d__Bacteria	k__norank	p__Gemmatimonadetes	c__Gemmatimonadetes	o__Gemmatimonadales	f__Gemmatimonadaceae	g__norank_f__Gemmatimonadaceae	s__uncultured_bacterium_g__norank_f__Gemmatimonadaceae	OTU3996	0	0	0	0	0	0	0	0	0	0	0	0	1	1	2	0	2	0	0	0	1	1	1	0	0	2	0	0	0	0	0	0	0	0	0	0	0	0	1	0	0
d__Bacteria	k__norank	p__Bacteroidetes	c__Sphingobacteriia	o__Sphingobacteriales	f__Chitinophagaceae	g__Flavisolibacter	s__uncultured_bacterium_g__Flavisolibacter	OTU2204	0	0	0	0	0	0	1	0	0	0	5	0	0	0	0	0	0	0	0	0	1	0	0	0	1	0	0	0	1	0	0	0	0	0	0	0	0	0	0	0	0
d__Bacteria	k__norank	p__Chloroflexi	c__KD4-96	o__norank_c__KD4-96	f__norank_c__KD4-96	g__norank_c__KD4-96	s__uncultured_Anaerolineaceae_bacterium_g__norank_c__KD4-96	OTU1972	0	0	0	0	2	10	4	3	2	16	13	3	12	4	6	1	12	13	10	1	17	3	4	4	1	11	5	5	7	17	1	0	0	4	0	1	15	6	6	13	4
d__Bacteria	k__norank	p__Proteobacteria	c__Gammaproteobacteria	o__Legionellales	f__Coxiellaceae	g__Rickettsiella	s__unclassified_g__Rickettsiella	OTU2027	0	0	0	0	0	0	0	0	0	0	0	0	1	0	0	0	0	0	0	0	0	1	0	0	0	0	0	0	0	0	0	0	0	0	0	0	0	2	0	0	0
d__Bacteria	k__norank	p__Chloroflexi	c__norank_p__Chloroflexi	o__norank_p__Chloroflexi	f__norank_p__Chloroflexi	g__norank_p__Chloroflexi	s__uncultured_Bellilinea_sp._g__norank_p__Chloroflexi	OTU1749	0	0	0	0	0	4	0	0	10	0	1	1	0	1	0	0	3	0	0	0	4	3	0	0	0	0	0	0	0	0	0	0	0	0	0	0	1	0	0	1	0
d__Bacteria	k__norank	p__Acidobacteria	c__Acidobacteria	o__Solibacterales	f__Solibacteraceae__Subgroup_3_	g__Bryobacter	s__uncultured_Acidobacteria_bacterium_g__Bryobacter	OTU1122	0	3	0	0	0	9	0	2	26	1	3	33	28	7	21	7	8	8	4	0	4	4	3	6	3	19	2	1	26	11	21	6	11	13	2	3	14	10	1	4	19
d__Bacteria	k__norank	p__Acidobacteria	c__Acidobacteria	o__Blastocatellales	f__Blastocatellaceae__Subgroup_4_	g__DS-100	s__uncultured_Acidobacteria_bacterium_g__DS-100	OTU4558	0	0	0	0	0	0	0	0	0	0	0	0	0	0	0	0	0	0	2	0	0	0	0	0	0	0	0	0	0	0	0	0	0	0	0	1	0	0	0	0	0
d__Bacteria	k__norank	p__Chloroflexi	c__KD4-96	o__norank_c__KD4-96	f__norank_c__KD4-96	g__norank_c__KD4-96	s__uncultured_Chloroflexi_bacterium_g__norank_c__KD4-96	OTU3883	0	0	0	0	0	1	0	0	0	1	0	2	0	1	2	1	0	0	0	0	0	0	0	0	0	0	0	0	0	0	0	0	0	1	0	0	3	0	2	0	0
d__Bacteria	k__norank	p__Chloroflexi	c__Anaerolineae	o__Anaerolineales	f__Anaerolineaceae	g__norank_f__Anaerolineaceae	s__unclassified_g__norank_f__Anaerolineaceae	OTU2325	0	0	0	0	0	0	0	0	0	2	0	1	0	0	2	4	0	0	0	0	0	1	0	0	1	2	3	0	0	1	0	0	0	0	0	0	0	0	0	0	0
d__Bacteria	k__norank	p__Proteobacteria	c__Betaproteobacteria	o__Burkholderiales	f__Comamonadaceae	g__unclassified_f__Comamonadaceae	s__unclassified_f__Comamonadaceae	OTU914	0	0	3	0	1	1	0	1	2	0	2	4	1	0	4	2	0	1	2	1	1	0	2	4	8	1	4	3	1	0	0	0	0	0	0	7	4	1	0	0	0
d__Bacteria	k__norank	p__Proteobacteria	c__Alphaproteobacteria	o__Rhodospirillales	f__Acetobacteraceae	g__unclassified_f__Acetobacteraceae	s__unclassified_f__Acetobacteraceae	OTU498	0	0	0	0	0	0	0	1	0	0	0	0	0	0	0	0	0	0	0	1	0	0	0	0	0	0	1	0	0	0	0	0	0	0	0	0	0	0	0	0	0
d__Bacteria	k__norank	p__Verrucomicrobia	c__Spartobacteria	o__Chthoniobacterales	f__Chthoniobacteraceae	g__Chthoniobacter	s__unclassified_g__Chthoniobacter	OTU1763	0	0	0	0	0	0	0	0	1	0	0	0	0	3	1	0	2	1	0	0	3	0	0	0	0	0	0	1	2	0	0	0	0	0	0	0	1	0	1	3	0
d__Bacteria	k__norank	p__Proteobacteria	c__Alphaproteobacteria	o__unclassified_c__Alphaproteobacteria	f__unclassified_c__Alphaproteobacteria	g__unclassified_c__Alphaproteobacteria	s__unclassified_c__Alphaproteobacteria	OTU4217	0	0	0	0	0	0	0	0	0	0	0	0	0	0	0	0	0	0	0	0	0	0	0	0	0	0	0	0	0	0	1	0	0	1	0	0	0	0	0	0	0
d__Bacteria	k__norank	p__Actinobacteria	c__Actinobacteria	o__Micrococcales	f__unclassified_o__Micrococcales	g__unclassified_o__Micrococcales	s__unclassified_o__Micrococcales	OTU3633	0	0	0	0	0	0	0	0	0	0	0	0	0	0	0	0	0	0	0	0	0	0	0	0	0	0	0	0	0	0	0	0	0	0	0	0	0	7	0	0	0
d__Bacteria	k__norank	p__Acidobacteria	c__Acidobacteria	o__Subgroup_10	f__ABS-19	g__norank_f__ABS-19	s__unclassified_g__norank_f__ABS-19	OTU771	0	0	0	0	0	0	0	0	0	0	0	0	0	0	2	0	0	0	0	0	0	0	0	0	0	0	2	0	0	0	0	0	0	0	0	0	0	0	0	0	0
d__Bacteria	k__norank	p__Gemmatimonadetes	c__Gemmatimonadetes	o__Gemmatimonadales	f__Gemmatimonadaceae	g__norank_f__Gemmatimonadaceae	s__uncultured_bacterium_g__norank_f__Gemmatimonadaceae	OTU900	0	0	0	0	0	0	0	0	1	0	2	8	6	0	3	0	0	2	0	0	0	2	0	0	0	0	0	0	0	2	0	0	0	1	0	0	0	0	0	0	0
d__Bacteria	k__norank	p__Actinobacteria	c__Actinobacteria	o__Gaiellales	f__norank_o__Gaiellales	g__norank_o__Gaiellales	s__unclassified_g__norank_o__Gaiellales	OTU1791	0	0	0	0	0	0	0	0	0	0	0	0	0	0	0	0	0	0	0	0	0	0	0	0	0	0	0	0	0	0	0	0	0	1	0	0	0	0	0	0	0
d__Bacteria	k__norank	p__Acidobacteria	c__Acidobacteria	o__norank_c__Acidobacteria	f__norank_c__Acidobacteria	g__norank_c__Acidobacteria	s__unclassified_g__norank_c__Acidobacteria	OTU1824	0	0	0	0	0	1	1	0	0	0	0	0	0	1	0	0	0	0	1	5	0	0	0	0	1	1	0	1	0	5	0	0	0	0	0	0	0	0	0	0	0
d__Bacteria	k__norank	p__Proteobacteria	c__Gammaproteobacteria	o__Xanthomonadales	f__norank_o__Xanthomonadales	g__norank_o__Xanthomonadales	s__uncultured_bacterium_g__norank_o__Xanthomonadales	OTU3722	0	0	0	0	0	0	0	0	0	0	0	0	0	0	0	0	0	0	0	0	0	0	0	0	0	0	1	0	0	0	0	0	0	0	0	0	0	0	0	0	0
d__Bacteria	k__norank	p__Bacteroidetes	c__Flavobacteriia	o__Flavobacteriales	f__Flavobacteriaceae	g__Flavobacterium	s__uncultured_Bacteroidetes_bacterium_g__Flavobacterium	OTU2245	0	0	0	0	0	0	0	0	1	0	0	0	0	0	0	0	0	0	0	0	0	0	0	0	0	0	0	4	0	0	0	0	0	0	0	0	0	0	0	1	0
d__Bacteria	k__norank	p__Planctomycetes	c__Planctomycetacia	o__Planctomycetales	f__Planctomycetaceae	g__Singulisphaera	s__uncultured_bacterium_g__Singulisphaera	OTU1087	0	0	1	0	0	1	0	0	0	0	1	0	0	0	0	0	0	0	0	0	0	0	0	0	0	1	0	0	0	0	2	1	0	0	0	0	0	0	0	0	0
d__Bacteria	k__norank	p__Acidobacteria	c__Acidobacteria	o__Blastocatellales	f__Blastocatellaceae__Subgroup_4_	g__11-24	s__unclassified_g__11-24	OTU3643	0	0	0	0	0	0	0	1	0	0	2	0	1	0	1	0	0	0	0	3	0	0	2	0	2	0	1	2	0	0	0	0	0	0	0	0	0	0	0	1	0
d__Bacteria	k__norank	p__Chloroflexi	c__Anaerolineae	o__Anaerolineales	f__Anaerolineaceae	g__norank_f__Anaerolineaceae	s__unclassified_g__norank_f__Anaerolineaceae	OTU473	0	0	0	0	0	0	0	0	2	3	0	0	1	0	0	2	0	0	0	1	0	0	1	0	0	1	3	0	0	0	0	0	0	0	0	0	0	0	0	0	0
d__Bacteria	k__norank	p__Armatimonadetes	c__norank_p__Armatimonadetes	o__norank_p__Armatimonadetes	f__norank_p__Armatimonadetes	g__norank_p__Armatimonadetes	s__uncultured_bacterium_g__norank_p__Armatimonadetes	OTU4196	0	0	0	0	0	0	0	0	1	0	0	0	0	0	0	0	0	0	0	0	0	0	0	0	0	2	0	0	0	0	0	0	0	0	0	0	0	0	0	1	0
d__Bacteria	k__norank	p__Proteobacteria	c__Alphaproteobacteria	o__Rhizobiales	f__Rhizobiales_Incertae_Sedis	g__Rhizomicrobium	s__unclassified_g__Rhizomicrobium	OTU3779	0	3	2	0	5	6	1	1	3	9	4	6	10	6	7	3	2	8	1	4	6	3	2	6	10	9	2	1	11	1	8	17	18	6	4	11	3	1	0	2	19
d__Bacteria	k__norank	p__Chloroflexi	c__TK10	o__norank_c__TK10	f__norank_c__TK10	g__norank_c__TK10	s__uncultured_soil_bacterium_g__norank_c__TK10	OTU129	0	0	0	0	0	1	0	0	0	0	1	0	1	0	0	0	0	0	0	0	1	0	0	0	0	0	0	0	1	0	0	1	1	4	0	0	0	1	0	1	0
d__Bacteria	k__norank	p__Proteobacteria	c__Alphaproteobacteria	o__Rhodobacterales	f__Rhodobacteraceae	g__unclassified_f__Rhodobacteraceae	s__unclassified_f__Rhodobacteraceae	OTU3873	0	0	0	0	0	0	0	1	0	0	0	0	0	0	0	2	0	0	1	0	0	1	0	0	1	0	1	0	0	0	0	0	0	0	0	0	0	1	0	0	0
d__Bacteria	k__norank	p__Proteobacteria	c__Gammaproteobacteria	o__Legionellales	f__Coxiellaceae	g__Aquicella	s__agricultural_soil_bacterium_SC-I-16	OTU313	0	0	0	0	0	0	0	0	0	0	0	0	0	0	0	0	0	0	0	0	0	0	0	0	1	0	0	0	0	0	2	1	0	0	0	0	0	0	0	2	1
d__Bacteria	k__norank	p__Actinobacteria	c__Actinobacteria	o__Gaiellales	f__norank_o__Gaiellales	g__norank_o__Gaiellales	s__uncultured_bacterium_g__norank_o__Gaiellales	OTU3128	0	0	0	0	1	0	0	0	0	0	1	0	0	0	0	0	5	0	1	0	2	0	0	0	0	1	0	1	5	0	0	0	0	0	0	3	6	6	1	1	0
d__Bacteria	k__norank	p__Planctomycetes	c__Planctomycetacia	o__Planctomycetales	f__Planctomycetaceae	g__Singulisphaera	s__unclassified_g__Singulisphaera	OTU617	0	0	0	0	0	0	0	0	0	2	0	0	0	0	1	0	0	0	0	0	0	5	0	0	0	0	0	0	0	0	0	0	0	2	0	0	0	0	0	0	0
d__Bacteria	k__norank	p__Parcubacteria	c__norank_p__Parcubacteria	o__norank_p__Parcubacteria	f__norank_p__Parcubacteria	g__norank_p__Parcubacteria	s__uncultured_bacterium_g__norank_p__Parcubacteria	OTU516	0	0	0	0	0	0	0	0	0	0	0	0	0	0	0	0	0	0	0	0	3	0	0	0	0	1	0	0	0	0	0	0	0	0	0	0	1	0	0	0	0
d__Bacteria	k__norank	p__Proteobacteria	c__Deltaproteobacteria	o__Myxococcales	f__unclassified_o__Myxococcales	g__unclassified_o__Myxococcales	s__unclassified_o__Myxococcales	OTU4295	0	0	0	0	0	0	0	0	0	0	0	0	0	0	0	0	0	0	0	0	0	0	0	0	0	0	0	0	0	0	5	2	1	3	0	0	0	0	0	0	0
d__Bacteria	k__norank	p__Bacteroidetes	c__Sphingobacteriia	o__Sphingobacteriales	f__Sphingobacteriaceae	g__Mucilaginibacter	s__uncultured_Mucilaginibacter_sp.	OTU4250	0	5	0	0	10	0	0	0	1	2	1	0	0	2	0	0	2	2	0	0	0	0	0	0	1	0	0	0	2	0	0	0	0	1	8	3	0	0	10	3	0
d__Bacteria	k__norank	p__Proteobacteria	c__Gammaproteobacteria	o__Xanthomonadales	f__Xanthomonadaceae	g__norank_f__Xanthomonadaceae	s__unclassified_g__norank_f__Xanthomonadaceae	OTU1958	0	0	0	0	0	0	0	1	1	0	0	0	0	0	0	0	0	0	0	0	0	0	0	1	1	0	1	0	0	1	0	0	0	0	0	0	0	1	0	0	0
d__Bacteria	k__norank	p__Gemmatimonadetes	c__Gemmatimonadetes	o__Gemmatimonadales	f__Gemmatimonadaceae	g__norank_f__Gemmatimonadaceae	s__uncultured_Gemmatimonadales_bacterium_g__norank	OTU3683	0	0	0	0	0	3	0	0	8	4	1	1	1	0	1	4	0	1	1	0	1	0	5	3	2	2	10	2	2	2	0	0	0	0	0	0	1	4	0	2	0
d__Bacteria	k__norank	p__Saccharibacteria	c__norank_p__Saccharibacteria	o__norank_p__Saccharibacteria	f__norank_p__Saccharibacteria	g__norank_p__Saccharibacteria	s__unclassified_g__norank_p__Saccharibacteria	OTU1382	0	1	0	0	0	0	0	0	0	0	0	0	0	0	0	0	0	0	0	0	0	0	0	0	0	1	0	0	0	0	1	0	2	0	0	0	0	0	0	0	2
d__Bacteria	k__norank	p__Planctomycetes	c__Planctomycetacia	o__Planctomycetales	f__Planctomycetaceae	g__norank_f__Planctomycetaceae	s__unclassified_g__norank_f__Planctomycetaceae	OTU3911	0	0	0	0	0	0	0	0	0	1	0	0	0	0	0	0	0	0	0	0	0	0	0	0	0	0	0	0	0	0	0	0	0	0	0	0	0	0	0	0	0
d__Bacteria	k__norank	p__Saccharibacteria	c__norank_p__Saccharibacteria	o__norank_p__Saccharibacteria	f__norank_p__Saccharibacteria	g__norank_p__Saccharibacteria	s__unclassified_g__norank_p__Saccharibacteria	OTU1380	0	0	0	0	0	0	0	0	0	0	0	0	0	0	0	0	0	0	0	0	0	0	0	0	0	0	0	0	0	0	0	0	0	0	0	0	0	0	0	0	0
d__Bacteria	k__norank	p__Verrucomicrobia	c__Spartobacteria	o__Chthoniobacterales	f__DA101_soil_group	g__norank_f__DA101_soil_group	s__uncultured_soil_bacterium_g__norank_f__DA101_soil_group	OTU4381	0	0	0	0	0	0	0	0	0	0	0	0	0	0	0	0	0	0	0	0	0	0	0	0	0	0	0	0	0	0	0	0	0	1	0	0	0	0	0	0	0
d__Bacteria	k__norank	p__Saccharibacteria	c__norank_p__Saccharibacteria	o__norank_p__Saccharibacteria	f__norank_p__Saccharibacteria	g__norank_p__Saccharibacteria	s__unclassified_g__norank_p__Saccharibacteria	OTU1385	0	0	0	0	0	0	0	0	0	0	0	0	0	0	0	0	1	0	0	0	0	0	0	0	0	0	0	0	0	0	0	0	0	1	0	0	0	0	0	0	1
d__Bacteria	k__norank	p__Proteobacteria	c__Deltaproteobacteria	o__Bdellovibrionales	f__Bdellovibrionaceae	g__Bdellovibrio	s__unclassified_g__Bdellovibrio	OTU2454	0	0	0	0	0	1	0	0	0	0	1	0	0	1	0	2	1	0	0	0	1	0	0	0	0	0	0	1	1	0	0	0	0	0	0	0	0	0	0	0	0
d__Bacteria	k__norank	p__Actinobacteria	c__Actinobacteria	o__Solirubrobacterales	f__YNPFFP1	g__norank_f__YNPFFP1	s__uncultured_bacterium_g__norank_f__YNPFFP1	OTU3495	0	0	0	0	0	0	1	4	0	2	0	0	0	0	0	0	3	0	2	0	2	0	2	0	0	0	2	1	0	0	0	0	0	2	0	0	0	0	0	0	1
d__Bacteria	k__norank	p__Proteobacteria	c__Deltaproteobacteria	o__Desulfurellales	f__Desulfurellaceae	g__H16	s__unclassified_g__H16	OTU3241	0	0	0	0	0	1	0	0	0	0	1	0	0	2	0	0	3	0	0	0	1	1	0	0	1	3	2	2	0	2	0	0	0	4	0	0	0	0	0	0	0
d__Bacteria	k__norank	p__Proteobacteria	c__Deltaproteobacteria	o__Bdellovibrionales	f__Bdellovibrionaceae	g__Bdellovibrio	s__unclassified_g__Bdellovibrio	OTU2453	0	0	1	0	0	0	0	0	0	0	0	0	0	0	0	0	1	0	0	0	0	0	0	1	0	0	1	0	0	0	0	0	0	0	0	4	1	0	9	2	0
d__Bacteria	k__norank	p__Acidobacteria	c__Acidobacteria	o__Acidobacteriales	f__Acidobacteriaceae__Subgroup_1_	g__norank_f__Acidobacteriaceae__Subgroup_1_	s__unclassified_g__norank_f__Acidobacteriaceae__Subgroup_1_	OTU1121	0	0	0	0	0	0	0	0	1	0	0	0	0	3	1	0	1	0	0	0	1	0	0	9	0	1	0	0	0	0	0	0	0	0	0	0	4	0	1	2	0
d__Bacteria	k__norank	p__Verrucomicrobia	c__Verrucomicrobiae	o__Verrucomicrobiales	f__Verrucomicrobiaceae	g__unclassified_f__Verrucomicrobiaceae	s__unclassified_f__Verrucomicrobiaceae	OTU3250	0	0	0	0	0	0	0	0	0	0	0	1	0	0	0	0	0	0	0	0	0	0	0	0	0	0	0	0	1	2	0	0	0	0	0	0	0	0	1	0	0
d__Bacteria	k__norank	p__Acidobacteria	c__Acidobacteria	o__norank_c__Acidobacteria	f__norank_c__Acidobacteria	g__norank_c__Acidobacteria	s__uncultured_bacterium_gp17	OTU2994	0	0	0	0	1	0	0	0	0	0	0	0	0	0	0	0	1	0	0	0	0	0	0	0	0	0	0	0	0	0	0	0	0	0	0	0	0	0	0	0	0
d__Bacteria	k__norank	p__Armatimonadetes	c__Chthonomonadetes	o__Chthonomonadales	f__Chthonomonadaceae	g__Chthonomonas	s__uncultured_bacterium_g__Chthonomonas	OTU3118	0	0	0	0	0	0	0	0	0	0	0	0	0	0	0	0	0	0	0	0	0	0	0	0	0	0	0	0	0	0	0	0	0	0	0	0	0	0	0	1	0
d__Bacteria	k__norank	p__Nitrospirae	c__Nitrospira	o__norank_c__Nitrospira	f__norank_c__Nitrospira	g__Nitrospira	s__unclassified_g__Nitrospira	OTU1923	0	2	0	0	0	7	0	1	2	6	11	2	2	1	5	0	37	1	1	0	8	33	0	6	1	3	0	9	0	8	0	0	0	0	1	5	13	0	10	7	0
d__Bacteria	k__norank	p__Firmicutes	c__Negativicutes	o__Selenomonadales	f__Veillonellaceae	g__Anaerovibrio	s__uncultured_bacterium_g__Anaerovibrio	OTU3917	0	0	0	2	0	0	0	0	0	0	0	0	0	0	0	0	0	0	0	0	0	0	0	0	0	0	0	0	0	0	0	0	0	0	0	0	0	0	0	0	0
d__Bacteria	k__norank	p__Gemmatimonadetes	c__Gemmatimonadetes	o__Gemmatimonadales	f__Gemmatimonadaceae	g__norank_f__Gemmatimonadaceae	s__uncultured_bacterium_g__norank_f__Gemmatimonadaceae	OTU875	0	0	0	0	0	1	0	0	0	0	0	0	1	0	0	0	0	0	0	0	1	0	2	0	0	0	0	0	0	0	0	0	1	0	0	0	1	0	0	0	0
d__Bacteria	k__norank	p__Acidobacteria	c__Acidobacteria	o__norank_c__Acidobacteria	f__norank_c__Acidobacteria	g__norank_c__Acidobacteria	s__unclassified_g__norank_c__Acidobacteria	OTU3361	0	0	0	0	0	0	1	1	0	0	0	3	2	0	5	0	1	1	4	0	5	0	2	2	0	1	1	1	1	4	0	0	0	0	0	0	0	0	0	0	0
d__Bacteria	k__norank	p__Bacteroidetes	c__Sphingobacteriia	o__Sphingobacteriales	f__norank_o__Sphingobacteriales	g__norank_o__Sphingobacteriales	s__uncultured_bacterium_g__norank_o__Sphingobacteriales	OTU2349	0	0	0	0	0	0	0	0	0	0	0	0	0	0	0	0	0	0	0	0	0	0	0	0	0	0	0	0	0	0	0	0	0	0	0	0	0	2	0	4	0
d__Bacteria	k__norank	p__Actinobacteria	c__Actinobacteria	o__Propionibacteriales	f__Nocardioidaceae	g__Kribbella	s__uncultured_bacterium_g__Kribbella	OTU4243	0	0	0	0	0	1	0	1	0	0	0	0	0	0	0	0	0	0	0	0	0	0	0	0	0	0	0	0	0	0	0	0	0	0	0	0	0	0	0	0	0
d__Bacteria	k__norank	p__Actinobacteria	c__Actinobacteria	o__Acidimicrobiales	f__unclassified_o__Acidimicrobiales	g__unclassified_o__Acidimicrobiales	s__unclassified_o__Acidimicrobiales	OTU4176	0	0	0	0	0	3	0	0	3	9	9	4	12	4	7	19	6	18	4	3	10	10	8	2	10	8	4	7	2	2	6	5	5	7	0	2	0	4	2	2	6
d__Bacteria	k__norank	p__Chloroflexi	c__Chloroflexia	o__Chloroflexales	f__Roseiflexaceae	g__Roseiflexus	s__uncultured_bacterium_g__Roseiflexus	OTU1981	0	0	0	0	0	6	0	0	0	1	0	3	0	4	11	0	0	1	0	9	6	1	0	6	1	9	0	4	10	1	0	0	0	0	0	3	10	2	4	1	0
d__Bacteria	k__norank	p__Proteobacteria	c__Alphaproteobacteria	o__Rhizobiales	f__JG34-KF-361	g__norank_f__JG34-KF-361	s__uncultured_bacterium_g__norank_f__JG34-KF-361	OTU2773	0	0	0	0	0	0	0	0	0	0	0	0	0	0	0	0	0	0	1	0	0	0	3	0	0	1	0	0	0	0	0	0	0	0	0	0	0	0	0	0	0
d__Bacteria	k__norank	p__Bacteroidetes	c__Sphingobacteriia	o__Sphingobacteriales	f__Saprospiraceae	g__norank_f__Saprospiraceae	s__unclassified_g__norank_f__Saprospiraceae	OTU942	0	0	0	0	0	0	0	0	0	1	0	1	0	1	0	0	0	0	0	0	3	0	0	0	0	0	0	0	1	1	0	0	0	0	0	0	0	0	0	0	0
d__Bacteria	k__norank	p__Bacteroidetes	c__Sphingobacteriia	o__Sphingobacteriales	f__Saprospiraceae	g__norank_f__Saprospiraceae	s__unclassified_g__norank_f__Saprospiraceae	OTU943	0	0	0	0	0	1	1	4	1	1	0	3	7	0	4	9	2	0	1	2	0	1	1	1	2	2	2	4	2	1	0	0	0	0	0	0	1	0	0	0	0
d__Bacteria	k__norank	p__Latescibacteria	c__norank_p__Latescibacteria	o__norank_p__Latescibacteria	f__norank_p__Latescibacteria	g__norank_p__Latescibacteria	s__unclassified_g__norank_p__Latescibacteria	OTU1196	0	0	0	0	0	0	0	0	1	0	0	0	0	0	0	0	0	1	0	0	0	0	0	1	0	0	0	0	1	2	0	0	0	2	0	0	0	0	0	0	0
d__Bacteria	k__norank	p__Chloroflexi	c__Anaerolineae	o__Anaerolineales	f__Anaerolineaceae	g__norank_f__Anaerolineaceae	s__uncultured_Gemmatimonadetes_bacterium_g__norank_f__Anaerolineaceae	OTU536	0	0	0	0	0	0	0	0	5	0	0	0	0	0	0	0	1	0	0	0	2	0	0	0	0	0	0	0	1	0	0	0	0	0	0	0	0	0	0	0	0
d__Bacteria	k__norank	p__Actinobacteria	c__Actinobacteria	o__Solirubrobacterales	f__Conexibacteraceae	g__Conexibacter	s__uncultured_bacterium_g__Conexibacter	OTU7	0	0	1	0	0	0	0	0	0	0	0	0	0	0	0	0	1	0	0	0	0	0	0	0	0	0	0	0	0	0	5	75	1	3	48	0	0	0	0	0	1
d__Bacteria	k__norank	p__Proteobacteria	c__Betaproteobacteria	o__Nitrosomonadales	f__Nitrosomonadaceae	g__norank_f__Nitrosomonadaceae	s__unclassified_g__norank_f__Nitrosomonadaceae	OTU3025	0	0	0	0	0	2	0	0	0	0	0	0	0	0	0	2	0	0	0	0	0	0	1	0	0	1	0	2	0	0	0	0	0	0	0	0	0	0	0	0	0
d__Bacteria	k__norank	p__Saccharibacteria	c__norank_p__Saccharibacteria	o__norank_p__Saccharibacteria	f__norank_p__Saccharibacteria	g__norank_p__Saccharibacteria	s__unclassified_g__norank_p__Saccharibacteria	OTU4284	0	0	0	0	0	1	0	0	7	0	0	0	0	0	0	0	0	0	0	0	0	0	0	0	0	0	0	0	0	0	0	0	0	1	0	0	0	0	0	0	2
d__Bacteria	k__norank	p__Proteobacteria	c__Alphaproteobacteria	o__Rickettsiales	f__SM2D12	g__norank_f__SM2D12	s__unclassified_g__norank_f__SM2D12	OTU1417	0	0	0	0	0	0	0	0	0	0	0	0	0	0	0	0	0	2	0	0	0	0	0	0	0	0	1	0	0	0	0	0	0	0	0	0	0	0	0	0	0
d__Bacteria	k__norank	p__Actinobacteria	c__Actinobacteria	o__Gaiellales	f__norank_o__Gaiellales	g__norank_o__Gaiellales	s__uncultured_Conexibacteraceae_bacterium_g__norank	OTU2838	0	0	0	0	0	0	0	0	2	1	0	0	0	0	0	0	0	0	0	0	0	0	0	0	0	0	0	0	0	0	0	0	0	0	2	0	0	0	0	0	0
d__Bacteria	k__norank	p__Planctomycetes	c__Planctomycetacia	o__Planctomycetales	f__Planctomycetaceae	g__norank_f__Planctomycetaceae	s__uncultured_bacterium_g__norank_f__Planctomycetaceae	OTU2173	0	0	0	0	0	0	0	0	0	0	0	0	0	0	0	1	0	0	2	0	0	0	0	0	0	0	0	0	0	0	0	0	0	0	0	0	1	2	0	0	0
d__Bacteria	k__norank	p__Bacteroidetes	c__Sphingobacteriia	o__Sphingobacteriales	f__Sphingobacteriaceae	g__Mucilaginibacter	s__unclassified_g__Mucilaginibacter	OTU1536	0	0	0	0	0	0	0	0	1	0	1	0	4	1	0	0	0	0	1	0	1	0	0	0	3	0	0	0	0	2	0	0	0	1	0	0	0	0	0	2	0
d__Bacteria	k__norank	p__Acidobacteria	c__Acidobacteria	o__Acidobacteriales	f__Acidobacteriaceae__Subgroup_1_	g__norank_f__Acidobacteriaceae__Subgroup_1_	s__uncultured_Candidatus_Koribacter_sp._g__norank_f__Acidobacteriaceae__Subgroup_1_	OTU3806	0	0	0	0	1	2	0	0	33	3	9	7	31	6	3	0	38	7	2	1	22	1	0	8	0	1	0	1	4	10	0	4	0	0	2	5	11	0	4	5	0
d__Bacteria	k__norank	p__Actinobacteria	c__Actinobacteria	o__Micromonosporales	f__Micromonosporaceae	g__Dactylosporangium	s__unclassified_g__Dactylosporangium	OTU4464	0	0	0	0	1	3	4	2	1	1	0	2	1	2	2	0	1	3	2	0	1	4	5	5	5	1	5	3	0	2	0	0	0	18	0	0	1	1	0	25	2
d__Bacteria	k__norank	p__Bacteroidetes	c__Sphingobacteriia	o__Sphingobacteriales	f__Chitinophagaceae	g__norank_f__Chitinophagaceae	s__uncultured_Flavisolibacter_sp._g__norank	OTU3748	0	0	0	0	0	0	2	1	0	0	0	0	0	0	0	0	0	0	0	14	0	0	2	0	1	0	5	0	0	0	0	0	0	0	0	0	0	0	0	0	0
d__Bacteria	k__norank	p__Actinobacteria	c__Actinobacteria	o__Solirubrobacterales	f__Elev-16S-1332	g__norank_f__Elev-16S-1332	s__uncultured_bacterium_g__norank_f__Elev-16S-1332	OTU103	0	2	0	0	0	8	0	1	0	2	3	1	2	0	0	1	2	0	8	0	0	5	3	0	0	2	2	3	0	6	1	0	2	7	0	0	2	1	2	1	2
d__Bacteria	k__norank	p__Proteobacteria	c__Alphaproteobacteria	o__Rickettsiales	f__SM2D12	g__norank_f__SM2D12	s__uncultured_bacterium_g__norank_f__SM2D12	OTU134	0	0	0	0	0	0	0	0	0	0	0	0	0	0	0	0	0	1	0	0	0	0	0	0	0	0	0	0	0	0	6	1	3	3	3	0	0	0	0	0	0
d__Bacteria	k__norank	p__Peregrinibacteria	c__norank_p__Peregrinibacteria	o__norank_p__Peregrinibacteria	f__norank_p__Peregrinibacteria	g__norank_p__Peregrinibacteria	s__groundwater_metagenome_g__norank_p__Peregrinibacteria	OTU4056	0	0	0	0	0	0	0	0	0	0	0	0	0	0	0	0	0	0	0	0	1	1	0	0	0	0	0	2	0	0	0	0	0	0	0	0	0	0	0	1	0
d__Bacteria	k__norank	p__Proteobacteria	c__Deltaproteobacteria	o__Myxococcales	f__Archangiaceae	g__Anaeromyxobacter	s__uncultured_delta_proteobacterium_g__Anaeromyxobacter	OTU4189	0	0	0	0	0	0	0	0	2	1	0	0	0	0	1	0	0	0	0	0	0	0	0	0	0	0	0	0	0	0	0	0	0	0	0	0	0	0	0	0	0
d__Bacteria	k__norank	p__Chlamydiae	c__Chlamydiae	o__Chlamydiales	f__Parachlamydiaceae	g__unclassified_f__Parachlamydiaceae	s__unclassified_f__Parachlamydiaceae	OTU3908	0	0	0	0	0	0	0	0	0	0	0	0	0	0	0	0	0	0	0	0	0	0	0	0	0	0	0	0	0	0	0	0	0	0	0	0	0	0	2	0	0
d__Bacteria	k__norank	p__Armatimonadetes	c__Fimbriimonadia	o__Fimbriimonadales	f__Fimbriimonadaceae	g__norank_f__Fimbriimonadaceae	s__Hypsibius_dujardini_g__norank_f__Fimbriimonadaceae	OTU3661	0	0	0	0	0	0	0	0	0	0	0	0	0	1	0	0	0	0	0	0	0	0	0	0	0	0	0	0	0	0	0	0	0	0	0	0	0	0	0	0	0
d__Bacteria	k__norank	p__Firmicutes	c__Clostridia	o__Clostridiales	f__Clostridiaceae_1	g__Fonticella	s__uncultured_bacterium_g__Fonticella	OTU4170	0	0	0	0	0	1	0	0	0	0	0	0	0	0	0	0	0	1	0	0	0	0	0	0	0	0	1	0	0	0	0	0	0	0	0	0	0	0	0	0	1
d__Bacteria	k__norank	p__Proteobacteria	c__Gammaproteobacteria	o__Xanthomonadales	f__Xanthomonadaceae	g__unclassified_f__Xanthomonadaceae	s__unclassified_f__Xanthomonadaceae	OTU1641	0	0	0	0	0	0	0	0	0	0	0	0	0	0	1	0	0	0	0	0	0	0	0	0	0	0	0	3	0	0	0	0	0	0	0	0	0	0	0	0	0
d__Bacteria	k__norank	p__Proteobacteria	c__Gammaproteobacteria	o__Legionellales	f__Coxiellaceae	g__Coxiella	s__unclassified_g__Coxiella	OTU519	0	0	0	0	0	0	0	0	0	0	0	0	0	0	0	0	0	0	0	0	2	0	0	0	0	0	0	0	0	0	0	0	0	0	0	0	0	0	0	1	0
d__Bacteria	k__norank	p__Actinobacteria	c__Actinobacteria	o__Corynebacteriales	f__Nocardiaceae	g__Rhodococcus	s__unclassified_g__Rhodococcus	OTU2961	0	0	0	0	0	0	0	0	0	0	0	0	0	0	0	0	0	0	0	0	0	0	1	0	0	0	0	0	0	0	0	0	0	0	0	0	0	0	0	1	0
d__Bacteria	k__norank	p__Proteobacteria	c__Betaproteobacteria	o__Burkholderiales	f__Burkholderiaceae	g__norank_f__Burkholderiaceae	s__bacterium_endosymbiont_of_Mortierella_elongata_g__norank	OTU4035	0	0	0	0	0	0	0	0	0	2	0	0	0	0	0	0	0	0	0	0	0	0	0	0	0	0	0	0	0	0	0	0	0	0	0	0	0	0	0	0	0
d__Bacteria	k__norank	p__Planctomycetes	c__Planctomycetacia	o__Planctomycetales	f__Planctomycetaceae	g__norank_f__Planctomycetaceae	s__unclassified_g__norank_f__Planctomycetaceae	OTU1681	0	0	0	0	0	0	0	0	0	0	0	0	0	0	0	0	0	0	0	0	1	0	0	0	0	0	0	0	0	0	0	0	0	0	0	0	0	0	0	0	0
d__Bacteria	k__norank	p__unclassified_k__norank	c__unclassified_k__norank	o__unclassified_k__norank	f__unclassified_k__norank	g__unclassified_k__norank	s__unclassified_k__norank	OTU3193	0	0	0	0	0	2	1	3	0	0	2	0	4	0	3	1	1	0	0	0	0	1	2	0	2	0	1	0	1	1	0	0	0	0	0	0	0	2	2	2	0
d__Bacteria	k__norank	p__Chloroflexi	c__unclassified_p__Chloroflexi	o__unclassified_p__Chloroflexi	f__unclassified_p__Chloroflexi	g__unclassified_p__Chloroflexi	s__unclassified_p__Chloroflexi	OTU643	0	0	0	0	0	0	0	0	0	0	0	0	0	0	0	0	0	0	0	0	1	0	0	1	0	0	0	0	1	0	0	0	0	0	0	0	0	0	0	0	0
d__Bacteria	k__norank	p__Saccharibacteria	c__norank_p__Saccharibacteria	o__norank_p__Saccharibacteria	f__norank_p__Saccharibacteria	g__norank_p__Saccharibacteria	s__uncultured_Candidatus_Saccharibacteria_bacterium_g__norank_p__Saccharibacteria	OTU701	0	0	0	0	0	0	0	0	0	0	0	0	0	0	0	0	0	0	0	0	0	1	1	0	0	0	0	0	0	0	0	0	0	0	0	0	0	0	0	0	0
d__Bacteria	k__norank	p__Actinobacteria	c__Actinobacteria	o__Micrococcales	f__Microbacteriaceae	g__unclassified_f__Microbacteriaceae	s__unclassified_f__Microbacteriaceae	OTU2280	0	0	0	0	0	0	2	0	0	0	2	0	1	0	0	0	0	1	1	0	0	1	0	0	0	0	0	0	0	0	0	0	0	0	0	0	0	0	0	0	0
d__Bacteria	k__norank	p__Chloroflexi	c__Chloroflexia	o__Chloroflexales	f__Roseiflexaceae	g__Roseiflexus	s__uncultured_bacterium_g__Roseiflexus	OTU2056	0	0	0	0	3	2	0	0	0	6	8	0	18	5	1	2	0	2	0	1	1	2	3	0	0	1	1	0	6	1	0	0	8	12	0	0	7	5	2	3	4
d__Bacteria	k__norank	p__Proteobacteria	c__Deltaproteobacteria	o__Desulfurellales	f__Desulfurellaceae	g__H16	s__unclassified_g__H16	OTU2970	0	1	0	0	0	0	0	0	0	0	0	0	1	1	0	0	0	0	0	0	0	1	0	0	0	0	0	0	0	0	0	1	0	0	0	0	1	0	0	1	0
d__Bacteria	k__norank	p__Chloroflexi	c__Chloroflexia	o__Chloroflexales	f__Roseiflexaceae	g__Roseiflexus	s__unclassified_g__Roseiflexus	OTU393	0	0	0	0	0	6	10	5	1	12	1	9	0	0	20	9	1	5	4	96	6	3	6	9	9	6	19	8	10	10	0	0	0	1	0	0	1	1	0	0	0
d__Bacteria	k__norank	p__Acidobacteria	c__Acidobacteria	o__norank_c__Acidobacteria	f__norank_c__Acidobacteria	g__norank_c__Acidobacteria	s__unclassified_g__norank_c__Acidobacteria	OTU2789	0	0	0	0	0	0	1	1	0	0	0	0	0	0	0	0	0	0	4	0	0	0	5	0	0	0	0	1	0	0	0	0	0	0	0	0	0	0	0	0	0
d__Bacteria	k__norank	p__Bacteroidetes	c__Sphingobacteriia	o__Sphingobacteriales	f__Chitinophagaceae	g__norank_f__Chitinophagaceae	s__unclassified_g__norank_f__Chitinophagaceae	OTU2742	0	0	0	0	0	0	0	0	1	0	1	1	0	1	0	0	0	0	0	4	0	0	0	0	0	0	0	1	2	0	0	0	0	0	0	0	0	0	0	0	1
d__Bacteria	k__norank	p__Chloroflexi	c__Gitt-GS-136	o__norank_c__Gitt-GS-136	f__norank_c__Gitt-GS-136	g__norank_c__Gitt-GS-136	s__unclassified_g__norank_c__Gitt-GS-136	OTU3824	0	0	0	0	0	57	5	0	2	13	1	3	10	18	5	4	14	1	8	0	6	7	12	26	1	12	7	5	1	8	0	0	0	0	0	2	21	0	2	7	0
d__Bacteria	k__norank	p__Proteobacteria	c__Alphaproteobacteria	o__Rhodospirillales	f__Rhodospirillaceae	g__unclassified_f__Rhodospirillaceae	s__unclassified_f__Rhodospirillaceae	OTU4275	0	0	0	0	0	0	0	0	0	0	0	0	0	0	0	0	0	0	0	0	0	0	0	0	0	0	0	0	0	0	0	0	1	1	1	0	0	0	0	0	0
d__Bacteria	k__norank	p__Parcubacteria	c__norank_p__Parcubacteria	o__norank_p__Parcubacteria	f__norank_p__Parcubacteria	g__norank_p__Parcubacteria	s__uncultured_bacterium_g__norank_p__Parcubacteria	OTU1421	0	0	0	0	0	0	0	0	0	0	0	1	0	0	0	0	0	0	0	0	0	0	0	0	0	0	0	0	0	0	0	0	0	0	0	0	3	0	0	0	0
d__Bacteria	k__norank	p__Planctomycetes	c__Planctomycetacia	o__Planctomycetales	f__Planctomycetaceae	g__norank_f__Planctomycetaceae	s__uncultured_bacterium_g__norank_f__Planctomycetaceae	OTU3773	0	0	0	0	0	0	0	0	0	0	0	0	0	0	0	0	0	0	1	0	0	0	0	0	0	1	0	0	0	0	0	0	0	0	0	0	0	0	0	0	0
d__Bacteria	k__norank	p__Acidobacteria	c__Acidobacteria	o__norank_c__Acidobacteria	f__norank_c__Acidobacteria	g__norank_c__Acidobacteria	s__unclassified_g__norank_c__Acidobacteria	OTU2787	0	0	0	0	0	0	0	0	0	2	0	0	0	0	0	0	0	0	0	0	0	0	2	0	0	1	2	0	0	0	0	0	0	0	0	0	0	0	0	0	0
d__Bacteria	k__norank	p__TM6__Dependentiae_	c__norank_p__TM6__Dependentiae_	o__norank_p__TM6__Dependentiae_	f__norank_p__TM6__Dependentiae_	g__norank_p__TM6__Dependentiae_	s__uncultured_bacterium_g__norank_p__TM6__Dependentiae_	OTU1659	0	0	0	0	0	0	0	0	0	0	0	0	0	0	0	0	0	0	0	0	0	0	0	0	1	0	0	0	0	0	0	0	0	0	0	0	0	0	0	0	1
d__Bacteria	k__norank	p__Proteobacteria	c__Betaproteobacteria	o__Nitrosomonadales	f__Nitrosomonadaceae	g__norank_f__Nitrosomonadaceae	s__unclassified_g__norank_f__Nitrosomonadaceae	OTU528	0	0	0	0	0	0	0	0	16	0	1	0	0	0	0	0	3	0	0	0	2	0	0	0	0	0	0	0	0	0	0	0	0	0	0	0	0	0	0	1	0
d__Bacteria	k__norank	p__Acidobacteria	c__Acidobacteria	o__Blastocatellales	f__Blastocatellaceae__Subgroup_4_	g__RB41	s__unclassified_g__RB41	OTU3074	0	0	0	0	0	1	0	0	0	1	0	0	0	1	1	1	0	0	4	0	0	0	0	1	0	0	0	0	0	12	0	0	0	0	0	0	0	0	0	0	0
d__Bacteria	k__norank	p__Bacteroidetes	c__Flavobacteriia	o__Flavobacteriales	f__Flavobacteriaceae	g__Flavobacterium	s__unclassified_g__Flavobacterium	OTU1225	0	0	0	0	0	2	0	0	0	1	1	0	2	1	3	1	1	4	1	0	0	4	1	1	1	0	0	2	0	0	0	0	0	0	0	0	0	0	0	0	0
d__Bacteria	k__norank	p__Elusimicrobia	c__Elusimicrobia	o__Lineage_IV	f__norank_o__Lineage_IV	g__norank_o__Lineage_IV	s__unclassified_g__norank_o__Lineage_IV	OTU3971	0	1	0	1	3	0	0	0	0	0	1	0	0	1	0	0	0	1	0	0	0	0	0	0	0	0	0	0	0	0	0	0	0	0	0	0	1	0	27	0	0
d__Bacteria	k__norank	p__Proteobacteria	c__Gammaproteobacteria	o__Xanthomonadales	f__Solimonadaceae	g__Polycyclovorans	s__uncultured_bacterium_g__Polycyclovorans	OTU2003	0	0	0	0	0	0	0	0	2	0	0	0	0	1	0	0	4	1	0	0	0	0	0	0	0	0	0	0	1	0	0	0	0	0	0	0	0	0	0	1	0
d__Bacteria	k__norank	p__Chloroflexi	c__Anaerolineae	o__Anaerolineales	f__Anaerolineaceae	g__norank_f__Anaerolineaceae	s__uncultured_Caldilineaceae_bacterium_g__norank_f__Anaerolineaceae	OTU983	0	0	0	0	0	0	0	0	0	0	0	3	0	0	2	0	0	0	0	0	0	0	1	0	1	1	0	1	0	0	0	0	0	0	0	0	0	1	0	0	0
d__Bacteria	k__norank	p__Elusimicrobia	c__Elusimicrobia	o__Lineage_IV	f__norank_o__Lineage_IV	g__norank_o__Lineage_IV	s__unclassified_g__norank_o__Lineage_IV	OTU4410	0	0	0	0	0	0	0	0	0	0	0	0	0	0	0	0	0	0	0	0	0	0	0	0	0	0	0	0	0	0	0	0	0	0	0	0	1	0	0	0	0
d__Bacteria	k__norank	p__Acidobacteria	c__Acidobacteria	o__Subgroup_7	f__norank_o__Subgroup_7	g__norank_o__Subgroup_7	s__uncultured_Acidobacteria_bacterium_g__norank_o__Subgroup_7	OTU510	0	0	0	0	0	1	0	0	0	1	0	0	1	0	0	0	1	0	1	0	3	0	0	5	0	0	0	3	3	0	0	0	0	0	0	0	1	5	1	1	0
d__Bacteria	k__norank	p__Actinobacteria	c__Actinobacteria	o__Acidimicrobiales	f__OM1_clade	g__norank_f__OM1_clade	s__unclassified_g__norank_f__OM1_clade	OTU3336	0	0	0	0	0	0	0	0	0	0	0	0	0	0	0	0	0	0	0	0	0	0	0	0	0	0	0	0	0	0	0	0	0	0	0	0	0	0	0	0	0
d__Bacteria	k__norank	p__Saccharibacteria	c__norank_p__Saccharibacteria	o__norank_p__Saccharibacteria	f__norank_p__Saccharibacteria	g__norank_p__Saccharibacteria	s__unclassified_g__norank_p__Saccharibacteria	OTU348	0	0	0	0	0	0	0	0	0	0	0	0	0	0	0	0	0	0	0	0	0	0	0	0	0	0	0	0	0	0	2	1	0	0	0	0	0	0	0	0	2
d__Bacteria	k__norank	p__Proteobacteria	c__Alphaproteobacteria	o__Rhodospirillales	f__Acetobacteraceae	g__norank_f__Acetobacteraceae	s__Acetobacteraceae_bacterium_PN-29	OTU855	0	0	0	0	0	0	0	0	0	1	1	0	1	1	0	0	0	1	1	0	1	0	0	0	0	0	1	0	1	0	1	0	1	0	0	0	0	0	0	0	1
d__Bacteria	k__norank	p__Proteobacteria	c__Alphaproteobacteria	o__Caulobacterales	f__Hyphomonadaceae	g__Woodsholea	s__uncultured_alpha_proteobacterium_g__Woodsholea	OTU1016	0	0	0	0	1	0	0	0	1	1	0	0	0	0	3	0	0	0	0	0	0	1	0	0	0	0	0	0	0	0	0	0	0	10	0	1	1	1	0	0	0
d__Bacteria	k__norank	p__Chloroflexi	c__KD4-96	o__norank_c__KD4-96	f__norank_c__KD4-96	g__norank_c__KD4-96	s__uncultured_bacterium_g__norank_c__KD4-96	OTU411	0	2	0	5	8	180	55	22	22	191	34	25	105	233	90	40	22	138	112	56	55	61	130	90	16	164	73	47	100	152	0	0	0	9	0	12	132	79	73	124	14
d__Bacteria	k__norank	p__Gemmatimonadetes	c__Gemmatimonadetes	o__Gemmatimonadales	f__Gemmatimonadaceae	g__Gemmatimonas	s__uncultured_bacterium_g__Gemmatimonas	OTU333	0	0	0	0	0	0	0	0	0	0	0	0	0	0	0	0	0	0	0	0	0	0	0	0	0	0	0	0	0	0	0	0	0	0	0	0	0	0	0	0	1
d__Bacteria	k__norank	p__Parcubacteria	c__norank_p__Parcubacteria	o__norank_p__Parcubacteria	f__norank_p__Parcubacteria	g__norank_p__Parcubacteria	s__uncultured_bacterium_g__norank_p__Parcubacteria	OTU1300	0	0	0	0	0	0	0	0	0	0	0	0	7	4	3	1	2	0	0	0	8	0	0	2	0	2	0	1	1	1	3	1	4	3	2	2	5	1	0	3	18
d__Bacteria	k__norank	p__WS6	c__norank_p__WS6	o__norank_p__WS6	f__norank_p__WS6	g__norank_p__WS6	s__unclassified_g__norank_p__WS6	OTU2794	0	0	0	0	0	0	0	0	0	0	0	0	0	0	0	0	0	0	0	0	0	0	1	0	0	1	0	0	0	0	0	0	0	0	0	0	0	0	0	0	0
d__Bacteria	k__norank	p__Proteobacteria	c__Gammaproteobacteria	o__Legionellales	f__Legionellaceae	g__Legionella	s__uncultured_bacterium_g__Legionella	OTU1074	0	0	0	0	0	0	0	0	0	0	1	0	0	1	0	0	2	0	0	0	0	0	1	0	0	0	2	1	2	0	0	0	0	0	0	0	0	0	0	0	0
d__Bacteria	k__norank	p__Actinobacteria	c__Actinobacteria	o__Gaiellales	f__norank_o__Gaiellales	g__norank_o__Gaiellales	s__unclassified_g__norank_o__Gaiellales	OTU2917	0	0	0	0	0	0	0	0	0	1	3	0	0	0	0	0	0	2	0	0	0	0	0	0	0	0	0	0	0	0	0	0	0	8	0	0	0	1	0	0	1
d__Bacteria	k__norank	p__Actinobacteria	c__Actinobacteria	o__Micromonosporales	f__Micromonosporaceae	g__unclassified_f__Micromonosporaceae	s__unclassified_f__Micromonosporaceae	OTU2064	0	0	0	0	0	0	0	0	0	0	0	0	0	0	0	0	0	0	0	0	0	0	0	0	1	0	0	0	0	0	0	0	0	0	0	1	0	0	0	0	0
d__Bacteria	k__norank	p__Actinobacteria	c__Actinobacteria	o__Micromonosporales	f__Micromonosporaceae	g__unclassified_f__Micromonosporaceae	s__unclassified_f__Micromonosporaceae	OTU2067	0	31	0	0	2	10	13	10	9	3	9	6	22	5	0	12	25	3	1	24	3	6	6	19	34	6	11	5	2	1	0	8	0	20	1	4	0	4	2	0	12
d__Bacteria	k__norank	p__Verrucomicrobia	c__Verrucomicrobiae	o__Verrucomicrobiales	f__Verrucomicrobiaceae	g__Verrucomicrobium	s__uncultured_bacterium_g__Verrucomicrobium	OTU885	0	0	0	0	0	0	0	0	0	0	0	0	0	0	0	0	1	0	0	0	0	0	0	0	0	0	0	0	0	1	0	0	0	0	0	0	0	0	0	0	0
d__Bacteria	k__norank	p__Verrucomicrobia	c__Verrucomicrobia_Incertae_Sedis	o__Unknown_Order_c__Verrucomicrobia_Incertae_Sedis	f__Unknown_Family_o__Unknown_Order_c__Verrucomicrobia_Incertae_Sedis	g__Candidatus_Methylacidiphilum	s__uncultured_bacterium_g__Candidatus_Methylacidiphilum	OTU2171	0	2	0	0	2	0	0	0	0	0	0	0	0	0	0	0	0	0	0	0	0	0	0	3	0	0	0	0	0	0	9	2	0	0	0	1	2	0	0	0	0
d__Bacteria	k__norank	p__Bacteroidetes	c__Sphingobacteriia	o__Sphingobacteriales	f__Sphingobacteriaceae	g__Pedobacter	s__unclassified_g__Pedobacter	OTU3321	0	0	0	0	0	0	0	0	0	0	0	0	0	0	0	0	0	0	1	0	0	0	0	0	0	0	0	0	0	0	0	0	0	0	0	0	0	0	0	0	0
d__Bacteria	k__norank	p__Chloroflexi	c__Anaerolineae	o__Anaerolineales	f__Anaerolineaceae	g__norank_f__Anaerolineaceae	s__uncultured_Gemmatimonadetes_bacterium_g__norank_f__Anaerolineaceae	OTU2037	0	0	0	0	0	1	0	0	0	0	0	1	0	0	2	0	0	0	1	0	0	0	0	0	0	1	1	0	0	0	0	0	0	0	0	0	1	1	1	1	0
d__Bacteria	k__norank	p__Acidobacteria	c__Acidobacteria	o__Solibacterales	f__Solibacteraceae__Subgroup_3_	g__Candidatus_Solibacter	s__unclassified_g__Candidatus_Solibacter	OTU3764	0	0	0	0	0	0	0	0	20	3	9	10	9	2	4	2	14	5	0	0	9	15	0	2	0	1	0	2	2	7	0	5	0	1	0	1	2	0	3	2	0
d__Bacteria	k__norank	p__Chloroflexi	c__TK10	o__norank_c__TK10	f__norank_c__TK10	g__norank_c__TK10	s__bacterium_SCGC_AG-212-C10	OTU4158	0	0	0	0	0	0	0	0	1	1	0	0	0	0	0	0	0	1	0	0	2	0	0	0	0	0	1	0	0	0	0	0	0	0	0	0	0	1	0	0	1
d__Bacteria	k__norank	p__Actinobacteria	c__Actinobacteria	o__Acidimicrobiales	f__norank_o__Acidimicrobiales	g__norank_o__Acidimicrobiales	s__unclassified_g__norank_o__Acidimicrobiales	OTU3187	0	0	0	0	0	2	1	1	1	1	0	1	4	0	0	3	1	1	0	1	0	1	1	2	0	2	1	0	1	0	0	0	0	0	0	0	5	1	0	0	0
d__Bacteria	k__norank	p__Proteobacteria	c__Alphaproteobacteria	o__Rhizobiales	f__Hyphomicrobiaceae	g__Hyphomicrobium	s__uncultured_Hyphomicrobiaceae_bacterium_g__Hyphomicrobium	OTU723	2	7	3	0	12	2	0	0	2	4	2	1	2	6	1	1	1	1	0	1	1	3	0	0	4	4	3	0	1	1	0	1	0	0	6	5	10	3	5	4	0
d__Bacteria	k__norank	p__Actinobacteria	c__Actinobacteria	o__Solirubrobacterales	f__Elev-16S-1332	g__norank_f__Elev-16S-1332	s__unclassified_g__norank_f__Elev-16S-1332	OTU3390	0	0	0	0	0	0	0	0	0	0	0	0	0	0	0	0	0	0	0	0	0	0	0	0	0	0	0	0	0	0	0	0	0	0	0	0	0	0	0	0	0
d__Bacteria	k__norank	p__Proteobacteria	c__Betaproteobacteria	o__SC-I-84	f__norank_o__SC-I-84	g__norank_o__SC-I-84	s__unclassified_g__norank_o__SC-I-84	OTU3760	0	0	0	0	0	11	0	0	5	5	10	8	5	1	4	1	4	5	0	1	6	6	0	1	2	6	0	3	1	6	0	0	0	1	0	1	4	0	1	0	0
d__Bacteria	k__norank	p__Acidobacteria	c__Acidobacteria	o__norank_c__Acidobacteria	f__norank_c__Acidobacteria	g__norank_c__Acidobacteria	s__unclassified_g__norank_c__Acidobacteria	OTU450	0	0	0	0	0	0	0	0	0	0	0	1	1	3	0	0	0	0	1	2	1	0	0	1	0	1	1	1	1	5	0	0	1	1	0	0	3	4	1	2	2
d__Bacteria	k__norank	p__Bacteroidetes	c__Sphingobacteriia	o__Sphingobacteriales	f__Chitinophagaceae	g__Parafilimonas	s__uncultured_bacterium_g__Parafilimonas	OTU1997	0	0	0	0	0	1	0	0	0	0	0	2	1	0	2	0	0	0	1	0	1	0	0	1	0	0	0	0	0	0	0	0	0	0	0	0	1	0	0	0	0
d__Bacteria	k__norank	p__Verrucomicrobia	c__Verrucomicrobiae	o__Verrucomicrobiales	f__Verrucomicrobiaceae	g__norank_f__Verrucomicrobiaceae	s__unclassified_g__norank_f__Verrucomicrobiaceae	OTU3067	0	0	0	0	0	0	0	0	0	0	0	0	0	0	1	0	0	0	0	0	0	0	0	0	0	0	0	0	0	2	0	0	0	0	0	0	0	0	0	0	0
d__Bacteria	k__norank	p__Acidobacteria	c__Acidobacteria	o__Acidobacteriales	f__Acidobacteriaceae__Subgroup_1_	g__norank_f__Acidobacteriaceae__Subgroup_1_	s__uncultured_Acidobacterium_sp._g__norank_f__Acidobacteriaceae__Subgroup_1_	OTU1396	0	0	0	0	0	0	0	0	2	0	1	1	1	0	0	0	3	1	1	0	0	0	0	0	0	1	0	0	0	0	8	8	0	0	2	0	2	0	2	0	4
d__Bacteria	k__norank	p__Proteobacteria	c__Betaproteobacteria	o__unclassified_c__Betaproteobacteria	f__unclassified_c__Betaproteobacteria	g__unclassified_c__Betaproteobacteria	s__unclassified_c__Betaproteobacteria	OTU1849	0	0	0	0	0	0	0	0	0	0	0	0	1	0	0	0	0	0	0	0	0	0	0	0	0	0	0	4	0	0	0	0	0	0	0	0	0	0	0	0	0
d__Bacteria	k__norank	p__Proteobacteria	c__Betaproteobacteria	o__unclassified_c__Betaproteobacteria	f__unclassified_c__Betaproteobacteria	g__unclassified_c__Betaproteobacteria	s__unclassified_c__Betaproteobacteria	OTU1848	0	0	0	0	0	0	0	0	0	0	0	0	0	0	0	1	0	0	0	0	0	0	0	0	0	0	0	3	0	0	0	0	0	0	0	0	0	0	0	0	0
d__Bacteria	k__norank	p__Proteobacteria	c__Deltaproteobacteria	o__Bdellovibrionales	f__Bdellovibrionaceae	g__Bdellovibrio	s__uncultured_bacterium_g__Bdellovibrio	OTU3438	0	0	0	0	0	0	1	0	0	0	0	0	0	0	0	0	0	1	0	0	0	0	0	0	0	0	0	0	0	0	0	0	0	0	0	0	1	1	0	1	0
d__Bacteria	k__norank	p__Acidobacteria	c__Acidobacteria	o__Subgroup_7	f__norank_o__Subgroup_7	g__norank_o__Subgroup_7	s__uncultured_bacterium_g__norank_o__Subgroup_7	OTU924	0	0	0	0	0	8	0	0	7	11	6	13	1	0	7	1	4	3	1	0	2	8	1	1	1	9	0	5	0	4	0	3	1	12	0	0	3	0	0	1	1
d__Bacteria	k__norank	p__Gemmatimonadetes	c__Gemmatimonadetes	o__Gemmatimonadales	f__Gemmatimonadaceae	g__unclassified_f__Gemmatimonadaceae	s__unclassified_f__Gemmatimonadaceae	OTU2388	0	0	0	0	0	0	2	4	0	0	1	0	0	1	0	0	0	0	0	0	0	0	4	0	0	0	0	0	0	0	0	0	0	0	0	0	0	1	0	0	0
d__Bacteria	k__norank	p__Chloroflexi	c__Chloroflexia	o__Chloroflexales	f__Roseiflexaceae	g__Roseiflexus	s__uncultured_soil_bacterium_g__Roseiflexus	OTU3520	0	0	0	0	0	0	1	1	0	1	0	0	0	0	0	0	0	0	3	2	1	0	0	0	1	1	4	0	0	1	0	0	0	0	0	0	0	0	0	0	0
d__Bacteria	k__norank	p__Proteobacteria	c__Gammaproteobacteria	o__Xanthomonadales	f__Xanthomonadales_Incertae_Sedis	g__Acidibacter	s__uncultured_proteobacterium_g__Acidibacter	OTU1622	0	0	0	2	2	5	5	3	14	25	1	57	8	0	45	9	1	4	11	7	26	16	8	0	51	5	9	5	7	6	0	0	1	1	0	0	3	3	1	1	6
d__Bacteria	k__norank	p__Chloroflexi	c__JG30-KF-CM66	o__norank_c__JG30-KF-CM66	f__norank_c__JG30-KF-CM66	g__norank_c__JG30-KF-CM66	s__uncultured_bacterium_g__norank_c__JG30-KF-CM66	OTU2655	0	0	0	0	0	0	0	0	0	0	0	0	0	0	0	0	1	0	0	0	0	3	0	0	0	0	0	0	0	0	0	0	0	0	0	0	0	0	0	0	0
d__Bacteria	k__norank	p__Actinobacteria	c__Actinobacteria	o__Micromonosporales	f__Micromonosporaceae	g__unclassified_f__Micromonosporaceae	s__unclassified_f__Micromonosporaceae	OTU4251	0	0	0	0	0	3	0	0	5	1	1	5	0	0	0	0	4	1	1	2	0	1	0	0	0	0	1	1	1	0	3	0	9	1	0	1	3	1	1	0	17
d__Bacteria	k__norank	p__Proteobacteria	c__Alphaproteobacteria	o__Rhodospirillales	f__I-10	g__norank_f__I-10	s__uncultured_alpha_proteobacterium_g__norank_f__I-10	OTU3516	0	0	0	0	0	0	0	0	1	0	0	0	0	0	0	0	0	0	0	0	0	0	0	0	0	0	0	0	0	0	0	0	0	0	0	0	0	0	0	0	0
d__Bacteria	k__norank	p__Proteobacteria	c__Alphaproteobacteria	o__Alphaproteobacteria_Incertae_Sedis	f__norank_o__Alphaproteobacteria_Incertae_Sedis	g__norank_o__Alphaproteobacteria_Incertae_Sedis	s__uncultured_eubacterium_WD2107	OTU3471	0	0	0	0	0	1	1	2	0	0	0	0	0	0	0	0	0	0	0	0	0	0	0	0	0	0	0	0	0	0	0	0	0	0	0	0	0	0	0	0	0
d__Bacteria	k__norank	p__Verrucomicrobia	c__Spartobacteria	o__Chthoniobacterales	f__Chthoniobacteraceae	g__Chthoniobacter	s__unclassified_g__Chthoniobacter	OTU1710	0	0	0	0	0	1	0	0	1	0	0	0	0	0	0	0	0	0	0	0	0	0	0	0	0	0	0	0	0	0	0	2	1	0	0	0	0	0	0	0	0
d__Bacteria	k__norank	p__Bacteroidetes	c__Sphingobacteriia	o__Sphingobacteriales	f__Sphingobacteriaceae	g__Mucilaginibacter	s__unclassified_g__Mucilaginibacter	OTU2617	0	0	0	0	1	0	0	0	2	0	2	0	0	1	0	0	0	0	3	0	0	0	0	0	0	0	0	0	0	2	0	0	0	0	0	0	0	0	0	3	0
d__Bacteria	k__norank	p__Acidobacteria	c__Acidobacteria	o__Solibacterales	f__Solibacteraceae__Subgroup_3_	g__unclassified_f__Solibacteraceae__Subgroup_3_	s__unclassified_f__Solibacteraceae__Subgroup_3_	OTU2682	0	0	1	0	4	0	0	0	0	0	0	0	0	0	0	0	0	0	0	0	0	0	0	0	0	0	0	0	0	0	0	0	0	0	0	1	1	0	1	0	0
d__Bacteria	k__norank	p__Proteobacteria	c__Deltaproteobacteria	o__Myxococcales	f__Nannocystaceae	g__Nannocystis	s__unclassified_g__Nannocystis	OTU3138	0	0	0	0	0	0	1	0	0	0	1	0	0	0	0	0	1	0	0	3	0	0	0	0	0	0	0	0	0	0	0	0	0	0	0	0	0	0	1	1	0
d__Bacteria	k__norank	p__Chloroflexi	c__Anaerolineae	o__Anaerolineales	f__Anaerolineaceae	g__norank_f__Anaerolineaceae	s__unclassified_g__norank_f__Anaerolineaceae	OTU1786	0	0	0	0	0	0	0	0	0	2	0	0	0	0	0	0	0	0	1	0	0	0	0	0	0	0	4	1	0	1	0	0	0	0	0	0	0	0	0	0	0
d__Bacteria	k__norank	p__Planctomycetes	c__Pla4_lineage	o__norank_c__Pla4_lineage	f__norank_c__Pla4_lineage	g__norank_c__Pla4_lineage	s__unclassified_g__norank_c__Pla4_lineage	OTU3106	0	0	0	0	0	0	0	0	0	0	0	0	0	0	1	0	0	0	1	0	0	0	0	0	0	0	0	2	0	1	0	0	0	0	0	0	0	0	0	0	0
d__Bacteria	k__norank	p__Planctomycetes	c__Planctomycetacia	o__Planctomycetales	f__Planctomycetaceae	g__Singulisphaera	s__unclassified_g__Singulisphaera	OTU1140	0	1	0	0	0	1	0	0	0	0	1	0	0	0	0	0	0	1	0	0	0	0	0	1	1	0	0	1	1	0	0	3	1	0	0	0	1	0	1	4	0
d__Bacteria	k__norank	p__Chloroflexi	c__Ktedonobacteria	o__C0119	f__norank_o__C0119	g__norank_o__C0119	s__uncultured_bacterium_g__norank_o__C0119	OTU1594	0	0	0	0	0	0	0	0	0	0	0	0	0	0	1	0	0	0	0	0	0	0	0	0	1	0	0	0	0	0	0	0	0	0	0	0	0	0	0	0	0
d__Bacteria	k__norank	p__Chloroflexi	c__Anaerolineae	o__Anaerolineales	f__Anaerolineaceae	g__norank_f__Anaerolineaceae	s__unclassified_g__norank_f__Anaerolineaceae	OTU4334	0	0	0	0	1	1	2	4	3	11	0	11	2	3	31	5	0	1	13	34	8	2	9	1	3	13	5	1	5	8	0	0	0	1	0	0	0	0	0	2	0
d__Bacteria	k__norank	p__Acidobacteria	c__Acidobacteria	o__Acidobacteriales	f__Acidobacteriaceae__Subgroup_1_	g__norank_f__Acidobacteriaceae__Subgroup_1_	s__uncultured_bacterium_g__norank_f__Acidobacteriaceae__Subgroup_1_	OTU1324	0	0	0	0	0	0	0	0	18	0	4	0	0	0	0	0	0	0	0	0	1	0	0	0	0	0	0	0	0	0	0	0	0	0	0	0	1	0	0	0	0
d__Bacteria	k__norank	p__Proteobacteria	c__Deltaproteobacteria	o__Myxococcales	f__Phaselicystidaceae	g__Phaselicystis	s__unclassified_g__Phaselicystis	OTU965	0	0	0	0	0	0	0	0	1	0	0	2	1	0	1	0	0	0	0	1	2	0	1	1	0	0	0	0	0	0	0	0	0	0	0	0	0	11	0	0	0
d__Bacteria	k__norank	p__Proteobacteria	c__Alphaproteobacteria	o__Rhodospirillales	f__Acetobacteraceae	g__norank_f__Acetobacteraceae	s__uncultured_bacterium_g__norank_f__Acetobacteraceae	OTU998	0	3	0	0	3	1	0	0	7	1	9	4	7	4	0	2	6	11	0	4	3	1	0	3	2	2	0	1	9	0	130	18	21	10	7	6	4	7	7	4	33
d__Bacteria	k__norank	p__Firmicutes	c__Clostridia	o__Halanaerobiales	f__ODP1230B8.23	g__norank_f__ODP1230B8.23	s__uncultured_forest_soil_bacterium_g__norank_f__ODP1230B8.23	OTU153	0	0	0	0	0	0	0	0	1	0	1	1	1	1	1	0	0	0	0	0	1	0	0	0	0	2	0	1	1	0	116	9	1	2	0	0	2	1	2	2	32
d__Bacteria	k__norank	p__Proteobacteria	c__Alphaproteobacteria	o__Rhodospirillales	f__DA111	g__norank_f__DA111	s__uncultured_Rhodospirillaceae_bacterium_g__norank_f__DA111	OTU3190	0	0	0	0	0	0	0	0	12	0	1	0	1	0	0	0	20	0	0	0	4	3	0	1	0	0	0	0	0	0	0	1	0	0	3	0	0	0	0	0	0
d__Bacteria	k__norank	p__Actinobacteria	c__Actinobacteria	o__Corynebacteriales	f__Mycobacteriaceae	g__Mycobacterium	s__unclassified_g__Mycobacterium	OTU22	0	0	0	0	0	1	0	0	0	0	0	0	1	1	0	0	0	1	0	0	1	1	1	0	1	0	1	0	0	1	0	0	0	0	4	0	0	1	0	0	1
d__Bacteria	k__norank	p__Proteobacteria	c__Betaproteobacteria	o__Nitrosomonadales	f__Nitrosomonadaceae	g__norank_f__Nitrosomonadaceae	s__uncultured_Burkholderiales_bacterium_g__norank_f__Nitrosomonadaceae	OTU2231	0	0	0	0	0	5	1	6	1	2	0	1	6	4	6	4	0	0	1	1	0	4	0	19	1	4	0	10	0	6	0	0	0	0	0	0	2	0	1	0	0
d__Bacteria	k__norank	p__Gemmatimonadetes	c__Gemmatimonadetes	o__Gemmatimonadales	f__Gemmatimonadaceae	g__Gemmatimonas	s__uncultured_Gemmatimonas_sp._g__Gemmatimonas	OTU1169	0	0	0	0	0	1	1	0	1	2	0	2	1	1	0	1	0	14	1	34	30	0	1	1	0	0	1	0	30	0	0	0	0	0	0	0	0	6	0	0	1
d__Bacteria	k__norank	p__Proteobacteria	c__Deltaproteobacteria	o__Bdellovibrionales	f__Bdellovibrionaceae	g__Bdellovibrio	s__Bdellovibrionales_bacterium_Ga0074137	OTU724	0	0	0	0	0	0	1	0	0	0	0	0	0	1	0	0	0	0	0	0	0	0	0	0	1	0	0	0	1	0	0	0	0	0	0	0	0	0	0	2	0
d__Bacteria	k__norank	p__Armatimonadetes	c__Armatimonadia	o__Armatimonadales	f__norank_o__Armatimonadales	g__norank_o__Armatimonadales	s__uncultured_bacterium_g__norank_o__Armatimonadales	OTU1239	0	0	0	0	0	0	0	0	0	0	0	0	0	0	0	0	0	0	0	0	0	0	0	0	0	0	0	0	0	0	0	16	2	0	0	0	0	0	0	0	0
d__Bacteria	k__norank	p__Chloroflexi	c__S085	o__norank_c__S085	f__norank_c__S085	g__norank_c__S085	s__unclassified_g__norank_c__S085	OTU1450	0	0	0	0	0	1	0	0	0	2	3	0	3	4	3	1	0	6	1	1	0	2	6	0	0	2	1	4	1	5	0	0	1	3	0	0	7	0	2	0	5
d__Bacteria	k__norank	p__Proteobacteria	c__Alphaproteobacteria	o__Rhizobiales	f__Rhizobiales_Incertae_Sedis	g__Rhizomicrobium	s__unclassified_g__Rhizomicrobium	OTU1297	0	0	0	0	0	0	0	0	0	0	0	0	0	0	0	1	0	0	0	0	0	0	0	0	0	0	0	0	0	0	0	0	0	1	0	0	0	0	0	0	0
d__Bacteria	k__norank	p__Chloroflexi	c__KD4-96	o__norank_c__KD4-96	f__norank_c__KD4-96	g__norank_c__KD4-96	s__unclassified_g__norank_c__KD4-96	OTU1177	0	1	0	0	4	133	8	3	35	43	47	46	56	65	95	29	56	61	55	15	61	24	23	146	3	83	23	28	127	90	1	0	0	8	0	2	43	16	31	98	3
d__Bacteria	k__norank	p__Bacteroidetes	c__Sphingobacteriia	o__Sphingobacteriales	f__Chitinophagaceae	g__Parafilimonas	s__uncultured_soil_bacterium_g__Parafilimonas	OTU578	0	0	0	0	0	1	6	0	0	1	3	1	0	0	0	1	0	0	1	0	1	0	0	0	0	0	0	0	0	1	0	0	0	0	0	0	0	0	1	0	0
d__Bacteria	k__norank	p__Proteobacteria	c__Deltaproteobacteria	o__Oligoflexales	f__0319-6G20	g__norank_f__0319-6G20	s__uncultured_bacterium_g__norank_f__0319-6G20	OTU3547	0	2	0	0	2	0	0	0	0	0	0	0	1	0	0	0	0	0	0	0	0	0	0	0	0	0	0	0	0	0	0	0	0	0	0	0	0	0	0	0	0
d__Bacteria	k__norank	p__Proteobacteria	c__Deltaproteobacteria	o__Myxococcales	f__norank_o__Myxococcales	g__norank_o__Myxococcales	s__uncultured_delta_proteobacterium_g__norank_o__Myxococcales	OTU802	0	0	0	0	0	0	0	1	1	2	0	3	0	0	4	1	1	1	0	4	1	2	1	1	1	4	0	2	0	0	1	0	3	5	0	0	1	2	0	1	0
d__Bacteria	k__norank	p__Gemmatimonadetes	c__Gemmatimonadetes	o__Gemmatimonadales	f__Gemmatimonadaceae	g__unclassified_f__Gemmatimonadaceae	s__unclassified_f__Gemmatimonadaceae	OTU2751	0	0	0	0	0	0	3	4	0	0	0	0	0	0	0	0	0	0	2	0	0	0	1	0	0	0	0	0	0	0	0	0	0	0	0	0	0	0	0	0	0
d__Bacteria	k__norank	p__TM6__Dependentiae_	c__norank_p__TM6__Dependentiae_	o__norank_p__TM6__Dependentiae_	f__norank_p__TM6__Dependentiae_	g__norank_p__TM6__Dependentiae_	s__uncultured_bacterium_g__norank_p__TM6__Dependentiae_	OTU2933	0	0	0	0	0	0	0	0	0	0	0	0	0	1	0	0	0	0	0	0	0	0	0	0	0	0	0	0	0	0	0	0	0	0	0	0	0	0	0	0	0
d__Bacteria	k__norank	p__Bacteroidetes	c__Sphingobacteriia	o__Sphingobacteriales	f__Chitinophagaceae	g__Ferruginibacter	s__unclassified_g__Ferruginibacter	OTU1716	0	0	0	0	0	0	6	3	4	1	2	11	2	0	11	5	1	3	5	5	1	4	5	0	4	3	3	5	1	3	0	0	1	1	0	0	2	3	1	4	0
d__Bacteria	k__norank	p__Proteobacteria	c__Gammaproteobacteria	o__Xanthomonadales	f__Xanthomonadaceae	g__norank_f__Xanthomonadaceae	s__uncultured_bacterium_g__norank_f__Xanthomonadaceae	OTU3473	0	0	0	0	0	0	1	1	0	0	0	0	0	0	0	2	0	0	1	0	0	0	1	0	3	0	0	0	0	0	0	0	0	0	0	0	0	0	0	0	0
d__Bacteria	k__norank	p__Chloroflexi	c__Gitt-GS-136	o__norank_c__Gitt-GS-136	f__norank_c__Gitt-GS-136	g__norank_c__Gitt-GS-136	s__unclassified_g__norank_c__Gitt-GS-136	OTU3428	0	0	0	0	0	0	11	0	0	1	0	0	0	0	0	0	0	0	2	0	0	0	8	0	0	1	3	0	0	2	0	0	0	0	0	0	0	0	0	0	0
d__Bacteria	k__norank	p__Acidobacteria	c__Acidobacteria	o__Subgroup_10	f__unclassified_o__Subgroup_10	g__unclassified_o__Subgroup_10	s__unclassified_o__Subgroup_10	OTU2983	0	0	0	0	0	0	0	0	0	0	0	0	0	1	0	0	0	0	0	0	0	0	0	0	0	0	0	0	0	0	0	0	0	0	0	0	0	0	0	0	0
d__Bacteria	k__norank	p__Chloroflexi	c__Anaerolineae	o__Anaerolineales	f__Anaerolineaceae	g__norank_f__Anaerolineaceae	s__uncultured_soil_bacterium_g__norank_f__Anaerolineaceae	OTU3220	0	0	0	0	0	0	2	2	3	5	0	1	3	1	4	4	0	0	1	1	3	1	3	1	1	2	13	1	0	1	0	0	0	0	0	0	1	0	0	1	0
d__Bacteria	k__norank	p__Proteobacteria	c__Alphaproteobacteria	o__Rickettsiales	f__unclassified_o__Rickettsiales	g__unclassified_o__Rickettsiales	s__unclassified_o__Rickettsiales	OTU3581	0	0	0	0	0	0	0	0	0	0	0	0	0	0	0	0	0	0	0	0	0	0	0	0	0	0	0	0	0	0	0	0	0	0	0	0	0	1	0	0	0
d__Bacteria	k__norank	p__Chloroflexi	c__Ktedonobacteria	o__C0119	f__norank_o__C0119	g__norank_o__C0119	s__unclassified_g__norank_o__C0119	OTU4205	0	0	0	0	0	0	0	0	0	0	0	0	0	0	0	0	0	0	0	0	0	0	0	0	0	0	0	0	0	0	0	0	0	0	0	0	0	0	0	0	0
d__Bacteria	k__norank	p__Proteobacteria	c__Betaproteobacteria	o__SC-I-84	f__norank_o__SC-I-84	g__norank_o__SC-I-84	s__uncultured_soil_bacterium_g__norank_o__SC-I-84	OTU474	0	0	0	0	0	0	0	0	0	0	0	0	0	1	0	0	1	3	0	0	0	0	0	0	0	0	0	0	0	0	0	0	0	0	0	0	0	6	0	0	1
d__Bacteria	k__norank	p__Actinobacteria	c__Actinobacteria	o__Gaiellales	f__norank_o__Gaiellales	g__norank_o__Gaiellales	s__unclassified_g__norank_o__Gaiellales	OTU3886	0	1	0	0	2	12	0	1	4	6	13	8	6	11	0	2	14	15	5	3	10	12	1	13	1	5	0	4	17	2	17	5	9	19	0	13	20	20	11	22	16
d__Bacteria	k__norank	p__Actinobacteria	c__Actinobacteria	o__Frankiales	f__Nakamurellaceae	g__Nakamurella	s__unclassified_g__Nakamurella	OTU3276	0	6	3	0	1	73	97	86	39	147	208	51	67	64	134	78	33	137	118	19	59	100	126	41	193	48	100	47	66	34	0	2	0	1	0	62	35	42	12	19	7
d__Bacteria	k__norank	p__Parcubacteria	c__unclassified_p__Parcubacteria	o__unclassified_p__Parcubacteria	f__unclassified_p__Parcubacteria	g__unclassified_p__Parcubacteria	s__unclassified_p__Parcubacteria	OTU4458	0	0	0	0	0	0	0	0	0	0	0	0	0	0	0	0	0	0	0	0	0	0	0	0	0	0	0	0	0	0	0	0	0	1	0	0	0	0	0	0	0
d__Bacteria	k__norank	p__Actinobacteria	c__Actinobacteria	o__Micrococcales	f__Microbacteriaceae	g__unclassified_f__Microbacteriaceae	s__unclassified_f__Microbacteriaceae	OTU2955	0	0	0	0	0	1	6	0	0	0	12	0	0	2	0	0	2	3	1	3	1	1	0	1	1	0	0	0	2	1	0	0	0	0	0	0	0	1	2	3	0
d__Bacteria	k__norank	p__Proteobacteria	c__Alphaproteobacteria	o__Rhodospirillales	f__Rhodospirillales_Incertae_Sedis	g__Candidatus_Alysiosphaera	s__uncultured_bacterium_g__Candidatus_Alysiosphaera	OTU3350	0	0	0	0	0	0	0	2	0	0	0	0	0	0	0	0	0	0	4	0	0	0	2	0	0	0	0	0	0	0	0	0	0	0	0	0	0	0	0	0	0
d__Bacteria	k__norank	p__Proteobacteria	c__Alphaproteobacteria	o__Rhodospirillales	f__Rhodospirillaceae	g__norank_f__Rhodospirillaceae	s__uncultured_Acetobacteraceae_bacterium_g__norank_f__Rhodospirillaceae	OTU1528	0	0	0	0	0	2	0	2	2	6	1	29	1	1	13	7	0	1	5	0	0	3	7	1	9	7	12	3	0	2	0	0	0	0	0	0	0	0	0	0	0
d__Bacteria	k__norank	p__Proteobacteria	c__Deltaproteobacteria	o__Myxococcales	f__Phaselicystidaceae	g__Phaselicystis	s__myxobacterium_AT1-01	OTU1106	0	0	0	0	0	0	0	0	0	0	0	0	0	0	0	1	0	0	0	0	0	2	0	0	0	0	0	0	3	0	0	0	0	0	0	0	0	0	0	0	0
d__Bacteria	k__norank	p__Proteobacteria	c__Alphaproteobacteria	o__Rhodospirillales	f__KCM-B-15	g__norank_f__KCM-B-15	s__uncultured_bacterium_g__norank_f__KCM-B-15	OTU4151	0	0	0	0	0	1	0	0	0	0	1	1	0	0	0	0	0	3	0	0	0	0	0	0	0	0	0	0	2	0	0	1	1	3	0	0	0	0	0	0	0
d__Bacteria	k__norank	p__Actinobacteria	c__Actinobacteria	o__Micromonosporales	f__Micromonosporaceae	g__Actinoplanes	s__unclassified_g__Actinoplanes	OTU4320	0	0	0	0	0	0	0	0	0	0	0	0	0	0	0	0	0	0	1	0	0	0	0	0	0	0	0	0	0	0	0	0	0	0	0	0	0	0	0	0	0
d__Bacteria	k__norank	p__Actinobacteria	c__Actinobacteria	o__Gaiellales	f__Gaiellaceae	g__Gaiella	s__uncultured_Rubrobacterales_bacterium_g__Gaiella	OTU3712	0	0	0	0	0	3	6	19	0	1	0	1	1	0	4	1	0	0	9	7	1	4	33	1	1	13	10	5	0	5	0	0	0	0	0	0	1	1	0	1	0
d__Bacteria	k__norank	p__Acidobacteria	c__Acidobacteria	o__Blastocatellales	f__Blastocatellaceae__Subgroup_4_	g__RB41	s__unclassified_g__RB41	OTU3467	0	0	0	0	0	0	2	0	0	0	0	0	0	0	0	0	0	0	0	0	0	0	0	0	0	0	0	0	0	0	0	0	0	0	0	0	0	0	0	0	0
d__Bacteria	k__norank	p__Actinobacteria	c__Actinobacteria	o__Micromonosporales	f__Micromonosporaceae	g__Virgisporangium	s__uncultured_bacterium_g__Virgisporangium	OTU3704	0	0	0	0	0	1	8	10	2	6	0	2	0	3	0	0	0	1	6	1	0	1	9	0	4	0	29	1	0	2	0	0	0	0	0	0	2	2	1	0	0
d__Bacteria	k__norank	p__Proteobacteria	c__Gammaproteobacteria	o__Legionellales	f__Coxiellaceae	g__Aquicella	s__unclassified_g__Aquicella	OTU2567	0	0	0	0	0	0	0	0	0	0	0	0	0	0	0	0	0	0	0	0	0	0	0	0	0	0	0	0	0	0	0	0	0	0	0	0	0	0	0	0	0
d__Bacteria	k__norank	p__Chloroflexi	c__Anaerolineae	o__Anaerolineales	f__Anaerolineaceae	g__norank_f__Anaerolineaceae	s__uncultured_Anaerolineaceae_bacterium_g__norank_f__Anaerolineaceae	OTU2288	0	0	0	0	0	0	4	0	1	0	1	3	0	0	6	1	0	0	0	4	0	0	1	0	1	0	0	5	1	0	0	0	0	0	0	0	1	3	0	0	0
d__Bacteria	k__norank	p__Proteobacteria	c__Deltaproteobacteria	o__Myxococcales	f__Nannocystaceae	g__Nannocystis	s__unclassified_g__Nannocystis	OTU419	0	0	0	0	0	0	0	0	0	0	0	0	0	0	0	0	0	0	0	2	0	1	0	0	0	0	0	0	0	0	0	0	0	0	0	0	0	0	0	0	0
d__Bacteria	k__norank	p__Proteobacteria	c__Gammaproteobacteria	o__Legionellales	f__Coxiellaceae	g__Aquicella	s__unclassified_g__Aquicella	OTU2562	0	1	0	0	0	0	0	0	0	0	0	0	0	0	0	0	0	0	0	0	0	0	0	0	0	0	0	0	0	0	1	0	0	0	0	0	0	0	1	0	0
d__Bacteria	k__norank	p__Proteobacteria	c__Betaproteobacteria	o__Methylophilales	f__Methylophilaceae	g__unclassified_f__Methylophilaceae	s__unclassified_f__Methylophilaceae	OTU1152	0	0	0	0	0	0	0	0	0	0	0	23	0	1	1	0	0	0	0	0	2	0	0	0	0	0	0	0	6	6	0	0	0	0	0	0	0	0	1	4	0
d__Bacteria	k__norank	p__Proteobacteria	c__Alphaproteobacteria	o__Alphaproteobacteria_Incertae_Sedis	f__Unknown_Family_o__Alphaproteobacteria_Incertae_Sedis	g__norank_f__Unknown_Family_o__Alphaproteobacteria_Incertae_Sedis	s__uncultured_bacterium_g__norank_f__Unknown_Family_o__Alphaproteobacteria_Incertae_Sedis	OTU246	0	0	0	0	0	0	0	0	0	0	0	0	0	0	1	0	0	1	0	0	0	0	0	0	0	0	0	0	0	0	0	0	1	1	0	0	2	0	0	0	0
d__Bacteria	k__norank	p__Actinobacteria	c__Actinobacteria	o__Solirubrobacterales	f__Elev-16S-1332	g__norank_f__Elev-16S-1332	s__uncultured_Rubrobacteraceae_bacterium_g__norank_f__Elev-16S-1332	OTU357	0	29	4	0	17	6	3	12	2	14	28	0	8	13	8	8	1	59	19	16	0	18	12	0	8	4	7	4	0	3	41	5	8	2	1	5	10	29	2	5	21
d__Bacteria	k__norank	p__Proteobacteria	c__Gammaproteobacteria	o__Xanthomonadales	f__Xanthomonadaceae	g__Chiayiivirga	s__uncultured_bacterium_g__Chiayiivirga	OTU1584	0	0	0	0	0	0	2	0	2	0	0	0	0	0	0	0	0	0	2	0	0	0	0	0	1	0	0	0	0	0	0	0	0	0	0	0	0	0	0	3	0
d__Bacteria	k__norank	p__Bacteroidetes	c__Sphingobacteriia	o__Sphingobacteriales	f__PHOS-HE51	g__norank_f__PHOS-HE51	s__uncultured_bacterium_g__norank_f__PHOS-HE51	OTU3685	0	0	0	0	0	0	0	0	2	0	0	2	0	0	0	0	0	0	0	0	0	0	0	0	0	0	1	1	0	0	0	0	0	0	0	0	0	0	0	0	0
d__Bacteria	k__norank	p__Proteobacteria	c__Deltaproteobacteria	o__NB1-j	f__norank_o__NB1-j	g__norank_o__NB1-j	s__unclassified_g__norank_o__NB1-j	OTU2538	0	1	0	0	0	0	0	0	0	2	0	6	0	0	0	2	1	0	0	0	0	1	0	0	0	0	2	1	0	0	0	0	0	0	0	0	0	0	0	0	0
d__Bacteria	k__norank	p__Chloroflexi	c__Anaerolineae	o__Anaerolineales	f__Anaerolineaceae	g__norank_f__Anaerolineaceae	s__uncultured_Gemmatimonadetes_bacterium_g__norank_f__Anaerolineaceae	OTU3728	0	0	0	0	0	0	0	0	0	0	0	0	0	0	0	0	0	0	0	0	0	0	0	0	0	0	11	0	0	0	0	0	0	0	0	0	0	0	0	0	0
d__Bacteria	k__norank	p__Proteobacteria	c__Deltaproteobacteria	o__Myxococcales	f__unclassified_o__Myxococcales	g__unclassified_o__Myxococcales	s__unclassified_o__Myxococcales	OTU433	0	0	0	0	0	0	0	0	0	0	0	2	0	0	1	2	0	0	0	1	0	0	0	0	1	0	0	0	1	0	0	0	0	0	0	1	0	0	0	0	0
d__Bacteria	k__norank	p__Proteobacteria	c__Gammaproteobacteria	o__X35	f__norank_o__X35	g__norank_o__X35	s__uncultured_bacterium_g__norank_o__X35	OTU647	0	0	0	0	0	0	0	0	0	0	0	0	0	0	0	0	0	0	0	1	0	0	0	0	0	0	0	0	0	0	0	0	0	0	0	0	0	0	0	0	0
d__Bacteria	k__norank	p__Acidobacteria	c__Acidobacteria	o__norank_c__Acidobacteria	f__norank_c__Acidobacteria	g__norank_c__Acidobacteria	s__unclassified_g__norank_c__Acidobacteria	OTU1955	0	0	0	0	0	0	3	0	0	0	0	0	0	1	0	0	0	1	2	0	2	0	0	0	0	0	0	1	0	0	0	0	0	0	0	0	0	0	0	0	0
d__Bacteria	k__norank	p__Chloroflexi	c__JG30-KF-CM66	o__norank_c__JG30-KF-CM66	f__norank_c__JG30-KF-CM66	g__norank_c__JG30-KF-CM66	s__uncultured_Chloroflexi_bacterium_g__norank_c__JG30-KF-CM66	OTU3397	0	0	0	0	0	2	0	11	2	1	0	0	7	4	4	4	4	0	5	0	1	1	3	4	1	4	4	5	0	6	0	0	0	0	0	0	11	0	0	0	0
d__Bacteria	k__norank	p__Acidobacteria	c__Acidobacteria	o__norank_c__Acidobacteria	f__norank_c__Acidobacteria	g__norank_c__Acidobacteria	s__unclassified_g__norank_c__Acidobacteria	OTU1952	0	0	0	0	0	7	2	6	1	14	2	0	1	5	13	3	0	3	5	9	1	0	5	10	2	9	12	16	7	13	0	0	0	0	0	0	2	6	0	0	0
d__Bacteria	k__norank	p__Firmicutes	c__Clostridia	o__Clostridiales	f__Family_XIII	g__[Eubacterium]_brachy_group	s__uncultured_bacterium_g__[Eubacterium]_brachy_group	OTU3926	0	0	0	8	0	0	0	0	0	0	0	0	0	0	0	0	0	0	0	0	0	0	0	0	0	0	0	0	0	0	0	0	0	0	0	0	0	0	0	0	0
d__Bacteria	k__norank	p__Parcubacteria	c__norank_p__Parcubacteria	o__norank_p__Parcubacteria	f__norank_p__Parcubacteria	g__norank_p__Parcubacteria	s__uncultured_bacterium_g__norank_p__Parcubacteria	OTU1746	0	0	0	0	0	0	0	0	2	0	0	0	0	0	0	0	0	0	0	0	0	0	0	0	0	0	0	0	0	0	0	0	0	0	0	0	0	0	0	0	0
d__Bacteria	k__norank	p__Chloroflexi	c__JG30-KF-CM66	o__norank_c__JG30-KF-CM66	f__norank_c__JG30-KF-CM66	g__norank_c__JG30-KF-CM66	s__unclassified_g__norank_c__JG30-KF-CM66	OTU2669	0	0	0	0	0	1	2	1	1	0	0	0	1	0	2	3	0	0	7	0	0	0	1	1	2	1	3	3	0	3	0	0	0	0	0	0	1	0	0	0	0
d__Bacteria	k__norank	p__Bacteroidetes	c__Sphingobacteriia	o__Sphingobacteriales	f__Chitinophagaceae	g__norank_f__Chitinophagaceae	s__unclassified_g__norank_f__Chitinophagaceae	OTU2426	0	0	0	0	0	0	0	0	0	0	0	1	0	0	0	0	0	0	0	0	0	0	0	0	0	0	0	0	0	0	0	1	3	6	5	0	0	0	0	0	1
d__Bacteria	k__norank	p__Proteobacteria	c__Deltaproteobacteria	o__Bradymonadales	f__norank_o__Bradymonadales	g__norank_o__Bradymonadales	s__uncultured_Desulfuromonadales_bacterium_g__norank_o__Bradymonadales	OTU421	0	0	0	0	0	0	0	0	0	0	0	0	0	0	0	0	0	0	0	0	0	0	0	0	1	0	0	1	0	0	0	0	0	0	0	0	0	0	0	0	0
d__Bacteria	k__norank	p__Chloroflexi	c__unclassified_p__Chloroflexi	o__unclassified_p__Chloroflexi	f__unclassified_p__Chloroflexi	g__unclassified_p__Chloroflexi	s__unclassified_p__Chloroflexi	OTU2676	0	0	0	0	0	5	0	0	2	0	0	0	0	0	0	0	0	2	0	0	1	0	0	0	0	0	0	0	3	0	0	0	0	1	0	0	0	0	0	0	0
d__Bacteria	k__norank	p__Armatimonadetes	c__Fimbriimonadia	o__Fimbriimonadales	f__Fimbriimonadaceae	g__norank_f__Fimbriimonadaceae	s__uncultured_bacterium_g__norank_f__Fimbriimonadaceae	OTU717	0	0	0	0	0	0	1	0	0	0	0	0	0	0	0	0	0	0	0	1	0	0	0	0	0	0	0	0	0	0	0	0	0	0	0	0	0	0	0	0	0
d__Bacteria	k__norank	p__Chloroflexi	c__Anaerolineae	o__Anaerolineales	f__Anaerolineaceae	g__norank_f__Anaerolineaceae	s__uncultured_Gemmatimonadetes_bacterium_g__norank_f__Anaerolineaceae	OTU4184	0	0	0	0	0	0	0	0	0	0	0	0	0	0	0	0	0	0	0	0	0	0	0	0	0	0	0	0	0	0	0	1	4	7	2	0	0	0	0	0	2
d__Bacteria	k__norank	p__Chloroflexi	c__Ktedonobacteria	o__Ktedonobacterales	f__HSB_OF53-F07	g__norank_f__HSB_OF53-F07	s__uncultured_Ktedonobacter_sp._g__norank_f__HSB_OF53-F07	OTU2402	0	0	0	0	0	0	0	0	0	1	12	0	0	0	0	0	0	3	0	0	0	0	0	0	0	0	0	0	0	0	0	0	0	0	0	0	0	0	0	0	0
d__Bacteria	k__norank	p__Verrucomicrobia	c__OPB35_soil_group	o__norank_c__OPB35_soil_group	f__norank_c__OPB35_soil_group	g__norank_c__OPB35_soil_group	s__unclassified_g__norank_c__OPB35_soil_group	OTU1245	0	0	0	0	0	0	0	0	0	0	0	0	0	0	0	0	0	0	0	0	0	0	0	0	0	0	0	0	0	0	0	0	0	1	0	0	0	0	0	0	2
d__Bacteria	k__norank	p__Bacteroidetes	c__Flavobacteriia	o__Flavobacteriales	f__Flavobacteriaceae	g__Flavobacterium	s__unclassified_g__Flavobacterium	OTU3323	0	0	0	0	0	0	3	0	0	0	0	0	0	1	0	0	0	0	3	0	0	0	0	0	0	0	0	0	0	0	0	0	0	0	0	0	0	0	0	0	0
d__Bacteria	k__norank	p__Parcubacteria	c__Candidatus_Magasanikbacteria	o__norank_c__Candidatus_Magasanikbacteria	f__norank_c__Candidatus_Magasanikbacteria	g__norank_c__Candidatus_Magasanikbacteria	s__uncultured_bacterium_g__norank_c__Candidatus_Magasanikbacteria	OTU1652	0	0	0	0	0	0	0	0	1	0	0	0	0	0	0	0	0	0	0	0	0	0	0	0	1	0	0	2	0	0	0	0	0	0	0	0	0	0	0	0	0
d__Bacteria	k__norank	p__Bacteroidetes	c__Flavobacteriia	o__Flavobacteriales	f__Flavobacteriaceae	g__Flavobacterium	s__unclassified_g__Flavobacterium	OTU3326	0	0	0	0	0	0	0	0	0	0	0	0	0	0	0	0	0	0	1	0	0	0	0	0	0	0	0	0	0	0	0	0	0	0	0	0	0	0	0	0	0
d__Bacteria	k__norank	p__Firmicutes	c__Clostridia	o__Clostridiales	f__Christensenellaceae	g__unclassified_f__Christensenellaceae	s__unclassified_f__Christensenellaceae	OTU3944	0	0	0	7	0	0	0	0	0	0	0	0	0	0	0	0	0	0	0	0	0	0	0	0	0	0	0	0	0	0	0	0	0	0	0	0	0	0	0	0	0
d__Bacteria	k__norank	p__Chloroflexi	c__SHA-26	o__norank_c__SHA-26	f__norank_c__SHA-26	g__norank_c__SHA-26	s__uncultured_bacterium_g__norank_c__SHA-26	OTU2877	0	0	0	0	0	0	0	0	0	0	0	0	0	0	0	0	0	0	0	0	0	0	0	0	0	0	0	0	0	0	0	0	0	0	0	0	0	0	0	0	0
d__Bacteria	k__norank	p__Verrucomicrobia	c__Verrucomicrobia_Incertae_Sedis	o__Unknown_Order_c__Verrucomicrobia_Incertae_Sedis	f__Unknown_Family_o__Unknown_Order_c__Verrucomicrobia_Incertae_Sedis	g__Candidatus_Methylacidiphilum	s__uncultured_bacterium_g__Candidatus_Methylacidiphilum	OTU4022	0	3	0	0	2	1	0	0	0	0	0	0	0	0	0	0	1	0	0	0	1	0	0	0	0	0	0	0	0	0	2	0	1	0	4	1	0	0	6	0	0
d__Bacteria	k__norank	p__Proteobacteria	c__Betaproteobacteria	o__Burkholderiales	f__Alcaligenaceae	g__Achromobacter	s__unclassified_g__Achromobacter	OTU508	0	1	0	0	0	0	0	0	0	0	0	0	0	0	0	0	0	0	1	0	0	0	0	0	0	0	0	0	0	0	0	0	2	0	0	0	0	0	0	0	0
d__Bacteria	k__norank	p__Proteobacteria	c__Alphaproteobacteria	o__Caulobacterales	f__Hyphomonadaceae	g__Woodsholea	s__uncultured_bacterium_g__Woodsholea	OTU3665	0	0	0	0	0	0	0	0	0	0	0	1	1	0	0	1	1	0	0	0	1	0	1	0	0	0	0	0	0	0	0	0	0	1	0	0	2	0	0	0	0
d__Bacteria	k__norank	p__Acidobacteria	c__Acidobacteria	o__Acidobacteriales	f__Acidobacteriaceae__Subgroup_1_	g__Acidobacterium	s__unclassified_g__Acidobacterium	OTU2605	0	2	0	0	0	0	0	0	0	0	0	0	0	0	0	0	0	0	0	0	0	0	0	0	0	0	0	0	0	0	4	5	6	3	0	0	0	0	0	0	10
d__Bacteria	k__norank	p__Tectomicrobia	c__norank_p__Tectomicrobia	o__norank_p__Tectomicrobia	f__norank_p__Tectomicrobia	g__norank_p__Tectomicrobia	s__uncultured_bacterium_g__norank_p__Tectomicrobia	OTU2241	0	0	0	0	0	0	1	4	0	0	0	0	0	0	0	0	0	0	2	0	0	0	2	2	0	1	0	1	0	0	0	0	0	0	0	0	0	0	0	0	0
d__Bacteria	k__norank	p__Actinobacteria	c__Actinobacteria	o__Frankiales	f__unclassified_o__Frankiales	g__unclassified_o__Frankiales	s__unclassified_o__Frankiales	OTU4171	0	0	0	0	0	0	0	0	2	4	0	0	0	0	0	0	0	0	0	0	0	0	0	0	0	1	0	0	0	0	0	0	1	5	0	0	0	0	0	0	4
d__Bacteria	k__norank	p__Proteobacteria	c__Betaproteobacteria	o__Methylophilales	f__Methylophilaceae	g__norank_f__Methylophilaceae	s__uncultured_bacterium_g__norank_f__Methylophilaceae	OTU1240	0	0	0	0	0	0	0	0	0	0	0	0	0	0	0	1	0	0	0	0	0	0	0	0	0	0	0	0	0	0	1	2	3	0	0	0	0	0	0	0	1
d__Bacteria	k__norank	p__Proteobacteria	c__Deltaproteobacteria	o__Desulfurellales	f__Desulfurellaceae	g__H16	s__unclassified_g__H16	OTU912	0	0	0	0	0	2	0	0	1	0	1	2	0	0	0	0	1	0	0	0	2	0	0	0	0	0	0	0	0	0	0	0	0	0	0	0	1	0	0	0	0
d__Bacteria	k__norank	p__Proteobacteria	c__Alphaproteobacteria	o__Rhodospirillales	f__Rhodospirillales_Incertae_Sedis	g__Candidatus_Alysiosphaera	s__uncultured_alpha_proteobacterium_g__Candidatus_Alysiosphaera	OTU3741	0	0	0	0	0	0	0	1	0	0	0	0	0	0	0	0	0	0	0	0	0	0	0	0	0	0	0	0	0	0	0	0	0	0	0	0	0	0	0	0	0
d__Bacteria	k__norank	p__Verrucomicrobia	c__Verrucomicrobia_Incertae_Sedis	o__Unknown_Order_c__Verrucomicrobia_Incertae_Sedis	f__Unknown_Family_o__Unknown_Order_c__Verrucomicrobia_Incertae_Sedis	g__Candidatus_Methylacidiphilum	s__uncultured_bacterium_g__Candidatus_Methylacidiphilum	OTU370	0	0	0	0	0	0	0	0	0	0	0	0	0	0	0	0	0	0	0	0	0	0	0	0	0	0	0	0	0	0	0	0	0	0	0	0	0	0	0	0	0
d__Bacteria	k__norank	p__Proteobacteria	c__Alphaproteobacteria	o__Sphingomonadales	f__Sphingomonadaceae	g__unclassified_f__Sphingomonadaceae	s__unclassified_f__Sphingomonadaceae	OTU2391	0	0	0	0	0	0	0	0	1	1	7	2	0	0	1	0	1	0	1	1	0	0	0	0	1	0	0	0	0	0	0	0	0	0	0	0	0	1	1	2	0
d__Bacteria	k__norank	p__Proteobacteria	c__Betaproteobacteria	o__Burkholderiales	f__Oxalobacteraceae	g__Collimonas	s__unclassified_g__Collimonas	OTU42	0	0	0	0	3	0	0	0	0	0	0	0	0	0	0	2	0	0	0	0	0	0	0	0	0	0	0	1	0	0	0	2	2	0	0	6	1	0	1	2	0
d__Bacteria	k__norank	p__Chloroflexi	c__Chloroflexia	o__Herpetosiphonales	f__Herpetosiphonaceae	g__Herpetosiphon	s__uncultured_Chloroflexi_bacterium_g__Herpetosiphon	OTU430	0	0	0	0	0	0	0	0	0	0	0	0	0	0	0	0	0	0	0	7	0	0	0	0	0	0	0	0	0	0	0	0	0	0	0	0	0	0	0	0	0
d__Bacteria	k__norank	p__Saccharibacteria	c__norank_p__Saccharibacteria	o__norank_p__Saccharibacteria	f__norank_p__Saccharibacteria	g__norank_p__Saccharibacteria	s__unclassified_g__norank_p__Saccharibacteria	OTU625	0	0	0	0	0	0	0	0	0	0	0	0	0	0	0	0	0	0	0	0	2	0	0	0	0	0	0	0	0	0	0	0	0	0	0	0	0	0	0	0	0
d__Bacteria	k__norank	p__Proteobacteria	c__Deltaproteobacteria	o__Myxococcales	f__Nannocystaceae	g__Pseudenhygromyxa	s__uncultured_bacterium_g__Pseudenhygromyxa	OTU3092	0	0	0	0	0	0	0	0	1	0	0	0	0	0	2	3	0	0	1	0	0	1	0	0	0	2	0	0	0	1	0	0	0	0	0	0	0	0	0	0	0
d__Bacteria	k__norank	p__Actinobacteria	c__Actinobacteria	o__Propionibacteriales	f__Nocardioidaceae	g__Nocardioides	s__unclassified_g__Nocardioides	OTU4407	0	0	0	0	1	7	2	1	1	1	2	3	4	5	3	9	0	8	0	11	6	0	4	12	0	3	7	6	8	1	1	0	17	20	0	2	8	8	1	10	13
d__Bacteria	k__norank	p__Acidobacteria	c__Acidobacteria	o__Acidobacteriales	f__Acidobacteriaceae__Subgroup_1_	g__norank_f__Acidobacteriaceae__Subgroup_1_	s__unclassified_g__norank_f__Acidobacteriaceae__Subgroup_1_	OTU177	0	0	0	0	0	0	0	0	0	0	0	0	0	0	0	0	0	0	0	0	4	0	0	0	0	0	0	0	0	0	18	3	1	1	3	0	0	0	0	0	6
d__Bacteria	k__norank	p__Chlamydiae	c__Chlamydiae	o__Chlamydiales	f__Simkaniaceae	g__norank_f__Simkaniaceae	s__unclassified_g__norank_f__Simkaniaceae	OTU4066	0	0	0	0	0	0	0	0	0	0	0	0	0	1	1	0	0	0	0	0	1	0	0	0	0	0	0	0	0	1	0	0	0	3	0	0	0	0	0	1	0
d__Bacteria	k__norank	p__Chloroflexi	c__Anaerolineae	o__Anaerolineales	f__Anaerolineaceae	g__norank_f__Anaerolineaceae	s__unclassified_g__norank_f__Anaerolineaceae	OTU2146	0	0	0	0	0	0	0	0	0	0	0	0	0	0	0	0	0	0	0	0	0	0	0	0	0	1	0	0	0	0	0	0	0	0	0	0	0	0	0	0	0
d__Bacteria	k__norank	p__Verrucomicrobia	c__OPB35_soil_group	o__norank_c__OPB35_soil_group	f__norank_c__OPB35_soil_group	g__norank_c__OPB35_soil_group	s__unclassified_g__norank_c__OPB35_soil_group	OTU1883	0	0	0	0	0	0	0	0	0	0	0	0	0	0	0	0	2	0	0	0	0	0	0	1	0	1	0	0	5	0	0	0	0	0	0	0	0	0	0	0	0
d__Bacteria	k__norank	p__Acidobacteria	c__Acidobacteria	o__norank_c__Acidobacteria	f__norank_c__Acidobacteria	g__norank_c__Acidobacteria	s__unclassified_g__norank_c__Acidobacteria	OTU3226	0	0	0	0	0	0	0	0	0	0	0	1	1	0	11	1	0	0	1	0	0	0	2	1	0	1	2	0	0	1	0	0	0	0	0	0	1	1	0	0	0
d__Bacteria	k__norank	p__Proteobacteria	c__Deltaproteobacteria	o__Myxococcales	f__Haliangiaceae	g__Haliangium	s__unclassified_g__Haliangium	OTU2708	0	0	0	0	0	0	0	0	0	0	0	0	0	0	0	0	0	0	0	0	0	0	0	0	0	0	0	0	0	0	0	1	0	0	0	3	0	1	0	0	0
d__Bacteria	k__norank	p__Acidobacteria	c__Acidobacteria	o__Solibacterales	f__Solibacteraceae__Subgroup_3_	g__Bryobacter	s__uncultured_Acidobacteria_bacterium_g__Bryobacter	OTU488	0	0	0	0	0	0	0	0	0	0	0	0	0	0	0	0	0	0	0	3	1	0	0	0	0	0	3	0	2	0	0	0	0	0	0	0	0	2	0	0	0
d__Bacteria	k__norank	p__Bacteroidetes	c__Sphingobacteriia	o__Sphingobacteriales	f__Chitinophagaceae	g__norank_f__Chitinophagaceae	s__uncultured_Bacteroidetes_bacterium_g__norank_f__Chitinophagaceae	OTU2093	0	0	0	0	0	1	1	2	8	5	1	14	9	4	11	5	0	1	1	5	13	2	1	1	17	35	7	35	3	0	0	0	0	0	0	0	6	0	2	0	0
d__Bacteria	k__norank	p__Firmicutes	c__Negativicutes	o__Selenomonadales	f__Acidaminococcaceae	g__Phascolarctobacterium	s__unclassified_g__Phascolarctobacterium	OTU2018	0	0	0	0	0	0	0	0	0	0	0	0	0	0	0	0	0	0	0	0	0	0	0	0	0	0	0	0	0	0	0	0	0	0	0	0	0	0	0	0	0
d__Bacteria	k__norank	p__Proteobacteria	c__Deltaproteobacteria	o__Bdellovibrionales	f__Bdellovibrionaceae	g__Bdellovibrio	s__unclassified_g__Bdellovibrio	OTU3008	0	0	0	0	0	0	0	0	0	0	0	0	0	0	0	0	0	0	0	0	0	0	0	0	0	0	0	0	0	0	0	0	0	0	0	0	0	0	0	1	0
d__Bacteria	k__norank	p__Planctomycetes	c__OM190	o__norank_c__OM190	f__norank_c__OM190	g__norank_c__OM190	s__uncultured_bacterium_g__norank_c__OM190	OTU1095	0	0	0	0	0	0	0	0	0	0	0	0	0	0	0	0	0	0	0	0	0	0	0	0	0	1	0	0	1	0	0	0	0	0	0	0	0	0	0	0	0
d__Bacteria	k__norank	p__Actinobacteria	c__Actinobacteria	o__Solirubrobacterales	f__Solirubrobacteraceae	g__Solirubrobacter	s__uncultured_bacterium_g__Solirubrobacter	OTU2543	0	0	0	0	0	1	28	53	1	15	0	0	11	4	2	20	1	4	20	10	2	6	46	1	11	20	30	4	0	3	0	0	0	1	0	0	1	3	0	0	1
d__Bacteria	k__norank	p__Proteobacteria	c__Gammaproteobacteria	o__Xanthomonadales	f__Xanthomonadales_Incertae_Sedis	g__Steroidobacter	s__unclassified_g__Steroidobacter	OTU2110	0	0	0	0	0	0	0	0	2	0	0	2	0	0	10	1	0	1	1	0	3	2	0	0	4	0	7	0	0	0	0	0	0	0	0	0	0	0	0	0	0
d__Bacteria	k__norank	p__Actinobacteria	c__Actinobacteria	o__Corynebacteriales	f__Nocardiaceae	g__Nocardia	s__unclassified_g__Nocardia	OTU1253	0	0	0	0	0	0	0	0	0	0	0	0	0	0	0	0	0	0	0	0	0	0	0	0	0	0	0	0	0	0	19	0	15	5	0	0	0	0	0	0	3
d__Bacteria	k__norank	p__Actinobacteria	c__Actinobacteria	o__Micromonosporales	f__Micromonosporaceae	g__Rhizocola	s__unclassified_g__Rhizocola	OTU3256	0	0	0	0	0	0	0	0	0	0	1	0	0	1	0	12	0	1	0	0	0	0	0	0	0	4	2	0	0	0	0	0	0	0	0	0	0	0	0	0	0
d__Bacteria	k__norank	p__Firmicutes	c__Clostridia	o__Clostridiales	f__Ruminococcaceae	g__Candidatus_Soleaferrea	s__uncultured_Firmicutes_bacterium_g__Candidatus_Soleaferrea	OTU788	0	0	0	0	0	0	0	1	0	0	1	0	0	0	0	0	0	0	0	0	0	0	0	0	0	0	0	0	0	0	0	0	0	0	0	0	0	0	0	0	0
d__Bacteria	k__norank	p__Acidobacteria	c__Acidobacteria	o__norank_c__Acidobacteria	f__norank_c__Acidobacteria	g__norank_c__Acidobacteria	s__uncultured_bacterium_KM3-18-F8	OTU3802	0	0	0	0	0	0	0	0	0	0	0	0	1	1	0	0	1	0	0	0	0	0	0	0	0	0	0	1	0	0	0	0	0	0	0	0	1	0	0	0	0
d__Bacteria	k__norank	p__Actinobacteria	c__Actinobacteria	o__Acidimicrobiales	f__norank_o__Acidimicrobiales	g__norank_o__Acidimicrobiales	s__unclassified_g__norank_o__Acidimicrobiales	OTU3511	0	0	0	0	0	0	1	4	0	0	1	0	0	1	0	1	0	1	0	1	0	0	2	1	1	1	1	2	0	0	0	0	0	1	0	0	0	1	0	0	0
d__Bacteria	k__norank	p__Proteobacteria	c__Alphaproteobacteria	o__Rhizobiales	f__Hyphomicrobiaceae	g__Pedomicrobium	s__unclassified_g__Pedomicrobium	OTU1493	0	0	0	0	0	0	0	0	0	0	0	0	0	0	0	0	1	1	0	0	0	1	0	0	0	0	0	0	0	0	0	0	0	0	0	0	0	0	0	0	0
d__Bacteria	k__norank	p__Saccharibacteria	c__norank_p__Saccharibacteria	o__norank_p__Saccharibacteria	f__norank_p__Saccharibacteria	g__norank_p__Saccharibacteria	s__unclassified_g__norank_p__Saccharibacteria	OTU432	0	0	0	0	0	0	0	0	0	0	0	0	0	0	0	0	0	0	1	14	0	0	0	0	0	0	0	0	0	0	0	0	0	0	0	0	0	0	0	0	0
d__Bacteria	k__norank	p__Actinobacteria	c__Actinobacteria	o__Propionibacteriales	f__Propionibacteriaceae	g__Microlunatus	s__Microlunatus_aurantiacus	OTU3121	0	0	0	0	0	8	21	18	0	10	13	5	1	3	5	9	2	8	17	6	2	9	8	5	17	1	7	5	1	8	0	0	0	0	0	1	1	5	0	2	1
d__Bacteria	k__norank	p__TM6__Dependentiae_	c__norank_p__TM6__Dependentiae_	o__norank_p__TM6__Dependentiae_	f__norank_p__TM6__Dependentiae_	g__norank_p__TM6__Dependentiae_	s__uncultured_bacterium_g__norank_p__TM6__Dependentiae_	OTU382	0	0	0	0	0	0	0	0	0	0	0	0	0	0	0	0	0	0	0	0	0	0	0	0	0	0	0	0	0	0	0	0	0	0	1	0	0	0	0	0	0
d__Bacteria	k__norank	p__Bacteroidetes	c__Cytophagia	o__Cytophagales	f__Cytophagaceae	g__Hymenobacter	s__Hymenobacter_sp._PDD-23b-17	OTU2382	0	0	0	0	0	0	0	0	1	0	6	0	0	0	0	0	0	0	0	0	0	0	0	0	0	0	0	0	0	0	0	0	0	0	0	0	0	0	0	0	0
d__Bacteria	k__norank	p__Actinobacteria	c__Actinobacteria	o__Solirubrobacterales	f__Solirubrobacteraceae	g__Solirubrobacter	s__uncultured_bacterium_g__Solirubrobacter	OTU425	0	0	0	0	0	0	11	4	1	4	3	0	0	2	1	1	0	1	4	5	1	1	2	0	2	3	8	1	0	2	0	0	0	0	0	1	0	4	0	1	0
d__Bacteria	k__norank	p__Verrucomicrobia	c__Spartobacteria	o__Chthoniobacterales	f__Chthoniobacteraceae	g__Chthoniobacter	s__uncultured_Verrucomicrobia_bacterium_g__Chthoniobacter	OTU3295	0	0	0	0	0	0	0	0	0	0	0	0	0	0	1	0	0	0	0	0	1	0	0	0	1	1	1	0	0	0	0	0	0	0	0	0	2	0	0	1	0
d__Bacteria	k__norank	p__Gemmatimonadetes	c__Gemmatimonadetes	o__Gemmatimonadales	f__Gemmatimonadaceae	g__norank_f__Gemmatimonadaceae	s__uncultured_bacterium_g__norank_f__Gemmatimonadaceae	OTU2333	0	0	0	0	0	0	1	0	0	0	0	1	0	0	0	0	0	0	0	0	0	13	0	0	0	0	0	0	0	0	0	0	0	0	0	0	1	0	0	0	0
d__Bacteria	k__norank	p__Bacteroidetes	c__Sphingobacteriia	o__Sphingobacteriales	f__unclassified_o__Sphingobacteriales	g__unclassified_o__Sphingobacteriales	s__unclassified_o__Sphingobacteriales	OTU2006	0	0	0	0	0	0	0	0	0	0	0	0	0	0	0	0	0	0	0	0	0	0	0	0	0	0	0	1	0	0	0	0	0	1	0	0	1	1	0	0	0
d__Bacteria	k__norank	p__Saccharibacteria	c__norank_p__Saccharibacteria	o__norank_p__Saccharibacteria	f__norank_p__Saccharibacteria	g__norank_p__Saccharibacteria	s__unclassified_g__norank_p__Saccharibacteria	OTU4435	0	0	0	0	0	0	0	0	0	0	0	0	0	0	0	0	0	0	0	0	0	0	0	0	0	0	0	0	0	0	0	9	0	0	0	0	0	0	0	0	0
d__Bacteria	k__norank	p__Gemmatimonadetes	c__Gemmatimonadetes	o__Gemmatimonadales	f__Gemmatimonadaceae	g__norank_f__Gemmatimonadaceae	s__uncultured_alpha_proteobacterium_g__norank_f__Gemmatimonadaceae	OTU197	0	0	0	0	0	0	0	0	0	0	1	0	1	0	0	2	0	0	0	0	0	0	0	0	0	0	0	0	0	0	5	5	9	4	0	0	0	0	0	0	19
d__Bacteria	k__norank	p__Proteobacteria	c__Alphaproteobacteria	o__Rhodospirillales	f__unclassified_o__Rhodospirillales	g__unclassified_o__Rhodospirillales	s__unclassified_o__Rhodospirillales	OTU1013	0	1	0	0	1	0	0	0	0	0	0	0	1	0	0	1	0	0	0	0	0	0	0	0	0	0	0	0	0	0	0	0	0	0	1	1	0	0	0	0	0
d__Bacteria	k__norank	p__Acidobacteria	c__Acidobacteria	o__norank_c__Acidobacteria	f__norank_c__Acidobacteria	g__norank_c__Acidobacteria	s__uncultured_Acidobacteria_bacterium_g__norank_c__Acidobacteria	OTU658	0	0	0	0	0	3	0	0	0	0	0	0	0	0	0	0	0	0	0	0	1	0	0	0	0	0	0	0	0	0	0	0	0	0	0	0	0	0	0	0	0
d__Bacteria	k__norank	p__Acidobacteria	c__Acidobacteria	o__norank_c__Acidobacteria	f__norank_c__Acidobacteria	g__norank_c__Acidobacteria	s__uncultured_Geothrix_sp._g__norank_c__Acidobacteria	OTU1861	0	0	0	0	0	2	1	1	1	4	0	0	0	0	6	2	0	0	1	20	0	0	3	2	1	2	6	6	6	9	0	0	0	0	0	0	2	0	0	0	0
d__Bacteria	k__norank	p__Verrucomicrobia	c__OPB35_soil_group	o__norank_c__OPB35_soil_group	f__norank_c__OPB35_soil_group	g__norank_c__OPB35_soil_group	s__uncultured_bacterium_g__norank_c__OPB35_soil_group	OTU1099	0	0	0	0	0	0	0	0	0	0	0	0	0	0	1	0	0	0	0	0	0	0	0	0	0	0	0	0	1	0	0	0	0	0	0	0	0	0	0	0	0
d__Bacteria	k__norank	p__Acidobacteria	c__Acidobacteria	o__norank_c__Acidobacteria	f__norank_c__Acidobacteria	g__norank_c__Acidobacteria	s__unclassified_g__norank_c__Acidobacteria	OTU3131	0	1	0	0	0	0	0	0	0	0	0	0	0	0	0	0	2	0	0	0	2	0	0	0	0	0	0	1	0	0	0	0	0	0	0	0	0	0	0	0	0
d__Bacteria	k__norank	p__Chloroflexi	c__Chloroflexia	o__Chloroflexales	f__Chloroflexaceae	g__Chloronema	s__unclassified_g__Chloronema	OTU1217	0	0	0	0	0	0	2	0	0	0	0	0	0	0	0	0	0	0	0	7	0	0	0	0	3	0	0	0	1	0	0	0	0	0	0	0	0	0	0	0	0
d__Bacteria	k__norank	p__Planctomycetes	c__OM190	o__norank_c__OM190	f__norank_c__OM190	g__norank_c__OM190	s__uncultured_bacterium_g__norank_c__OM190	OTU426	0	0	0	0	0	0	0	0	0	0	0	0	0	0	0	0	0	0	0	1	0	0	0	0	0	0	0	0	0	0	0	0	0	0	0	0	0	0	0	0	0
d__Bacteria	k__norank	p__TM6__Dependentiae_	c__norank_p__TM6__Dependentiae_	o__norank_p__TM6__Dependentiae_	f__norank_p__TM6__Dependentiae_	g__norank_p__TM6__Dependentiae_	s__uncultured_soil_bacterium_g__norank_p__TM6__Dependentiae_	OTU648	1	0	0	0	0	1	0	0	0	0	0	0	1	0	0	1	0	2	0	0	2	0	0	0	0	0	0	0	0	0	0	0	0	0	0	0	1	0	1	0	0
d__Bacteria	k__norank	p__Proteobacteria	c__Gammaproteobacteria	o__Legionellales	f__Coxiellaceae	g__norank_f__Coxiellaceae	s__uncultured_bacterium_g__norank_f__Coxiellaceae	OTU2691	0	1	6	0	2	0	0	0	0	0	0	0	0	0	0	0	0	0	0	0	0	0	0	0	0	0	0	0	0	0	0	0	0	0	0	3	1	0	2	0	0
d__Bacteria	k__norank	p__Bacteroidetes	c__Sphingobacteriia	o__Sphingobacteriales	f__Chitinophagaceae	g__Niastella	s__unclassified_g__Niastella	OTU898	0	0	0	0	0	0	0	1	2	0	0	1	0	0	0	0	0	0	0	1	0	0	0	0	2	0	0	0	0	0	0	0	0	0	0	1	0	0	0	1	0
d__Bacteria	k__norank	p__Verrucomicrobia	c__Spartobacteria	o__Chthoniobacterales	f__Chthoniobacteraceae	g__Chthoniobacter	s__uncultured_bacterium_g__Chthoniobacter	OTU2953	0	0	0	0	0	0	0	0	2	0	1	0	0	1	0	0	1	5	0	0	0	0	0	0	0	0	0	0	0	0	0	0	2	3	0	0	0	0	0	1	1
d__Bacteria	k__norank	p__Acidobacteria	c__Acidobacteria	o__Blastocatellales	f__Blastocatellaceae__Subgroup_4_	g__DS-100	s__unclassified_g__DS-100	OTU1936	0	0	0	0	0	0	0	0	0	0	0	0	0	0	0	0	0	0	0	0	0	0	0	0	0	0	3	0	0	1	0	0	0	0	0	0	0	0	0	0	0
d__Bacteria	k__norank	p__Actinobacteria	c__Actinobacteria	o__Frankiales	f__unclassified_o__Frankiales	g__unclassified_o__Frankiales	s__unclassified_o__Frankiales	OTU3110	0	0	0	0	0	4	0	1	6	2	2	1	1	1	0	0	0	5	0	0	1	0	2	1	0	0	0	0	1	0	122	21	20	20	24	1	0	1	1	0	26
d__Bacteria	k__norank	p__Verrucomicrobia	c__Verrucomicrobia_Incertae_Sedis	o__Unknown_Order_c__Verrucomicrobia_Incertae_Sedis	f__Unknown_Family_o__Unknown_Order_c__Verrucomicrobia_Incertae_Sedis	g__Candidatus_Methylacidiphilum	s__uncultured_bacterium_g__Candidatus_Methylacidiphilum	OTU3969	0	1	0	2	0	0	0	0	0	0	0	0	0	0	0	0	0	0	0	0	0	0	0	0	0	0	0	0	0	0	0	0	0	0	0	0	1	1	23	0	0
d__Bacteria	k__norank	p__Elusimicrobia	c__Elusimicrobia	o__MVP-88	f__norank_o__MVP-88	g__norank_o__MVP-88	s__uncultured_bacterium_g__norank_o__MVP-88	OTU2772	0	0	0	0	0	0	0	0	0	0	0	0	0	0	0	0	0	0	0	0	0	0	1	0	0	0	0	0	0	0	0	0	0	0	0	0	0	0	0	0	0
d__Bacteria	k__norank	p__Planctomycetes	c__Planctomycetacia	o__Planctomycetales	f__Planctomycetaceae	g__norank_f__Planctomycetaceae	s__unclassified_g__norank_f__Planctomycetaceae	OTU4127	0	0	0	0	0	0	0	0	0	0	0	0	0	1	0	0	0	0	1	0	1	0	0	0	0	0	0	0	0	0	0	0	0	0	0	0	0	0	0	1	0
d__Bacteria	k__norank	p__Bacteroidetes	c__Sphingobacteriia	o__Sphingobacteriales	f__Chitinophagaceae	g__Niastella	s__unclassified_g__Niastella	OTU896	0	0	0	0	0	0	0	0	0	0	0	0	0	0	0	0	0	0	0	0	0	0	0	0	0	0	0	0	0	0	0	0	0	0	0	0	0	0	0	0	0
d__Bacteria	k__norank	p__Proteobacteria	c__Betaproteobacteria	o__SC-I-84	f__norank_o__SC-I-84	g__norank_o__SC-I-84	s__unclassified_g__norank_o__SC-I-84	OTU2716	0	0	0	0	0	0	0	0	0	0	0	0	0	0	0	0	0	0	0	0	0	0	0	0	0	0	0	0	0	0	0	0	0	0	0	0	0	9	0	0	0
d__Bacteria	k__norank	p__Proteobacteria	c__Deltaproteobacteria	o__Myxococcales	f__Archangiaceae	g__Anaeromyxobacter	s__unclassified_g__Anaeromyxobacter	OTU590	0	0	0	0	0	0	0	0	0	0	0	0	0	0	0	0	0	0	0	0	3	0	0	0	0	0	0	0	0	0	0	0	0	0	0	0	0	0	0	0	0
d__Bacteria	k__norank	p__Proteobacteria	c__Alphaproteobacteria	o__Rhodospirillales	f__unclassified_o__Rhodospirillales	g__unclassified_o__Rhodospirillales	s__unclassified_o__Rhodospirillales	OTU1167	0	0	0	0	0	0	0	1	0	2	0	0	1	0	0	0	0	0	0	1	0	0	0	1	0	0	0	0	1	0	0	0	0	1	0	0	0	0	0	0	1
d__Bacteria	k__norank	p__Acidobacteria	c__Acidobacteria	o__Solibacterales	f__Solibacteraceae__Subgroup_3_	g__Candidatus_Solibacter	s__uncultured_bacterium_g__Candidatus_Solibacter	OTU580	0	0	0	0	0	0	0	0	0	0	0	0	0	0	0	0	0	0	1	0	1	1	0	0	0	0	0	0	0	0	0	0	0	0	0	0	0	0	0	0	0
d__Bacteria	k__norank	p__Chloroflexi	c__Chloroflexia	o__Chloroflexales	f__Roseiflexaceae	g__Roseiflexus	s__uncultured_Chloroflexi_bacterium_g__Roseiflexus	OTU1688	0	0	0	0	0	0	3	0	0	0	0	0	0	0	0	0	0	0	0	0	0	0	0	1	0	0	1	0	0	0	0	0	0	0	0	0	0	0	0	0	0
d__Bacteria	k__norank	p__BRC1	c__norank_p__BRC1	o__norank_p__BRC1	f__norank_p__BRC1	g__norank_p__BRC1	s__unclassified_g__norank_p__BRC1	OTU2709	0	0	0	0	0	0	0	0	0	0	0	0	0	0	0	0	0	0	0	0	0	0	0	0	0	0	0	0	0	0	0	0	0	0	0	0	0	0	0	0	0
d__Bacteria	k__norank	p__Verrucomicrobia	c__Spartobacteria	o__Chthoniobacterales	f__Chthoniobacteraceae	g__Chthoniobacter	s__uncultured_Verrucomicrobia_bacterium_g__Chthoniobacter	OTU1929	0	0	0	0	0	0	0	1	1	1	0	1	0	0	2	2	0	0	1	2	2	0	0	0	0	0	0	1	0	0	0	0	0	0	0	0	0	0	0	0	0
d__Bacteria	k__norank	p__Actinobacteria	c__Actinobacteria	o__Micromonosporales	f__Micromonosporaceae	g__Luedemannella	s__uncultured_bacterium_g__Luedemannella	OTU922	0	1	0	0	1	10	3	6	3	21	13	7	52	9	9	23	6	8	1	8	5	12	6	22	24	22	12	3	4	27	0	0	1	4	0	2	8	8	3	5	5
d__Bacteria	k__norank	p__Actinobacteria	c__Actinobacteria	o__Corynebacteriales	f__Nocardiaceae	g__Rhodococcus	s__uncultured_actinobacterium_g__Rhodococcus	OTU3691	0	0	0	0	0	0	6	2	0	0	2	0	0	0	0	0	0	0	1	0	0	0	0	0	1	0	3	0	0	0	0	0	0	0	0	0	0	0	0	0	0
d__Bacteria	k__norank	p__Bacteroidetes	c__Bacteroidia	o__Bacteroidales	f__Porphyromonadaceae	g__Odoribacter	s__uncultured_bacterium_g__Odoribacter	OTU3898	0	0	0	21	0	0	0	0	0	0	0	0	0	0	0	0	0	0	0	0	0	0	0	0	0	0	0	0	0	0	0	0	0	0	0	0	0	0	0	0	0
d__Bacteria	k__norank	p__Bacteroidetes	c__Sphingobacteriia	o__Sphingobacteriales	f__NS11-12_marine_group	g__norank_f__NS11-12_marine_group	s__unclassified_g__norank_f__NS11-12_marine_group	OTU4445	0	0	0	0	0	0	0	0	0	0	0	0	0	0	0	0	0	0	0	0	0	0	0	0	0	0	0	0	0	0	0	0	0	2	0	0	0	0	0	0	0
d__Bacteria	k__norank	p__Proteobacteria	c__Alphaproteobacteria	o__Rhizobiales	f__FFCH5858	g__norank_f__FFCH5858	s__uncultured_bacterium_g__norank_f__FFCH5858	OTU1965	0	0	0	0	0	0	0	0	1	0	0	0	0	0	0	0	0	0	0	0	0	0	0	0	0	0	0	3	0	0	0	0	0	0	0	0	0	0	0	0	0
d__Bacteria	k__norank	p__Parcubacteria	c__norank_p__Parcubacteria	o__norank_p__Parcubacteria	f__norank_p__Parcubacteria	g__norank_p__Parcubacteria	s__uncultured_bacterium_g__norank_p__Parcubacteria	OTU323	0	0	0	0	0	0	0	0	0	0	0	0	0	0	0	0	0	0	0	0	0	0	0	0	0	0	0	0	0	0	2	0	1	0	0	0	3	0	0	1	0
d__Bacteria	k__norank	p__Acidobacteria	c__Acidobacteria	o__norank_c__Acidobacteria	f__norank_c__Acidobacteria	g__norank_c__Acidobacteria	s__unclassified_g__norank_c__Acidobacteria	OTU1012	0	0	0	0	0	4	1	1	1	5	0	2	1	6	5	2	0	4	4	0	5	1	2	8	0	8	2	11	3	2	0	0	0	1	0	0	2	0	2	2	1
d__Bacteria	k__norank	p__Proteobacteria	c__Gammaproteobacteria	o__Legionellales	f__Coxiellaceae	g__Aquicella	s__unclassified_g__Aquicella	OTU1535	0	0	0	0	0	0	0	0	0	0	0	0	0	0	0	0	0	0	0	0	0	0	0	0	1	0	0	0	0	0	0	0	0	0	0	0	0	0	0	0	0
d__Bacteria	k__norank	p__Verrucomicrobia	c__Spartobacteria	o__Chthoniobacterales	f__Chthoniobacteraceae	g__Chthoniobacter	s__bacterium_Ellin506	OTU3607	0	0	0	0	0	0	0	0	0	0	0	0	0	0	0	1	0	0	0	2	0	0	0	0	0	1	0	0	0	0	0	0	0	0	0	0	0	1	0	0	0
d__Bacteria	k__norank	p__Armatimonadetes	c__Armatimonadia	o__Armatimonadales	f__norank_o__Armatimonadales	g__norank_o__Armatimonadales	s__uncultured_bacterium_g__norank_o__Armatimonadales	OTU3290	0	0	0	0	0	0	0	0	0	0	0	0	0	0	0	0	0	0	0	0	0	0	0	0	0	0	0	0	0	0	0	0	0	0	0	0	0	0	0	0	0
d__Bacteria	k__norank	p__Actinobacteria	c__Actinobacteria	o__Acidimicrobiales	f__Acidimicrobiales_Incertae_Sedis	g__Candidatus_Microthrix	s__uncultured_actinobacterium_g__Candidatus_Microthrix	OTU3332	0	0	0	0	0	0	0	0	0	0	0	0	0	0	0	0	0	0	0	0	0	0	0	0	0	0	0	0	0	0	0	0	0	0	0	0	0	0	0	0	0
d__Bacteria	k__norank	p__Elusimicrobia	c__Elusimicrobia	o__Lineage_IV	f__norank_o__Lineage_IV	g__norank_o__Lineage_IV	s__uncultured_Termite_group_1_bacterium_g__norank	OTU3084	0	0	0	0	0	1	0	0	0	0	0	0	1	0	0	0	2	1	0	0	0	1	1	0	0	2	0	0	0	0	0	0	0	0	0	0	3	0	0	4	0
d__Bacteria	k__norank	p__Firmicutes	c__Bacilli	o__Bacillales	f__Paenibacillaceae	g__Paenibacillus	s__Paenibacillus_pectinilyticus	OTU2466	0	0	0	0	0	1	1	0	0	0	0	0	1	3	0	1	1	1	0	0	0	0	0	0	0	2	0	0	1	0	2	0	0	1	0	0	0	0	6	1	0
d__Bacteria	k__norank	p__Proteobacteria	c__Alphaproteobacteria	o__Rhodospirillales	f__Rhodospirillales_Incertae_Sedis	g__Candidatus_Alysiosphaera	s__uncultured_alpha_proteobacterium_g__Candidatus_Alysiosphaera	OTU3291	0	0	0	0	0	0	0	0	0	0	0	0	0	0	0	0	0	0	0	0	0	0	0	0	0	0	0	0	0	0	0	0	0	0	0	0	0	0	0	0	0
d__Bacteria	k__norank	p__Acidobacteria	c__Acidobacteria	o__norank_c__Acidobacteria	f__norank_c__Acidobacteria	g__norank_c__Acidobacteria	s__unclassified_g__norank_c__Acidobacteria	OTU1469	0	0	0	0	0	1	0	1	0	1	0	1	0	0	0	0	1	1	2	0	0	0	1	1	0	1	0	0	0	0	0	0	0	3	0	0	5	3	2	5	0
d__Bacteria	k__norank	p__Acidobacteria	c__Acidobacteria	o__Acidobacteriales	f__Acidobacteriaceae__Subgroup_1_	g__Granulicella	s__unclassified_g__Granulicella	OTU265	0	0	0	0	0	0	0	0	0	0	3	0	2	2	1	0	5	0	0	0	1	0	0	0	0	1	0	0	0	0	7	11	1	1	2	1	0	0	1	0	18
d__Bacteria	k__norank	p__Proteobacteria	c__Deltaproteobacteria	o__Bdellovibrionales	f__Bdellovibrionaceae	g__Bdellovibrio	s__uncultured_bacterium_g__Bdellovibrio	OTU1056	0	0	0	0	0	0	0	0	0	0	0	0	0	0	0	1	0	0	0	0	0	0	0	0	0	0	0	0	0	0	0	0	0	1	0	1	0	0	0	0	0
d__Bacteria	k__norank	p__Proteobacteria	c__Gammaproteobacteria	o__Xanthomonadales	f__Solimonadaceae	g__Solimonas	s__unclassified_g__Solimonas	OTU1125	0	0	0	0	0	0	0	0	0	0	0	0	0	0	0	0	0	0	0	0	0	0	0	0	0	0	0	0	1	0	0	0	0	0	0	0	0	0	0	0	0
d__Bacteria	k__norank	p__Chloroflexi	c__Anaerolineae	o__Anaerolineales	f__Anaerolineaceae	g__norank_f__Anaerolineaceae	s__uncultured_Caldilineales_bacterium_g__norank_f__Anaerolineaceae	OTU1643	0	0	0	0	0	0	0	0	0	3	0	0	0	1	0	0	0	0	0	0	0	1	0	0	1	1	0	0	0	0	0	0	0	0	0	0	0	0	0	0	0
d__Bacteria	k__norank	p__Acidobacteria	c__Acidobacteria	o__norank_c__Acidobacteria	f__norank_c__Acidobacteria	g__norank_c__Acidobacteria	s__unclassified_g__norank_c__Acidobacteria	OTU3046	0	0	0	0	0	1	0	3	0	5	0	6	4	1	8	3	0	0	4	0	0	0	4	5	0	5	1	6	0	9	0	0	0	0	0	0	6	0	3	4	0
d__Bacteria	k__norank	p__Saccharibacteria	c__norank_p__Saccharibacteria	o__norank_p__Saccharibacteria	f__norank_p__Saccharibacteria	g__norank_p__Saccharibacteria	s__unclassified_g__norank_p__Saccharibacteria	OTU3561	0	0	0	0	0	0	0	0	0	0	0	0	0	0	0	0	0	0	0	0	1	0	1	0	0	0	0	0	1	1	0	0	0	0	0	0	0	17	0	1	0
d__Bacteria	k__norank	p__Acidobacteria	c__Acidobacteria	o__norank_c__Acidobacteria	f__norank_c__Acidobacteria	g__norank_c__Acidobacteria	s__unclassified_g__norank_c__Acidobacteria	OTU677	0	0	0	0	0	0	0	0	0	1	0	1	0	0	1	0	0	0	0	1	12	0	0	1	0	1	0	0	3	1	0	0	0	0	0	0	0	0	0	0	0
d__Bacteria	k__norank	p__Proteobacteria	c__Alphaproteobacteria	o__Rhodospirillales	f__Rhodospirillaceae	g__Dongia	s__unclassified_g__Dongia	OTU846	0	0	0	0	0	0	0	0	0	0	0	0	0	0	0	0	1	0	0	0	0	0	0	0	0	0	0	0	0	0	0	0	0	0	0	0	0	0	0	0	0
d__Bacteria	k__norank	p__Bacteroidetes	c__Cytophagia	o__Cytophagales	f__Cytophagaceae	g__norank_f__Cytophagaceae	s__unclassified_g__norank_f__Cytophagaceae	OTU3678	0	0	0	0	0	2	0	0	0	3	1	7	3	0	11	10	0	4	0	1	7	2	2	1	3	2	1	3	9	1	0	0	0	0	0	0	1	0	0	0	0
d__Bacteria	k__norank	p__Actinobacteria	c__Actinobacteria	o__Solirubrobacterales	f__0319-6M6	g__norank_f__0319-6M6	s__uncultured_actinobacterium_g__norank_f__0319-6M6	OTU3465	0	0	0	0	0	0	3	1	0	1	0	0	0	0	0	1	0	0	2	1	0	2	3	0	0	0	1	0	0	0	0	0	0	0	0	0	0	4	0	0	0
d__Bacteria	k__norank	p__Chloroflexi	c__Anaerolineae	o__Anaerolineales	f__Anaerolineaceae	g__norank_f__Anaerolineaceae	s__unclassified_g__norank_f__Anaerolineaceae	OTU3031	0	0	0	0	0	0	0	0	0	1	0	0	0	0	3	0	0	0	0	0	0	0	0	0	0	0	0	0	0	1	0	0	0	0	0	0	0	0	0	0	0
d__Bacteria	k__norank	p__Chloroflexi	c__JG30-KF-CM66	o__norank_c__JG30-KF-CM66	f__norank_c__JG30-KF-CM66	g__norank_c__JG30-KF-CM66	s__uncultured_Caldilinea_sp._g__norank_c__JG30-KF-CM66	OTU2915	0	0	0	0	0	1	0	0	0	1	1	0	0	0	0	0	1	1	0	0	0	2	0	0	0	0	0	0	0	0	0	0	0	2	1	0	0	0	0	0	0
d__Bacteria	k__norank	p__Gemmatimonadetes	c__Gemmatimonadetes	o__Gemmatimonadales	f__Gemmatimonadaceae	g__norank_f__Gemmatimonadaceae	s__uncultured_alpha_proteobacterium_g__norank_f__Gemmatimonadaceae	OTU178	0	0	0	0	0	1	0	0	0	0	0	2	1	0	0	0	0	0	0	0	0	0	0	0	0	0	0	0	0	0	1	0	8	0	0	0	0	0	0	0	1
d__Bacteria	k__norank	p__Proteobacteria	c__Betaproteobacteria	o__SC-I-84	f__norank_o__SC-I-84	g__norank_o__SC-I-84	s__unclassified_g__norank_o__SC-I-84	OTU640	0	0	0	0	0	1	0	0	1	1	0	0	1	0	2	1	0	2	0	0	14	0	2	2	0	0	2	1	6	0	0	0	0	0	0	1	0	7	1	1	0
d__Bacteria	k__norank	p__Proteobacteria	c__Deltaproteobacteria	o__Myxococcales	f__Phaselicystidaceae	g__Phaselicystis	s__unclassified_g__Phaselicystis	OTU4531	0	0	0	0	0	0	0	0	0	0	0	0	0	0	0	0	0	0	0	0	0	0	0	0	0	0	0	0	0	0	0	0	0	1	0	0	0	0	0	0	0
d__Bacteria	k__norank	p__Actinobacteria	c__Actinobacteria	o__Corynebacteriales	f__Nocardiaceae	g__Rhodococcus	s__unclassified_g__Rhodococcus	OTU2591	0	0	0	0	0	0	1	2	0	1	0	0	0	0	0	0	0	1	3	0	0	1	2	0	0	1	0	0	0	0	0	0	0	1	0	0	0	0	0	0	1
d__Bacteria	k__norank	p__Parcubacteria	c__norank_p__Parcubacteria	o__norank_p__Parcubacteria	f__norank_p__Parcubacteria	g__norank_p__Parcubacteria	s__uncultured_bacterium_g__norank_p__Parcubacteria	OTU219	0	0	0	0	0	0	0	0	0	0	0	0	0	0	0	0	0	0	0	0	0	0	0	0	0	0	0	0	0	0	0	0	0	1	0	0	0	0	0	0	0
d__Bacteria	k__norank	p__Chloroflexi	c__Anaerolineae	o__Anaerolineales	f__Anaerolineaceae	g__norank_f__Anaerolineaceae	s__uncultured_Gemmatimonadetes_bacterium_g__norank_f__Anaerolineaceae	OTU4211	0	0	0	0	0	0	0	0	1	0	1	0	3	1	0	0	0	3	0	0	0	0	0	0	0	1	0	0	7	0	0	0	0	0	0	0	0	0	0	0	0
d__Bacteria	k__norank	p__Ignavibacteriae	c__Ignavibacteria	o__Ignavibacteriales	f__BSV26	g__norank_f__BSV26	s__uncultured_bacterium_g__norank_f__BSV26	OTU2263	0	0	0	0	0	0	0	0	0	0	0	0	0	0	0	0	0	0	0	0	0	0	0	2	0	0	0	0	0	0	0	0	0	0	0	0	0	0	0	0	0
d__Bacteria	k__norank	p__Verrucomicrobia	c__Spartobacteria	o__Chthoniobacterales	f__Chthoniobacteraceae	g__Chthoniobacter	s__unclassified_g__Chthoniobacter	OTU3283	0	0	0	0	0	0	0	0	1	0	0	0	0	0	1	1	0	0	3	0	1	2	0	0	0	0	0	1	2	0	0	0	0	1	0	0	0	0	0	1	0
d__Bacteria	k__norank	p__Proteobacteria	c__Gammaproteobacteria	o__Xanthomonadales	f__Nevskiaceae	g__Nevskia	s__unclassified_g__Nevskia	OTU137	0	0	0	0	0	0	0	0	0	0	0	0	0	0	0	0	0	0	0	0	0	0	0	0	0	0	0	0	0	0	40	7	25	9	1	0	0	0	0	0	0
d__Bacteria	k__norank	p__Actinobacteria	c__Actinobacteria	o__Rubrobacterales	f__Rubrobacteriaceae	g__Rubrobacter	s__uncultured_Actinomycetales_bacterium_g__Rubrobacter	OTU2338	0	0	0	0	0	0	0	0	0	0	0	0	0	0	0	0	0	0	0	0	0	2	0	0	0	0	0	0	0	0	0	0	0	0	0	0	0	0	0	0	0
d__Bacteria	k__norank	p__Bacteroidetes	c__Sphingobacteriia	o__Sphingobacteriales	f__Sphingobacteriaceae	g__Mucilaginibacter	s__unclassified_g__Mucilaginibacter	OTU309	0	0	0	0	0	0	0	0	0	0	0	0	0	0	0	0	0	0	0	0	0	0	0	0	0	0	0	0	0	0	52	0	0	0	8	0	0	0	0	0	18
d__Bacteria	k__norank	p__Parcubacteria	c__norank_p__Parcubacteria	o__norank_p__Parcubacteria	f__norank_p__Parcubacteria	g__norank_p__Parcubacteria	s__uncultured_bacterium_g__norank_p__Parcubacteria	OTU214	0	0	0	0	0	0	0	0	0	0	0	0	0	0	0	0	0	0	0	0	0	0	0	0	0	0	0	0	0	0	0	0	0	0	0	0	0	0	0	0	0
d__Bacteria	k__norank	p__Acidobacteria	c__Acidobacteria	o__norank_c__Acidobacteria	f__norank_c__Acidobacteria	g__norank_c__Acidobacteria	s__unclassified_g__norank_c__Acidobacteria	OTU2172	0	0	0	0	0	0	0	0	0	5	1	0	1	0	0	0	1	0	1	0	0	1	3	2	0	0	0	1	0	4	0	0	0	0	0	0	0	2	0	0	0
d__Bacteria	k__norank	p__Armatimonadetes	c__Chthonomonadetes	o__Chthonomonadales	f__norank_o__Chthonomonadales	g__norank_o__Chthonomonadales	s__uncultured_bacterium_g__norank_o__Chthonomonadales	OTU1986	0	0	0	0	0	0	0	0	1	0	0	2	0	0	0	0	0	0	0	0	0	0	0	9	1	0	0	2	0	1	0	0	0	0	0	1	2	1	1	0	0
d__Bacteria	k__norank	p__Acidobacteria	c__Acidobacteria	o__Solibacterales	f__Solibacteraceae__Subgroup_3_	g__Candidatus_Solibacter	s__unclassified_g__Candidatus_Solibacter	OTU1885	0	0	0	0	0	2	0	0	5	0	0	7	4	8	3	2	0	0	0	0	0	4	0	0	1	1	0	1	0	1	1	0	1	1	0	0	2	0	0	5	1
d__Bacteria	k__norank	p__Actinobacteria	c__Actinobacteria	o__Frankiales	f__Nakamurellaceae	g__Nakamurella	s__unclassified_g__Nakamurella	OTU1901	0	0	0	0	0	0	0	0	1	0	1	0	1	0	0	0	0	0	1	0	0	1	0	2	1	1	0	0	0	0	0	0	0	0	0	0	0	1	0	0	0
d__Bacteria	k__norank	p__Bacteroidetes	c__Sphingobacteriia	o__Sphingobacteriales	f__norank_o__Sphingobacteriales	g__norank_o__Sphingobacteriales	s__unclassified_g__norank_o__Sphingobacteriales	OTU3056	0	0	0	0	0	0	0	0	1	0	0	0	0	2	2	0	0	0	0	0	0	0	0	0	0	0	0	0	1	2	0	0	0	0	0	0	0	0	0	0	0
d__Bacteria	k__norank	p__Verrucomicrobia	c__OPB35_soil_group	o__norank_c__OPB35_soil_group	f__norank_c__OPB35_soil_group	g__norank_c__OPB35_soil_group	s__uncultured_bacterium_g__norank_c__OPB35_soil_group	OTU2497	0	0	0	0	0	0	0	0	0	0	0	0	0	0	0	0	0	0	0	0	0	1	0	0	0	0	0	0	0	0	0	0	0	0	0	0	0	0	0	0	0
d__Bacteria	k__norank	p__Proteobacteria	c__Deltaproteobacteria	o__Desulfurellales	f__Desulfurellaceae	g__H16	s__uncultured_Syntrophobacterales_bacterium_g__H16	OTU533	0	0	0	0	0	0	0	0	3	0	2	0	0	0	0	0	2	0	0	0	1	1	0	0	0	0	0	0	0	1	0	0	0	0	0	0	0	0	0	0	0
d__Bacteria	k__norank	p__Acidobacteria	c__Acidobacteria	o__norank_c__Acidobacteria	f__norank_c__Acidobacteria	g__norank_c__Acidobacteria	s__uncultured_Geoalkalibacter_sp._g__norank_c__Acidobacteria	OTU3783	0	0	0	0	0	0	0	0	0	0	0	0	2	0	2	0	0	0	0	0	0	0	1	0	0	0	1	0	0	0	0	0	0	2	0	0	0	0	0	0	0
d__Bacteria	k__norank	p__Latescibacteria	c__norank_p__Latescibacteria	o__norank_p__Latescibacteria	f__norank_p__Latescibacteria	g__norank_p__Latescibacteria	s__uncultured_bacterium_g__norank_p__Latescibacteria	OTU2113	0	0	0	0	0	12	0	0	2	2	0	12	1	2	2	3	0	1	3	0	2	2	1	16	1	4	0	11	3	4	0	0	0	0	0	0	0	0	0	0	0
d__Bacteria	k__norank	p__Gemmatimonadetes	c__Gemmatimonadetes	o__Gemmatimonadales	f__Gemmatimonadaceae	g__norank_f__Gemmatimonadaceae	s__unclassified_g__norank_f__Gemmatimonadaceae	OTU1128	0	0	0	0	1	3	1	0	0	0	0	1	4	0	0	1	0	0	0	4	2	0	1	6	2	1	0	0	9	0	0	0	0	0	0	0	0	2	0	0	1
d__Bacteria	k__norank	p__Planctomycetes	c__OM190	o__norank_c__OM190	f__norank_c__OM190	g__norank_c__OM190	s__unclassified_g__norank_c__OM190	OTU2048	0	0	0	0	0	0	0	0	0	0	0	0	0	0	0	0	0	0	0	0	0	0	0	0	0	0	0	0	0	0	0	0	0	2	0	0	0	0	0	0	0
d__Bacteria	k__norank	p__Verrucomicrobia	c__Spartobacteria	o__Chthoniobacterales	f__Chthoniobacteraceae	g__Chthoniobacter	s__uncultured_bacterium_g__Chthoniobacter	OTU30	0	0	0	0	0	0	0	0	0	0	0	0	0	0	0	0	0	0	0	0	0	0	0	0	0	0	0	0	0	0	0	12	0	0	1	0	0	0	0	0	0
d__Bacteria	k__norank	p__Firmicutes	c__Clostridia	o__Clostridiales	f__Christensenellaceae	g__Christensenellaceae_R-7_group	s__human_gut_metagenome_g__Christensenellaceae_R-7_group	OTU3929	0	0	0	1	0	0	0	0	0	0	0	0	0	0	0	0	0	0	0	0	0	0	0	0	0	0	0	0	0	0	0	0	0	0	0	0	0	0	0	0	0
d__Bacteria	k__norank	p__Bacteroidetes	c__Sphingobacteriia	o__Sphingobacteriales	f__env.OPS_17	g__norank_f__env.OPS_17	s__uncultured_bacterium_g__norank_f__env.OPS_17	OTU1793	0	0	0	0	0	0	0	0	0	1	1	0	0	0	3	0	0	1	0	0	1	0	1	1	0	1	0	0	1	0	0	0	1	1	0	0	0	0	0	0	1
d__Bacteria	k__norank	p__Proteobacteria	c__Gammaproteobacteria	o__Cellvibrionales	f__Halieaceae	g__unclassified_f__Halieaceae	s__unclassified_f__Halieaceae	OTU1806	0	0	0	0	0	0	0	0	0	0	0	1	2	0	6	1	0	1	4	0	0	2	0	2	2	0	0	1	0	0	0	0	0	0	0	0	0	0	0	0	0
d__Bacteria	k__norank	p__Verrucomicrobia	c__Spartobacteria	o__Chthoniobacterales	f__Xiphinematobacteraceae	g__Candidatus_Xiphinematobacter	s__uncultured_Xiphinematobacteriaceae_bacterium_g__Candidatus_Xiphinematobacter	OTU1072	0	0	0	0	0	0	0	0	0	0	0	0	0	0	1	0	0	0	0	0	0	0	0	0	1	0	0	0	0	0	0	0	0	0	0	0	0	0	0	0	0
d__Bacteria	k__norank	p__Proteobacteria	c__Deltaproteobacteria	o__Myxococcales	f__Archangiaceae	g__Anaeromyxobacter	s__unclassified_g__Anaeromyxobacter	OTU1143	0	0	0	0	0	0	0	0	0	0	0	0	0	0	0	0	0	0	0	0	1	0	0	0	0	0	0	0	1	0	0	0	0	0	0	0	0	0	0	0	0
d__Bacteria	k__norank	p__Chloroflexi	c__Chloroflexia	o__Chloroflexales	f__Roseiflexaceae	g__Roseiflexus	s__uncultured_bacterium_g__Roseiflexus	OTU499	0	0	0	0	0	1	1	0	0	1	0	0	0	0	1	0	0	0	0	81	0	0	0	0	3	0	3	0	7	3	0	0	0	0	0	0	0	0	0	0	0
d__Bacteria	k__norank	p__Planctomycetes	c__Planctomycetacia	o__Planctomycetales	f__Planctomycetaceae	g__Singulisphaera	s__unclassified_g__Singulisphaera	OTU1362	0	0	0	0	1	3	0	0	0	1	5	0	1	1	0	0	3	0	0	0	1	0	0	0	0	0	0	2	2	0	15	6	1	5	0	0	1	0	1	2	0
d__Bacteria	k__norank	p__Proteobacteria	c__Deltaproteobacteria	o__Myxococcales	f__Haliangiaceae	g__Haliangium	s__uncultured_Kofleriaceae_bacterium_g__Haliangium	OTU389	0	0	0	0	0	0	0	0	0	0	0	0	0	0	0	0	0	0	0	2	0	0	0	1	0	0	1	0	0	0	0	0	0	0	0	0	0	0	0	0	0
d__Bacteria	k__norank	p__Chloroflexi	c__Thermomicrobia	o__AKYG1722	f__norank_o__AKYG1722	g__norank_o__AKYG1722	s__uncultured_bacterium_g__norank_o__AKYG1722	OTU3289	0	0	0	0	0	0	0	0	0	0	0	0	0	0	0	0	0	0	0	0	0	0	0	0	0	0	0	0	0	0	0	0	0	0	0	0	0	0	0	0	0
d__Bacteria	k__norank	p__Proteobacteria	c__Alphaproteobacteria	o__Sphingomonadales	f__Sphingomonadaceae	g__Sphingomonas	s__Sphingomonas_wittichii	OTU416	2	12	27	0	14	1	5	15	7	6	20	11	3	5	7	10	5	7	9	8	8	6	1	8	17	4	3	9	6	9	5	14	7	5	6	17	9	7	11	27	2
d__Bacteria	k__norank	p__Proteobacteria	c__Deltaproteobacteria	o__Myxococcales	f__Amb-16S-1034	g__norank_f__Amb-16S-1034	s__uncultured_Polyangiaceae_bacterium_g__norank_f__Amb-16S-1034	OTU211	0	0	0	0	0	0	0	0	1	0	3	3	0	0	0	1	0	1	0	0	0	1	1	0	0	3	1	0	1	0	0	1	5	1	0	0	0	0	0	0	1
d__Bacteria	k__norank	p__Acidobacteria	c__Acidobacteria	o__norank_c__Acidobacteria	f__norank_c__Acidobacteria	g__norank_c__Acidobacteria	s__unclassified_g__norank_c__Acidobacteria	OTU2770	0	0	0	0	0	0	0	0	0	17	0	0	1	2	1	1	0	2	11	1	1	1	27	1	4	1	10	0	0	3	0	0	0	0	0	0	0	0	0	0	0
d__Bacteria	k__norank	p__Proteobacteria	c__Gammaproteobacteria	o__Pseudomonadales	f__Pseudomonadaceae	g__Pseudomonas	s__Pseudomonas_brenneri	OTU3552	29	88	59	324	157	7	50	242	84	19	4	25	6	370	17	510	4	16	59	26	32	83	10	31	172	10	15	48	17	58	103	98	199	57	59	18	37	2	507	127	7
d__Bacteria	k__norank	p__Proteobacteria	c__Alphaproteobacteria	o__Rhizobiales	f__MNG7	g__norank_f__MNG7	s__unclassified_g__norank_f__MNG7	OTU181	0	0	0	0	0	1	0	0	0	2	1	0	1	0	0	0	0	0	0	0	0	0	0	0	1	0	0	0	0	0	1	0	6	3	0	0	0	0	1	1	2
d__Bacteria	k__norank	p__Bacteroidetes	c__Sphingobacteriia	o__Sphingobacteriales	f__PHOS-HE51	g__norank_f__PHOS-HE51	s__uncultured_bacterium_g__norank_f__PHOS-HE51	OTU538	0	0	0	0	0	1	0	0	0	0	0	0	0	0	0	0	0	0	0	0	0	1	0	0	0	0	1	0	0	0	0	0	0	0	0	0	0	0	0	0	0
d__Bacteria	k__norank	p__Bacteroidetes	c__Cytophagia	o__Cytophagales	f__Cytophagaceae	g__norank_f__Cytophagaceae	s__unclassified_g__norank_f__Cytophagaceae	OTU2345	0	0	0	0	0	0	0	0	0	0	0	0	0	1	0	0	0	0	0	0	0	1	0	0	0	0	1	0	0	0	0	0	0	0	0	0	0	0	0	0	0
d__Bacteria	k__norank	p__Bacteroidetes	c__Cytophagia	o__Cytophagales	f__Cytophagaceae	g__norank_f__Cytophagaceae	s__unclassified_g__norank_f__Cytophagaceae	OTU2343	0	0	0	0	0	0	0	1	2	3	0	1	0	0	4	5	0	0	2	0	4	5	2	0	4	0	1	0	1	1	0	0	0	0	0	0	0	0	0	0	0
d__Bacteria	k__norank	p__Acidobacteria	c__Acidobacteria	o__norank_c__Acidobacteria	f__norank_c__Acidobacteria	g__norank_c__Acidobacteria	s__unclassified_g__norank_c__Acidobacteria	OTU2779	0	0	0	0	0	0	1	0	0	0	0	0	0	1	0	0	0	0	1	0	0	0	2	0	0	0	0	0	0	0	0	0	0	0	0	0	0	0	0	0	0
d__Bacteria	k__norank	p__Bacteroidetes	c__Sphingobacteriia	o__Sphingobacteriales	f__CWT_CU03-E12	g__norank_f__CWT_CU03-E12	s__uncultured_bacterium_g__norank_f__CWT_CU03-E12	OTU4584	0	0	0	0	0	0	0	0	0	0	0	0	0	0	0	0	0	0	0	0	0	0	0	0	0	0	0	0	0	0	0	0	0	0	0	0	0	0	0	0	0
d__Bacteria	k__norank	p__Bacteroidetes	c__Flavobacteriia	o__Flavobacteriales	f__Flavobacteriaceae	g__Flavobacterium	s__unclassified_g__Flavobacterium	OTU3386	1	1	46	1	2	38	170	75	34	27	23	8	2	52	37	36	3	14	100	1	13	36	4	17	87	2	8	104	31	50	0	0	1	0	0	18	4	6	57	9	0
d__Bacteria	k__norank	p__Actinobacteria	c__Actinobacteria	o__Gaiellales	f__norank_o__Gaiellales	g__norank_o__Gaiellales	s__unclassified_g__norank_o__Gaiellales	OTU4398	0	0	0	0	1	10	0	0	2	2	4	4	1	4	0	2	2	4	2	1	4	0	0	0	0	7	0	0	7	1	0	1	6	20	0	3	31	8	6	6	8
d__Bacteria	k__norank	p__Acidobacteria	c__Acidobacteria	o__Blastocatellales	f__Blastocatellaceae__Subgroup_4_	g__norank_f__Blastocatellaceae__Subgroup_4_	s__unclassified_g__norank_f__Blastocatellaceae__Subgroup_4_	OTU4097	0	0	0	0	0	3	4	0	0	1	1	0	0	0	0	0	0	1	0	0	0	0	0	1	0	0	3	1	0	2	0	0	0	0	0	0	0	0	0	1	0
d__Bacteria	k__norank	p__Bacteroidetes	c__Sphingobacteriia	o__Sphingobacteriales	f__Chitinophagaceae	g__norank_f__Chitinophagaceae	s__uncultured_bacterium_g__norank_f__Chitinophagaceae	OTU3	0	0	0	0	0	0	0	0	0	0	0	0	0	0	0	0	0	0	0	0	0	0	0	0	0	0	0	0	0	0	0	5	9	0	2	0	0	0	0	0	0
d__Bacteria	k__norank	p__Acidobacteria	c__Acidobacteria	o__Solibacterales	f__Solibacteraceae__Subgroup_3_	g__Bryobacter	s__unclassified_g__Bryobacter	OTU1173	0	1	1	0	1	3	0	0	18	3	0	5	6	0	0	2	0	4	0	2	5	1	0	10	4	3	2	2	27	3	0	0	0	2	0	3	10	13	4	12	1
d__Bacteria	k__norank	p__Proteobacteria	c__Deltaproteobacteria	o__Desulfurellales	f__Desulfurellaceae	g__G55	s__uncultured_bacterium_g__G55	OTU1974	0	0	0	0	0	0	0	0	0	0	0	0	0	0	0	0	0	1	0	0	0	0	0	0	0	0	0	0	0	0	0	0	0	0	0	0	0	0	0	0	0
d__Bacteria	k__norank	p__Proteobacteria	c__Deltaproteobacteria	o__Myxococcales	f__Haliangiaceae	g__Haliangium	s__uncultured_prokaryote_g__Haliangium	OTU1039	0	0	0	0	0	2	1	0	0	0	5	4	0	0	4	0	0	9	0	9	0	0	2	2	0	2	1	0	2	0	3	13	7	3	0	0	0	1	0	0	19
d__Bacteria	k__norank	p__Saccharibacteria	c__norank_p__Saccharibacteria	o__norank_p__Saccharibacteria	f__norank_p__Saccharibacteria	g__norank_p__Saccharibacteria	s__unclassified_g__norank_p__Saccharibacteria	OTU291	0	0	0	0	0	0	0	0	0	0	0	0	0	0	0	0	0	0	0	0	0	0	0	0	0	0	0	0	0	0	13	2	3	0	0	0	0	0	0	0	8
d__Bacteria	k__norank	p__Actinobacteria	c__Actinobacteria	o__Acidimicrobiales	f__Acidimicrobiaceae	g__norank_f__Acidimicrobiaceae	s__uncultured_bacterium_g__norank_f__Acidimicrobiaceae	OTU4147	0	0	0	0	0	0	0	0	0	0	2	0	0	0	0	3	0	0	0	0	0	1	3	0	0	4	0	0	0	0	0	0	0	1	0	0	0	0	0	0	0
d__Bacteria	k__norank	p__Saccharibacteria	c__norank_p__Saccharibacteria	o__norank_p__Saccharibacteria	f__norank_p__Saccharibacteria	g__norank_p__Saccharibacteria	s__unclassified_g__norank_p__Saccharibacteria	OTU293	0	0	0	0	0	0	0	0	0	0	0	0	0	0	0	0	0	0	0	0	0	0	0	0	0	0	0	0	0	0	16	0	0	0	0	0	0	0	0	0	5
d__Bacteria	k__norank	p__Proteobacteria	c__Deltaproteobacteria	o__Bdellovibrionales	f__Bdellovibrionaceae	g__Bdellovibrio	s__uncultured_bacterium_g__Bdellovibrio	OTU1006	0	0	0	0	0	1	0	0	0	0	0	2	0	0	1	0	0	0	0	0	0	0	0	0	0	0	0	2	0	0	0	0	0	0	0	0	0	1	0	0	0
d__Bacteria	k__norank	p__Saccharibacteria	c__norank_p__Saccharibacteria	o__norank_p__Saccharibacteria	f__norank_p__Saccharibacteria	g__norank_p__Saccharibacteria	s__unclassified_g__norank_p__Saccharibacteria	OTU295	0	0	0	0	0	0	0	0	0	0	0	0	0	0	0	0	0	0	0	0	0	0	0	0	0	0	0	0	0	0	5	0	0	0	0	0	0	0	0	0	0
d__Bacteria	k__norank	p__Saccharibacteria	c__norank_p__Saccharibacteria	o__norank_p__Saccharibacteria	f__norank_p__Saccharibacteria	g__norank_p__Saccharibacteria	s__unclassified_g__norank_p__Saccharibacteria	OTU296	0	0	0	0	0	0	0	0	0	0	0	0	0	0	0	0	0	0	0	0	0	0	0	0	0	0	0	0	0	0	8	0	1	0	0	0	0	0	0	0	0
d__Bacteria	k__norank	p__Saccharibacteria	c__norank_p__Saccharibacteria	o__norank_p__Saccharibacteria	f__norank_p__Saccharibacteria	g__norank_p__Saccharibacteria	s__unclassified_g__norank_p__Saccharibacteria	OTU298	0	0	0	0	0	0	0	0	0	0	0	0	0	0	0	0	0	0	0	0	0	0	0	0	0	0	0	0	0	0	6	0	0	0	0	0	0	0	0	0	3
d__Bacteria	k__norank	p__Saccharibacteria	c__norank_p__Saccharibacteria	o__norank_p__Saccharibacteria	f__norank_p__Saccharibacteria	g__norank_p__Saccharibacteria	s__unclassified_g__norank_p__Saccharibacteria	OTU299	0	0	0	0	0	0	0	0	0	0	0	0	0	0	0	0	0	0	0	0	0	0	0	0	0	0	0	0	0	0	10	0	1	0	0	0	0	0	0	0	4
d__Bacteria	k__norank	p__Proteobacteria	c__Alphaproteobacteria	o__Rhodospirillales	f__Acetobacteraceae	g__Acidocella	s__uncultured_Acidocella_sp.	OTU4571	0	0	0	0	0	0	0	0	0	0	0	0	0	0	0	0	0	0	0	0	0	0	0	0	0	0	0	0	0	0	0	0	0	0	0	0	0	0	0	0	0
d__Bacteria	k__norank	p__Proteobacteria	c__Betaproteobacteria	o__Burkholderiales	f__Comamonadaceae	g__Caenimonas	s__uncultured_bacterium_g__Caenimonas	OTU2539	0	0	0	0	0	3	14	3	12	3	10	17	3	3	13	8	1	1	2	11	7	5	2	11	15	1	1	7	9	7	0	0	0	0	0	3	1	8	1	2	0
d__Bacteria	k__norank	p__Actinobacteria	c__Actinobacteria	o__Frankiales	f__Acidothermaceae	g__Acidothermus	s__uncultured_actinobacterium_g__Acidothermus	OTU403	0	0	0	0	0	0	0	0	0	0	0	0	0	0	0	0	2	0	0	0	0	0	0	0	0	0	0	0	0	0	1	0	2	0	0	1	0	0	0	0	3
d__Bacteria	k__norank	p__Proteobacteria	c__Betaproteobacteria	o__Nitrosomonadales	f__Nitrosomonadaceae	g__norank_f__Nitrosomonadaceae	s__unclassified_g__norank_f__Nitrosomonadaceae	OTU3034	0	0	0	0	0	0	0	1	0	0	0	0	1	0	1	1	0	0	1	0	0	0	1	0	0	0	0	0	0	2	0	0	0	0	0	0	0	0	0	0	0
d__Bacteria	k__norank	p__Proteobacteria	c__Betaproteobacteria	o__Burkholderiales	f__Comamonadaceae	g__unclassified_f__Comamonadaceae	s__unclassified_f__Comamonadaceae	OTU1651	0	0	0	0	0	1	0	0	0	3	0	0	0	0	0	0	0	0	0	0	0	0	0	1	16	0	0	0	1	0	0	0	0	0	0	0	0	0	0	0	0
d__Bacteria	k__norank	p__Proteobacteria	c__Alphaproteobacteria	o__Rickettsiales	f__Rickettsiales_Incertae_Sedis	g__Constrictibacter	s__uncultured_bacterium_g__Constrictibacter	OTU3522	0	0	0	0	0	0	0	2	0	0	0	0	0	0	0	0	0	0	0	0	0	0	0	0	0	0	0	0	0	0	0	0	0	0	0	0	0	0	0	0	0
d__Bacteria	k__norank	p__Proteobacteria	c__Alphaproteobacteria	o__Rhizobiales	f__unclassified_o__Rhizobiales	g__unclassified_o__Rhizobiales	s__unclassified_o__Rhizobiales	OTU4469	1	1	0	0	4	0	0	0	0	0	1	0	2	0	0	1	3	0	0	0	0	0	0	0	0	0	0	0	1	2	1	0	0	0	8	0	1	0	2	1	7
d__Bacteria	k__norank	p__Proteobacteria	c__Alphaproteobacteria	o__Rhodospirillales	f__Acetobacteraceae	g__Acidocella	s__unclassified_g__Acidocella	OTU4579	0	0	0	0	0	0	0	0	0	0	0	0	2	0	0	0	0	0	0	0	0	0	0	0	0	0	0	0	0	6	0	0	0	0	0	0	0	0	0	0	0
d__Bacteria	k__norank	p__Chloroflexi	c__Chloroflexia	o__Chloroflexales	f__Roseiflexaceae	g__Roseiflexus	s__unclassified_g__Roseiflexus	OTU923	0	0	0	0	0	1	0	0	0	0	0	3	0	0	1	0	0	0	0	0	4	0	0	1	0	0	0	1	0	0	0	0	0	0	0	0	0	0	0	0	0
d__Bacteria	k__norank	p__Proteobacteria	c__Alphaproteobacteria	o__Caulobacterales	f__Caulobacteraceae	g__norank_f__Caulobacteraceae	s__uncultured_Caulobacter_sp._g__norank	OTU4006	0	1	1	2	2	0	0	1	0	0	0	0	1	2	2	1	4	1	1	1	0	3	1	2	0	0	0	0	1	0	0	4	0	0	5	2	2	0	27	5	7
d__Bacteria	k__norank	p__Acidobacteria	c__Acidobacteria	o__Blastocatellales	f__Blastocatellaceae__Subgroup_4_	g__RB41	s__unclassified_g__RB41	OTU3887	0	1	0	0	0	0	0	0	0	3	0	0	0	1	2	1	5	5	1	0	0	0	4	0	1	14	0	4	0	3	0	0	0	7	0	0	2	1	0	0	0
d__Bacteria	k__norank	p__Planctomycetes	c__Planctomycetacia	o__Planctomycetales	f__Planctomycetaceae	g__norank_f__Planctomycetaceae	s__unclassified_g__norank_f__Planctomycetaceae	OTU1366	0	0	0	0	0	0	0	0	0	0	1	0	0	0	0	0	3	0	0	0	0	0	0	0	0	0	0	0	0	0	0	1	1	0	0	0	0	0	0	0	0
d__Bacteria	k__norank	p__Actinobacteria	c__Actinobacteria	o__Gaiellales	f__norank_o__Gaiellales	g__norank_o__Gaiellales	s__unclassified_g__norank_o__Gaiellales	OTU4228	0	0	0	0	0	0	0	0	0	0	3	0	1	0	0	1	1	0	0	0	0	2	0	0	0	0	1	0	0	0	7	2	0	1	0	1	0	1	0	0	5
d__Bacteria	k__norank	p__Proteobacteria	c__Gammaproteobacteria	o__Xanthomonadales	f__Xanthomonadaceae	g__norank_f__Xanthomonadaceae	s__uncultured_bacterium_g__norank_f__Xanthomonadaceae	OTU3489	0	0	0	0	0	0	0	0	0	0	0	0	0	0	1	0	0	0	0	0	0	0	1	0	0	0	0	0	0	2	0	0	0	0	0	0	0	0	0	0	0
d__Bacteria	k__norank	p__Proteobacteria	c__Deltaproteobacteria	o__Desulfurellales	f__Desulfurellaceae	g__H16	s__uncultured_Gemmatimonadetes_bacterium_g__H16	OTU2228	0	0	0	0	0	2	0	4	0	3	1	2	8	3	1	16	1	2	2	0	1	0	1	1	1	1	1	2	2	3	0	0	0	1	0	2	0	0	0	0	0
d__Bacteria	k__norank	p__Acidobacteria	c__Acidobacteria	o__norank_c__Acidobacteria	f__norank_c__Acidobacteria	g__norank_c__Acidobacteria	s__unclassified_g__norank_c__Acidobacteria	OTU1941	0	0	0	0	0	0	0	1	1	0	0	0	0	0	0	0	0	0	0	3	0	0	0	0	1	0	0	1	0	0	0	0	0	0	0	0	0	0	0	0	0
d__Bacteria	k__norank	p__Proteobacteria	c__Deltaproteobacteria	o__Myxococcales	f__Haliangiaceae	g__Haliangium	s__unclassified_g__Haliangium	OTU830	2	0	0	0	0	2	1	0	2	0	0	3	4	0	2	1	1	7	0	2	0	0	0	7	1	7	0	1	6	1	0	0	5	3	0	0	0	2	1	1	0
d__Bacteria	k__norank	p__Proteobacteria	c__Gammaproteobacteria	o__Xanthomonadales	f__Xanthomonadaceae	g__norank_f__Xanthomonadaceae	s__uncultured_actinobacterium_g__norank_f__Xanthomonadaceae	OTU3942	0	0	0	1	0	0	0	0	0	0	0	0	0	0	0	0	0	0	0	0	0	0	0	0	0	0	0	0	0	0	0	0	0	0	0	0	0	0	0	0	0
d__Bacteria	k__norank	p__Actinobacteria	c__Actinobacteria	o__norank_c__Actinobacteria	f__norank_c__Actinobacteria	g__norank_c__Actinobacteria	s__uncultured_Micromonospora_sp._g__norank	OTU2869	0	0	0	0	0	0	0	0	0	0	0	0	0	0	0	0	0	0	0	0	0	0	0	0	0	0	0	0	0	0	0	0	0	0	0	0	0	0	0	0	0
d__Bacteria	k__norank	p__Proteobacteria	c__Alphaproteobacteria	o__Rhodospirillales	f__AKYH478	g__norank_f__AKYH478	s__uncultured_bacterium_g__norank_f__AKYH478	OTU1819	0	0	0	0	0	0	0	0	6	0	0	26	4	1	0	3	0	0	0	0	5	1	0	1	0	0	0	5	0	2	0	0	0	0	0	0	1	0	0	0	0
d__Bacteria	k__norank	p__Actinobacteria	c__Actinobacteria	o__Acidimicrobiales	f__norank_o__Acidimicrobiales	g__norank_o__Acidimicrobiales	s__uncultured_Banisveld_landfill_bacterium_BVC83	OTU1339	0	0	0	0	0	0	0	0	0	0	0	0	0	0	0	0	0	0	0	0	0	0	0	0	0	0	0	0	0	0	7	0	0	0	0	0	0	0	0	0	3
d__Bacteria	k__norank	p__Planctomycetes	c__Planctomycetacia	o__Planctomycetales	f__Planctomycetaceae	g__norank_f__Planctomycetaceae	s__uncultured_bacterium_g__norank_f__Planctomycetaceae	OTU3818	0	0	0	0	0	0	0	0	0	0	1	0	0	0	0	0	1	0	0	0	0	0	0	0	0	0	0	0	0	0	0	0	0	0	0	0	0	0	0	0	0
d__Bacteria	k__norank	p__Proteobacteria	c__Deltaproteobacteria	o__Myxococcales	f__P3OB-42	g__norank_f__P3OB-42	s__unclassified_g__norank_f__P3OB-42	OTU2019	0	0	0	0	0	0	0	0	0	0	0	0	0	0	0	0	0	0	0	0	0	0	0	0	0	0	0	0	0	0	0	0	0	0	0	0	0	0	0	0	0
d__Bacteria	k__norank	p__Actinobacteria	c__Actinobacteria	o__Frankiales	f__Frankiaceae	g__Jatrophihabitans	s__uncultured_bacterium_g__Jatrophihabitans	OTU719	0	31	2	0	28	0	1	0	3	0	7	4	2	7	1	0	7	1	4	1	3	5	1	3	0	3	0	0	5	5	3	1	1	0	20	3	2	18	1	6	4
d__Bacteria	k__norank	p__Bacteroidetes	c__Sphingobacteriia	o__Sphingobacteriales	f__Chitinophagaceae	g__Chitinophaga	s__unclassified_g__Chitinophaga	OTU1915	0	0	0	0	0	0	0	0	0	0	0	1	0	0	0	0	0	0	0	0	0	0	0	0	2	1	0	3	0	1	0	0	0	0	0	0	1	0	0	1	0
d__Bacteria	k__norank	p__Proteobacteria	c__Alphaproteobacteria	o__Caulobacterales	f__Caulobacteraceae	g__norank_f__Caulobacteraceae	s__unclassified_g__norank_f__Caulobacteraceae	OTU3700	0	0	0	0	0	0	0	0	0	0	0	0	0	0	0	0	0	0	0	1	0	0	0	0	0	0	0	0	1	0	0	0	0	0	0	0	0	0	0	0	0
d__Bacteria	k__norank	p__Proteobacteria	c__Betaproteobacteria	o__Burkholderiales	f__Comamonadaceae	g__Aquincola	s__uncultured_beta_proteobacterium_g__Aquincola	OTU2686	0	6	201	0	3	1	0	0	4	1	0	0	4	4	2	1	12	4	0	1	0	0	0	0	0	2	0	0	3	1	3	7	5	0	24	64	5	1	8	1	5
d__Bacteria	k__norank	p__Bacteroidetes	c__Sphingobacteriia	o__Sphingobacteriales	f__Sphingobacteriaceae	g__Mucilaginibacter	s__unclassified_g__Mucilaginibacter	OTU4616	0	0	0	0	0	0	0	0	0	0	0	0	0	0	0	0	0	0	0	0	0	0	0	0	1	0	0	0	0	0	0	0	2	0	3	0	0	0	0	0	1
d__Bacteria	k__norank	p__Proteobacteria	c__Alphaproteobacteria	o__Caulobacterales	f__Hyphomonadaceae	g__norank_f__Hyphomonadaceae	s__uncultured_bacterium_g__norank_f__Hyphomonadaceae	OTU1516	0	0	0	0	0	0	0	0	2	0	0	0	0	0	1	0	0	0	1	0	0	0	0	0	0	0	0	3	0	1	0	0	1	0	0	0	1	0	0	0	0
d__Bacteria	k__norank	p__Tectomicrobia	c__norank_p__Tectomicrobia	o__norank_p__Tectomicrobia	f__norank_p__Tectomicrobia	g__norank_p__Tectomicrobia	s__uncultured_bacterium_g__norank_p__Tectomicrobia	OTU3167	0	0	0	0	0	0	0	0	0	0	0	0	0	0	0	0	10	0	0	0	0	1	0	0	0	0	0	0	0	0	0	0	0	0	0	0	0	0	0	0	0
d__Bacteria	k__norank	p__Proteobacteria	c__Betaproteobacteria	o__Burkholderiales	f__Burkholderiaceae	g__Lautropia	s__unclassified_g__Lautropia	OTU886	0	0	0	0	0	0	0	1	0	0	0	0	0	0	0	0	0	0	0	1	0	0	1	0	0	0	4	0	0	0	0	0	0	0	0	0	0	1	0	0	0
d__Bacteria	k__norank	p__Chloroflexi	c__SBR2076	o__norank_c__SBR2076	f__norank_c__SBR2076	g__norank_c__SBR2076	s__uncultured_sludge_bacterium_A31	OTU1735	0	0	0	0	0	0	0	0	1	3	0	0	1	0	0	1	0	0	2	2	0	1	0	0	1	3	3	0	0	1	0	0	0	0	0	0	0	0	0	0	0
d__Bacteria	k__norank	p__Proteobacteria	c__Deltaproteobacteria	o__Myxococcales	f__mle1-27	g__norank_f__mle1-27	s__uncultured_Polyangiaceae_bacterium_g__norank_f__mle1-27	OTU4191	0	0	0	0	0	0	0	0	1	0	2	0	1	0	0	0	0	1	0	0	0	0	0	0	0	1	0	1	0	0	0	0	0	0	0	0	0	1	0	0	0
d__Bacteria	k__norank	p__Acidobacteria	c__Acidobacteria	o__Subgroup_10	f__ABS-19	g__norank_f__ABS-19	s__unclassified_g__norank_f__ABS-19	OTU1514	0	0	0	0	0	0	0	1	0	0	0	0	0	0	0	0	0	0	0	0	0	0	0	0	0	0	0	0	0	0	0	0	0	0	0	0	0	0	0	0	0
d__Bacteria	k__norank	p__Chloroflexi	c__Ktedonobacteria	o__C0119	f__norank_o__C0119	g__norank_o__C0119	s__uncultured_Chloroflexi_bacterium_g__norank_o__C0119	OTU1052	0	0	0	0	0	0	0	0	1	0	0	0	0	0	0	0	0	0	0	0	2	0	0	0	0	0	0	0	2	0	0	0	0	0	0	0	1	0	0	1	0
d__Bacteria	k__norank	p__Parcubacteria	c__unclassified_p__Parcubacteria	o__unclassified_p__Parcubacteria	f__unclassified_p__Parcubacteria	g__unclassified_p__Parcubacteria	s__unclassified_p__Parcubacteria	OTU2984	0	0	0	0	0	0	0	0	0	0	0	0	0	0	0	0	0	0	0	0	0	0	0	0	0	0	0	0	0	0	0	0	0	0	0	0	0	0	0	0	0
d__Bacteria	k__norank	p__Chloroflexi	c__Anaerolineae	o__Anaerolineales	f__Anaerolineaceae	g__norank_f__Anaerolineaceae	s__unclassified_g__norank_f__Anaerolineaceae	OTU738	0	0	0	0	0	0	0	0	0	0	0	1	0	0	4	0	0	0	0	0	0	0	0	0	0	0	0	0	0	0	0	0	0	0	0	0	0	0	0	0	0
d__Bacteria	k__norank	p__Bacteroidetes	c__Sphingobacteriia	o__Sphingobacteriales	f__env.OPS_17	g__norank_f__env.OPS_17	s__uncultured_bacterium_g__norank_f__env.OPS_17	OTU1971	0	0	0	0	0	1	0	0	1	0	0	0	0	0	1	0	0	0	0	0	0	0	1	0	0	0	0	0	0	1	0	0	0	0	0	0	0	0	0	0	0
d__Bacteria	k__norank	p__Acidobacteria	c__Acidobacteria	o__norank_c__Acidobacteria	f__norank_c__Acidobacteria	g__norank_c__Acidobacteria	s__uncultured_Acidobacteriales_bacterium_g__norank_c__Acidobacteria	OTU2916	0	0	0	0	0	0	0	0	0	0	0	0	0	0	2	0	0	0	0	0	0	0	0	0	0	0	0	0	0	1	0	0	0	0	0	0	0	0	0	0	0
d__Bacteria	k__norank	p__Acidobacteria	c__Acidobacteria	o__norank_c__Acidobacteria	f__norank_c__Acidobacteria	g__norank_c__Acidobacteria	s__uncultured_proteobacterium_g__norank_c__Acidobacteria	OTU1484	0	0	0	0	0	0	0	0	0	1	0	0	0	2	0	0	0	0	0	0	0	0	0	0	0	0	0	0	0	0	0	0	0	0	0	0	1	0	2	2	0
d__Bacteria	k__norank	p__Acidobacteria	c__Acidobacteria	o__norank_c__Acidobacteria	f__norank_c__Acidobacteria	g__norank_c__Acidobacteria	s__unclassified_g__norank_c__Acidobacteria	OTU1014	0	0	0	0	0	0	1	0	0	1	0	0	0	0	0	0	0	0	0	0	0	0	0	0	0	0	0	0	1	0	0	0	0	0	0	0	0	0	0	0	0
d__Bacteria	k__norank	p__Acidobacteria	c__Acidobacteria	o__norank_c__Acidobacteria	f__norank_c__Acidobacteria	g__norank_c__Acidobacteria	s__uncultured_bacterium_mle1-25	OTU1977	0	0	0	0	0	0	0	0	0	1	0	0	0	0	2	2	0	0	3	1	3	1	2	0	2	0	1	2	0	3	0	0	0	0	0	0	0	0	0	0	0
d__Bacteria	k__norank	p__Proteobacteria	c__Gammaproteobacteria	o__Xanthomonadales	f__Xanthomonadaceae	g__norank_f__Xanthomonadaceae	s__uncultured_proteobacterium_g__norank_f__Xanthomonadaceae	OTU1159	0	0	0	0	0	3	0	0	9	0	2	0	0	0	0	0	0	0	0	0	8	0	0	0	0	0	0	0	3	0	0	0	1	1	0	0	0	0	0	0	0
d__Bacteria	k__norank	p__Saccharibacteria	c__norank_p__Saccharibacteria	o__norank_p__Saccharibacteria	f__norank_p__Saccharibacteria	g__norank_p__Saccharibacteria	s__unclassified_g__norank_p__Saccharibacteria	OTU1827	0	0	0	0	0	0	0	0	0	0	0	0	0	1	2	0	0	0	0	0	0	0	0	0	0	0	0	0	0	0	0	0	0	0	0	1	0	2	2	0	0
d__Bacteria	k__norank	p__Acidobacteria	c__Acidobacteria	o__Solibacterales	f__Solibacteraceae__Subgroup_3_	g__Bryobacter	s__uncultured_bacterium_g__Bryobacter	OTU3171	0	0	0	0	0	0	0	0	0	0	0	0	0	0	0	0	0	1	0	0	0	0	0	0	1	0	0	0	0	0	0	0	0	0	0	0	0	3	0	0	0
d__Bacteria	k__norank	p__Bacteroidetes	c__Flavobacteriia	o__Flavobacteriales	f__Cryomorphaceae	g__Fluviicola	s__unclassified_g__Fluviicola	OTU1589	0	0	0	0	0	0	0	0	0	0	0	0	0	0	0	0	0	0	0	0	0	0	0	0	1	0	0	0	0	0	0	0	0	0	0	0	0	0	0	0	0
d__Bacteria	k__norank	p__Gemmatimonadetes	c__Gemmatimonadetes	o__Gemmatimonadales	f__Gemmatimonadaceae	g__norank_f__Gemmatimonadaceae	s__uncultured_bacterium_g__norank_f__Gemmatimonadaceae	OTU3644	0	0	0	0	0	1	0	0	0	0	0	1	0	0	0	0	0	0	0	1	1	0	0	0	0	0	0	0	0	0	0	0	1	0	0	0	0	1	0	0	0
d__Bacteria	k__norank	p__Parcubacteria	c__norank_p__Parcubacteria	o__norank_p__Parcubacteria	f__norank_p__Parcubacteria	g__norank_p__Parcubacteria	s__uncultured_bacterium_g__norank_p__Parcubacteria	OTU4090	0	0	0	0	0	0	0	0	0	0	0	0	0	0	0	0	0	0	0	0	0	0	0	0	0	0	0	0	0	0	0	0	0	0	0	0	0	1	0	1	0
d__Bacteria	k__norank	p__Deinococcus-Thermus	c__Deinococci	o__Deinococcales	f__Trueperaceae	g__Truepera	s__uncultured_bacterium_g__Truepera	OTU3300	0	0	0	0	0	0	0	0	0	0	0	0	0	0	0	0	0	0	0	0	0	0	0	0	0	0	0	0	0	0	0	0	0	0	0	0	0	0	0	0	0
d__Bacteria	k__norank	p__Proteobacteria	c__Gammaproteobacteria	o__Legionellales	f__Coxiellaceae	g__Aquicella	s__unclassified_g__Aquicella	OTU267	0	0	0	0	0	0	0	0	0	0	0	0	0	0	0	0	0	0	0	0	0	0	0	0	0	0	0	0	0	0	2	0	0	0	0	0	0	0	0	0	1
d__Bacteria	k__norank	p__Bacteroidetes	c__Sphingobacteriia	o__Sphingobacteriales	f__AKYH767	g__norank_f__AKYH767	s__uncultured_bacterium_g__norank_f__AKYH767	OTU769	0	0	0	0	0	0	0	0	0	0	0	0	0	0	3	0	0	0	0	0	0	0	0	0	0	0	0	0	0	0	0	0	0	0	0	0	0	0	0	0	0
d__Bacteria	k__norank	p__Chloroflexi	c__Anaerolineae	o__Anaerolineales	f__Anaerolineaceae	g__norank_f__Anaerolineaceae	s__unclassified_g__norank_f__Anaerolineaceae	OTU1154	0	0	0	0	0	5	0	0	0	2	0	3	5	2	1	1	0	6	0	0	8	2	0	1	0	2	2	2	8	2	0	0	0	5	0	0	4	0	0	3	11
d__Bacteria	k__norank	p__Proteobacteria	c__Deltaproteobacteria	o__Bdellovibrionales	f__Bdellovibrionaceae	g__Bdellovibrio	s__uncultured_bacterium_g__Bdellovibrio	OTU3660	0	0	0	0	0	1	0	0	0	0	0	0	0	0	0	0	0	0	0	1	0	0	0	0	0	0	0	0	0	0	0	0	0	0	0	0	0	0	0	0	0
d__Bacteria	k__norank	p__Acidobacteria	c__Acidobacteria	o__norank_c__Acidobacteria	f__norank_c__Acidobacteria	g__norank_c__Acidobacteria	s__unclassified_g__norank_c__Acidobacteria	OTU1069	0	0	0	0	0	2	6	2	1	6	0	0	1	0	5	0	0	1	2	1	2	2	4	1	4	6	6	8	2	7	0	0	0	0	0	0	3	0	0	1	0
d__Bacteria	k__norank	p__Actinobacteria	c__Actinobacteria	o__Solirubrobacterales	f__Elev-16S-1332	g__norank_f__Elev-16S-1332	s__uncultured_Rubrobacteraceae_bacterium_g__norank_f__Elev-16S-1332	OTU3591	0	1	0	0	0	6	35	15	2	9	13	6	48	3	16	33	1	18	18	89	4	25	16	0	128	5	15	3	3	3	0	0	1	2	0	0	0	34	0	2	0
d__Bacteria	k__norank	p__Saccharibacteria	c__norank_p__Saccharibacteria	o__norank_p__Saccharibacteria	f__norank_p__Saccharibacteria	g__norank_p__Saccharibacteria	s__unclassified_g__norank_p__Saccharibacteria	OTU2803	0	0	0	0	0	0	0	0	0	0	0	0	5	0	0	0	0	0	0	0	0	0	0	0	0	0	0	0	1	0	27	0	5	0	11	0	0	0	0	0	0
d__Bacteria	k__norank	p__Proteobacteria	c__Gammaproteobacteria	o__Legionellales	f__Coxiellaceae	g__Aquicella	s__unclassified_g__Aquicella	OTU4294	0	0	0	0	0	0	0	0	0	0	0	0	1	0	0	0	0	0	0	0	0	0	0	0	0	0	0	0	0	0	0	0	0	0	0	0	0	0	0	0	0
d__Bacteria	k__norank	p__Proteobacteria	c__Betaproteobacteria	o__Methylophilales	f__Methylophilaceae	g__Methylotenera	s__unclassified_g__Methylotenera	OTU926	0	0	0	0	1	0	4	2	1	0	0	7	0	5	0	0	0	0	1	0	1	2	0	0	2	0	0	1	1	3	0	0	0	0	0	0	0	0	0	3	0
d__Bacteria	k__norank	p__Planctomycetes	c__Planctomycetacia	o__Planctomycetales	f__Planctomycetaceae	g__norank_f__Planctomycetaceae	s__uncultured_Singulisphaera_sp._g__norank	OTU1373	0	0	0	0	0	0	0	0	0	0	0	0	0	0	0	0	1	0	0	0	0	0	0	0	0	0	0	0	0	0	0	0	0	0	0	0	0	0	0	0	0
d__Bacteria	k__norank	p__Parcubacteria	c__norank_p__Parcubacteria	o__norank_p__Parcubacteria	f__norank_p__Parcubacteria	g__norank_p__Parcubacteria	s__unclassified_g__norank_p__Parcubacteria	OTU4073	0	0	0	0	2	0	0	0	0	0	0	0	0	0	0	0	0	0	0	0	0	0	0	0	0	0	0	0	0	0	0	0	0	0	0	0	0	0	1	0	0
d__Bacteria	k__norank	p__Gemmatimonadetes	c__Gemmatimonadetes	o__Gemmatimonadales	f__Gemmatimonadaceae	g__norank_f__Gemmatimonadaceae	s__unclassified_g__norank_f__Gemmatimonadaceae	OTU967	0	0	0	0	0	5	0	0	0	1	0	23	1	1	4	2	0	0	1	17	1	1	0	7	1	5	0	1	2	8	0	0	0	0	0	0	0	0	0	0	0
d__Bacteria	k__norank	p__unclassified_k__norank	c__unclassified_k__norank	o__unclassified_k__norank	f__unclassified_k__norank	g__unclassified_k__norank	s__unclassified_k__norank	OTU1358	0	0	0	0	0	0	0	0	0	0	0	1	0	0	0	0	0	0	0	0	1	0	0	0	0	0	0	0	0	0	0	0	0	0	0	0	0	0	0	0	0
d__Bacteria	k__norank	p__Proteobacteria	c__Gammaproteobacteria	o__Oceanospirillales	f__Halomonadaceae	g__Halomonas	s__uncultured_soil_bacterium_g__Halomonas	OTU4550	0	0	0	0	0	0	0	0	1	0	0	1	0	0	0	2	1	0	0	0	0	0	1	0	0	0	0	0	0	1	0	0	0	0	0	0	0	0	0	0	0
d__Bacteria	k__norank	p__Chloroflexi	c__Caldilineae	o__Caldilineales	f__Caldilineaceae	g__norank_f__Caldilineaceae	s__unclassified_g__norank_f__Caldilineaceae	OTU4330	0	0	0	0	0	1	0	0	1	1	0	2	0	0	0	0	0	1	0	5	0	1	0	2	1	0	2	1	3	3	0	0	0	0	0	1	0	2	0	0	0
d__Bacteria	k__norank	p__Proteobacteria	c__Betaproteobacteria	o__Nitrosomonadales	f__Nitrosomonadaceae	g__norank_f__Nitrosomonadaceae	s__uncultured_Burkholderiaceae_bacterium_g__norank_f__Nitrosomonadaceae	OTU2703	0	0	0	0	1	3	1	8	9	1	1	3	2	2	0	1	2	1	4	1	6	1	2	10	2	3	0	4	3	1	0	0	0	0	0	10	3	1	5	7	0
d__Bacteria	k__norank	p__Acidobacteria	c__Acidobacteria	o__Acidobacteriales	f__Acidobacteriaceae__Subgroup_1_	g__norank_f__Acidobacteriaceae__Subgroup_1_	s__unclassified_g__norank_f__Acidobacteriaceae__Subgroup_1_	OTU4146	0	1	2	0	0	2	1	0	1	0	13	1	2	0	1	0	5	5	0	0	15	1	0	4	2	0	0	0	1	0	0	32	0	12	0	1	0	0	2	3	4
d__Bacteria	k__norank	p__Acidobacteria	c__Acidobacteria	o__Solibacterales	f__Solibacteraceae__Subgroup_3_	g__Paludibaculum	s__uncultured_Acidobacteria_bacterium_g__Paludibaculum	OTU1503	0	0	0	0	0	0	0	2	5	2	0	7	7	0	10	5	0	3	2	0	1	7	2	0	12	1	2	1	0	1	0	0	0	0	0	0	1	0	2	1	0
d__Bacteria	k__norank	p__Actinobacteria	c__Actinobacteria	o__Micrococcales	f__unclassified_o__Micrococcales	g__unclassified_o__Micrococcales	s__unclassified_o__Micrococcales	OTU1062	0	0	0	0	0	0	0	0	0	0	0	0	0	0	0	0	0	0	0	0	0	0	0	0	0	0	0	0	1	0	0	0	0	0	0	0	0	0	0	0	0
d__Bacteria	k__norank	p__Proteobacteria	c__Gammaproteobacteria	o__Xanthomonadales	f__Xanthomonadales_Incertae_Sedis	g__Steroidobacter	s__uncultured_Chromatiales_bacterium_g__Steroidobacter	OTU1962	0	0	0	0	0	2	1	4	1	3	0	1	2	0	2	8	0	1	0	2	2	1	7	2	2	12	8	13	0	1	0	0	0	0	0	0	1	0	0	1	0
d__Bacteria	k__norank	p__Acidobacteria	c__Acidobacteria	o__norank_c__Acidobacteria	f__norank_c__Acidobacteria	g__norank_c__Acidobacteria	s__unclassified_g__norank_c__Acidobacteria	OTU1308	0	2	0	0	6	3	0	0	7	1	8	2	4	2	1	0	10	4	0	0	5	8	0	0	0	0	0	0	1	1	0	2	0	5	0	5	8	2	16	22	0
d__Bacteria	k__norank	p__Proteobacteria	c__Deltaproteobacteria	o__Oligoflexales	f__0319-6G20	g__norank_f__0319-6G20	s__unclassified_g__norank_f__0319-6G20	OTU4021	0	2	0	0	3	0	0	0	0	0	0	0	0	0	0	0	0	0	0	0	0	0	0	0	0	0	0	0	0	0	0	0	0	0	0	0	0	0	0	1	1
d__Bacteria	k__norank	p__Acidobacteria	c__Acidobacteria	o__Acidobacteriales	f__Acidobacteriaceae__Subgroup_1_	g__norank_f__Acidobacteriaceae__Subgroup_1_	s__uncultured_Acidobacterium_sp._g__norank_f__Acidobacteriaceae__Subgroup_1_	OTU167	0	1	0	0	4	0	0	0	1	0	0	0	1	0	0	0	0	3	0	0	1	0	0	0	0	1	0	0	3	0	20	40	12	3	2	0	0	0	1	0	19
d__Bacteria	k__norank	p__Bacteroidetes	c__Sphingobacteriia	o__Sphingobacteriales	f__Chitinophagaceae	g__norank_f__Chitinophagaceae	s__unclassified_g__norank_f__Chitinophagaceae	OTU3158	0	0	0	0	0	5	0	0	1	3	14	5	11	3	1	1	6	9	0	0	3	4	2	0	0	3	1	0	0	0	0	3	9	4	1	1	2	1	0	0	16
d__Bacteria	k__norank	p__Candidatus_Berkelbacteria	c__norank_p__Candidatus_Berkelbacteria	o__norank_p__Candidatus_Berkelbacteria	f__norank_p__Candidatus_Berkelbacteria	g__norank_p__Candidatus_Berkelbacteria	s__uncultured_soil_bacterium_g__norank_p__Candidatus_Berkelbacteria	OTU2737	0	0	0	0	0	0	0	0	0	0	0	0	0	0	0	0	0	0	0	0	0	0	0	0	0	0	0	0	0	0	0	0	0	0	0	8	0	0	0	0	0
d__Bacteria	k__norank	p__Acidobacteria	c__Acidobacteria	o__Subgroup_7	f__norank_o__Subgroup_7	g__norank_o__Subgroup_7	s__uncultured_bacterium_g__norank_o__Subgroup_7	OTU911	0	0	0	0	0	3	0	0	3	0	2	0	0	0	0	0	1	9	0	1	0	1	0	0	0	2	0	0	2	0	0	0	0	0	0	0	0	0	0	0	0
d__Bacteria	k__norank	p__Latescibacteria	c__norank_p__Latescibacteria	o__norank_p__Latescibacteria	f__norank_p__Latescibacteria	g__norank_p__Latescibacteria	s__uncultured_Acidobacteria_bacterium_g__norank_p__Latescibacteria	OTU1219	0	0	0	0	0	0	0	0	1	0	1	1	0	2	1	0	0	1	0	0	2	0	1	0	0	0	0	0	7	2	0	0	0	0	0	0	1	0	0	1	0
d__Bacteria	k__norank	p__Proteobacteria	c__Alphaproteobacteria	o__Rhodospirillales	f__unclassified_o__Rhodospirillales	g__unclassified_o__Rhodospirillales	s__unclassified_o__Rhodospirillales	OTU3095	0	0	0	0	0	1	0	0	1	0	0	0	0	0	1	0	0	0	0	0	0	0	0	1	0	0	0	1	0	4	0	0	0	0	0	0	1	0	0	1	0
d__Bacteria	k__norank	p__Proteobacteria	c__Alphaproteobacteria	o__Rhizobiales	f__Hyphomicrobiaceae	g__Hyphomicrobium	s__unclassified_g__Hyphomicrobium	OTU4062	0	0	0	0	0	1	0	0	0	1	0	0	0	0	0	0	0	0	0	0	0	0	0	0	0	0	0	0	0	0	0	0	0	0	0	0	1	0	1	0	0
d__Bacteria	k__norank	p__Verrucomicrobia	c__OPB35_soil_group	o__norank_c__OPB35_soil_group	f__norank_c__OPB35_soil_group	g__norank_c__OPB35_soil_group	s__unclassified_g__norank_c__OPB35_soil_group	OTU746	0	0	0	0	0	0	0	1	0	0	0	0	0	0	2	0	0	0	0	0	0	0	0	0	0	1	0	1	2	0	0	0	0	0	0	0	0	0	0	0	0
d__Bacteria	k__norank	p__Saccharibacteria	c__norank_p__Saccharibacteria	o__norank_p__Saccharibacteria	f__norank_p__Saccharibacteria	g__norank_p__Saccharibacteria	s__unclassified_g__norank_p__Saccharibacteria	OTU610	0	0	0	0	0	0	0	0	0	0	0	0	0	0	0	0	0	0	0	0	0	0	0	0	0	0	0	0	0	0	0	0	0	0	0	0	0	0	0	0	0
d__Bacteria	k__norank	p__Acidobacteria	c__Acidobacteria	o__Blastocatellales	f__Blastocatellaceae__Subgroup_4_	g__11-24	s__unclassified_g__11-24	OTU4495	0	0	0	0	0	0	0	0	0	0	0	0	0	0	0	0	0	0	0	0	0	0	0	0	0	0	1	2	0	0	0	0	0	2	0	0	0	0	0	0	0
d__Bacteria	k__norank	p__Saccharibacteria	c__norank_p__Saccharibacteria	o__norank_p__Saccharibacteria	f__norank_p__Saccharibacteria	g__norank_p__Saccharibacteria	s__unclassified_g__norank_p__Saccharibacteria	OTU613	0	0	0	0	0	2	0	0	0	1	0	0	0	0	0	0	0	0	0	0	0	0	0	0	0	0	0	3	0	0	0	0	0	0	0	0	0	0	0	0	0
d__Bacteria	k__norank	p__Bacteroidetes	c__Sphingobacteriia	o__Sphingobacteriales	f__env.OPS_17	g__norank_f__env.OPS_17	s__uncultured_bacterium_g__norank_f__env.OPS_17	OTU3430	0	0	0	0	0	0	2	0	0	0	0	0	0	0	0	0	0	0	0	0	0	0	0	0	0	0	0	0	0	0	0	0	0	0	0	0	0	0	0	0	0
d__Bacteria	k__norank	p__Proteobacteria	c__Alphaproteobacteria	o__Caulobacterales	f__Hyphomonadaceae	g__unclassified_f__Hyphomonadaceae	s__unclassified_f__Hyphomonadaceae	OTU241	0	0	0	0	0	1	0	0	0	0	0	1	0	0	1	0	0	0	0	0	0	0	0	0	0	0	0	1	0	0	0	0	0	1	0	0	0	1	0	0	2
d__Bacteria	k__norank	p__Acidobacteria	c__Acidobacteria	o__norank_c__Acidobacteria	f__norank_c__Acidobacteria	g__norank_c__Acidobacteria	s__uncultured_bacterium_17F9	OTU2316	0	0	0	0	0	0	0	0	0	0	0	1	0	1	1	1	0	0	1	0	0	0	1	0	0	1	0	3	1	0	0	0	0	0	0	0	0	0	0	0	0
d__Bacteria	k__norank	p__Proteobacteria	c__Betaproteobacteria	o__Neisseriales	f__Neisseriaceae	g__Vogesella	s__unclassified_g__Vogesella	OTU3982	0	0	0	0	1	0	0	0	0	0	0	0	0	0	0	0	0	0	0	0	0	0	0	0	0	0	0	0	0	0	0	0	0	0	0	8	0	0	15	18	0
d__Bacteria	k__norank	p__Actinobacteria	c__Actinobacteria	o__Frankiales	f__Geodermatophilaceae	g__Blastococcus	s__unclassified_g__Blastococcus	OTU1021	0	0	0	0	0	1	5	1	0	0	1	0	0	0	0	0	0	0	5	2	2	1	2	0	0	0	0	0	2	0	0	0	0	0	0	0	1	0	0	0	0
d__Bacteria	k__norank	p__Verrucomicrobia	c__Verrucomicrobiae	o__Verrucomicrobiales	f__Verrucomicrobiaceae	g__Haloferula	s__Haloferula_sp._BvORR071	OTU3317	0	0	0	0	0	0	1	0	1	0	0	0	0	0	0	0	0	0	2	0	0	0	0	0	0	0	0	0	0	0	0	0	0	0	0	0	0	0	0	1	0
d__Bacteria	k__norank	p__Acidobacteria	c__Acidobacteria	o__norank_c__Acidobacteria	f__norank_c__Acidobacteria	g__norank_c__Acidobacteria	s__uncultured_Acidobacteria_bacterium_g__norank_c__Acidobacteria	OTU2678	0	0	0	0	0	2	0	0	0	1	1	0	1	0	1	0	1	0	0	0	0	1	0	0	0	0	0	0	0	0	0	0	1	0	0	0	0	0	0	0	1
d__Bacteria	k__norank	p__Chloroflexi	c__SBR2076	o__norank_c__SBR2076	f__norank_c__SBR2076	g__norank_c__SBR2076	s__uncultured_bacterium_UASB_TL14	OTU1994	0	0	0	0	0	0	0	1	0	0	0	0	0	0	0	0	0	0	1	0	0	0	0	0	0	0	0	2	0	0	0	0	0	0	0	0	0	0	0	0	0
d__Bacteria	k__norank	p__Chloroflexi	c__Ktedonobacteria	o__C0119	f__norank_o__C0119	g__norank_o__C0119	s__unclassified_g__norank_o__C0119	OTU2188	0	0	0	0	0	0	0	0	0	0	0	0	0	0	0	0	1	1	0	0	0	0	0	0	0	0	0	0	0	0	0	0	0	0	0	0	0	0	0	0	0
d__Bacteria	k__norank	p__Verrucomicrobia	c__OPB35_soil_group	o__norank_c__OPB35_soil_group	f__norank_c__OPB35_soil_group	g__norank_c__OPB35_soil_group	s__unclassified_g__norank_c__OPB35_soil_group	OTU1232	0	3	0	0	6	0	0	0	0	0	0	0	0	0	0	0	2	0	0	0	0	0	0	0	0	0	0	0	2	0	16	13	5	1	2	0	0	0	2	0	0
d__Bacteria	k__norank	p__Parcubacteria	c__norank_p__Parcubacteria	o__norank_p__Parcubacteria	f__norank_p__Parcubacteria	g__norank_p__Parcubacteria	s__unclassified_g__norank_p__Parcubacteria	OTU976	0	0	0	0	0	0	0	0	0	0	0	2	0	0	0	1	0	0	0	0	1	0	0	0	0	0	0	0	3	0	0	0	0	0	0	0	0	0	1	0	0
d__Bacteria	k__norank	p__Bacteroidetes	c__Bacteroidia	o__Bacteroidales	f__Prevotellaceae	g__Alloprevotella	s__uncultured_Bacteroidales_bacterium_g__Alloprevotella	OTU3903	0	0	0	3	0	0	0	0	0	0	0	0	0	0	0	0	0	0	0	0	0	0	0	0	0	0	0	0	0	0	0	0	0	0	0	0	0	0	0	0	0
d__Bacteria	k__norank	p__Chloroflexi	c__Anaerolineae	o__Anaerolineales	f__Anaerolineaceae	g__norank_f__Anaerolineaceae	s__uncultured_Gemmatimonadetes_bacterium_g__norank_f__Anaerolineaceae	OTU4193	0	0	0	0	0	3	0	0	0	1	1	1	0	0	8	0	0	0	0	0	2	0	0	1	0	2	0	1	12	0	0	0	0	0	0	0	0	1	0	1	0
d__Bacteria	k__norank	p__Verrucomicrobia	c__OPB35_soil_group	o__norank_c__OPB35_soil_group	f__norank_c__OPB35_soil_group	g__norank_c__OPB35_soil_group	s__unclassified_g__norank_c__OPB35_soil_group	OTU1237	2	0	0	0	3	0	0	0	0	1	0	0	2	1	1	0	0	2	0	0	6	0	0	0	0	0	0	0	3	0	5	0	1	1	0	0	2	0	5	2	1
d__Bacteria	k__norank	p__Saccharibacteria	c__norank_p__Saccharibacteria	o__norank_p__Saccharibacteria	f__norank_p__Saccharibacteria	g__norank_p__Saccharibacteria	s__unclassified_g__norank_p__Saccharibacteria	OTU2156	0	0	0	0	0	0	0	0	0	0	1	0	0	1	0	0	0	1	0	0	0	0	0	0	0	2	0	0	0	0	0	0	0	0	0	0	0	0	0	0	0
d__Bacteria	k__norank	p__Gemmatimonadetes	c__Gemmatimonadetes	o__Gemmatimonadales	f__Gemmatimonadaceae	g__norank_f__Gemmatimonadaceae	s__unclassified_g__norank_f__Gemmatimonadaceae	OTU3512	0	0	0	0	0	5	10	46	8	14	5	12	6	3	5	11	18	6	22	12	19	20	28	12	3	6	8	6	9	19	0	0	0	0	0	5	15	4	8	7	0
d__Bacteria	k__norank	p__Bacteroidetes	c__Sphingobacteriia	o__Sphingobacteriales	f__Chitinophagaceae	g__norank_f__Chitinophagaceae	s__unclassified_g__norank_f__Chitinophagaceae	OTU781	0	0	0	0	0	0	0	0	1	0	0	1	0	0	0	0	0	0	1	0	2	0	0	2	1	0	0	1	3	0	0	0	0	0	0	0	1	0	0	0	0
d__Bacteria	k__norank	p__Planctomycetes	c__Phycisphaerae	o__Phycisphaerales	f__Phycisphaeraceae	g__SM1A02	s__uncultured_soil_bacterium_g__SM1A02	OTU2062	0	0	0	0	0	0	0	0	2	0	0	0	1	0	0	0	0	0	0	0	0	0	0	0	0	0	0	1	0	0	0	0	0	0	0	0	0	0	0	1	0
d__Bacteria	k__norank	p__Saccharibacteria	c__norank_p__Saccharibacteria	o__norank_p__Saccharibacteria	f__norank_p__Saccharibacteria	g__norank_p__Saccharibacteria	s__uncultured_bacterium_g__norank_p__Saccharibacteria	OTU2461	0	0	0	0	0	0	0	0	0	0	0	0	0	0	0	0	0	6	0	0	0	0	0	0	0	0	0	0	0	0	0	0	0	0	0	0	0	0	0	0	0
d__Bacteria	k__norank	p__Proteobacteria	c__Alphaproteobacteria	o__Rhodospirillales	f__Rhodospirillaceae	g__Dongia	s__unclassified_g__Dongia	OTU1564	4	0	0	0	0	0	0	1	0	1	0	2	0	0	0	0	0	2	0	0	0	2	2	0	3	0	1	1	0	1	0	0	0	0	0	0	0	0	0	0	0
d__Bacteria	k__norank	p__Parcubacteria	c__Candidatus_Jorgensenbacteria	o__norank_c__Candidatus_Jorgensenbacteria	f__norank_c__Candidatus_Jorgensenbacteria	g__norank_c__Candidatus_Jorgensenbacteria	s__unclassified_g__norank_c__Candidatus_Jorgensenbacteria	OTU263	0	0	0	0	0	0	0	0	0	0	0	0	0	0	0	0	0	0	0	0	0	0	0	0	0	0	0	0	0	0	0	0	0	0	0	0	0	0	0	0	1
d__Bacteria	k__norank	p__Proteobacteria	c__Alphaproteobacteria	o__Rickettsiales	f__SM2D12	g__norank_f__SM2D12	s__uncultured_Phyllobacteriaceae_bacterium_g__norank	OTU864	0	0	0	0	0	0	0	0	0	0	0	0	0	0	0	0	0	0	0	0	0	0	0	0	0	0	0	0	0	0	0	0	0	0	0	0	0	0	0	0	0
d__Bacteria	k__norank	p__Chloroflexi	c__Thermomicrobia	o__JG30-KF-CM45	f__norank_o__JG30-KF-CM45	g__norank_o__JG30-KF-CM45	s__uncultured_bacterium_g__norank_o__JG30-KF-CM45	OTU3953	0	0	0	0	0	5	0	2	0	0	0	1	0	1	2	1	0	0	0	2	0	1	0	1	0	1	1	0	1	1	0	0	0	0	0	0	1	0	0	1	0
d__Bacteria	k__norank	p__Proteobacteria	c__Alphaproteobacteria	o__Rhizobiales	f__Methylocystaceae	g__Pleomorphomonas	s__unclassified_g__Pleomorphomonas	OTU1136	0	0	0	0	0	0	0	1	1	1	0	2	2	0	2	5	0	0	2	0	0	3	0	0	1	0	1	0	1	2	0	0	0	0	0	0	0	0	0	0	0
d__Bacteria	k__norank	p__Proteobacteria	c__Deltaproteobacteria	o__Desulfurellales	f__Desulfurellaceae	g__H16	s__unclassified_g__H16	OTU1858	0	1	0	0	0	0	0	4	0	0	0	0	0	0	0	0	6	0	3	0	1	3	1	0	0	1	1	5	0	2	0	0	0	0	0	0	3	0	0	1	1
d__Bacteria	k__norank	p__Verrucomicrobia	c__Spartobacteria	o__Chthoniobacterales	f__Chthoniobacteraceae	g__Chthoniobacter	s__bacterium_Ellin506	OTU2571	0	0	0	0	0	0	0	0	0	0	0	0	0	0	0	0	3	0	0	0	1	0	0	0	0	0	0	0	5	0	0	0	0	0	0	0	0	0	0	0	0
d__Bacteria	k__norank	p__Parcubacteria	c__norank_p__Parcubacteria	o__norank_p__Parcubacteria	f__norank_p__Parcubacteria	g__norank_p__Parcubacteria	s__uncultured_bacterium_g__norank_p__Parcubacteria	OTU2880	0	0	0	0	0	0	0	0	0	0	0	0	0	0	0	0	0	0	0	0	0	0	0	0	0	0	0	0	0	0	0	0	0	0	0	0	0	0	0	0	0
d__Bacteria	k__norank	p__Actinobacteria	c__Actinobacteria	o__Acidimicrobiales	f__norank_o__Acidimicrobiales	g__norank_o__Acidimicrobiales	s__uncultured_Iamia_sp._g__norank	OTU2258	0	0	0	0	0	0	2	2	0	0	0	1	0	0	0	0	0	0	0	4	0	1	0	1	3	0	0	3	1	4	0	0	0	0	0	0	0	1	0	0	0
d__Bacteria	k__norank	p__Acidobacteria	c__Acidobacteria	o__Acidobacteriales	f__Acidobacteriaceae__Subgroup_1_	g__norank_f__Acidobacteriaceae__Subgroup_1_	s__unclassified_g__norank_f__Acidobacteriaceae__Subgroup_1_	OTU394	1	25	17	4	20	15	0	0	9	15	48	3	59	21	17	6	100	62	10	0	83	12	4	12	0	21	0	27	31	29	5	15	5	47	10	46	84	7	124	66	8
d__Bacteria	k__norank	p__Chloroflexi	c__TK10	o__norank_c__TK10	f__norank_c__TK10	g__norank_c__TK10	s__Chloroflexi_bacterium_OLB14	OTU3719	0	0	0	0	0	0	0	0	0	0	1	1	1	0	0	0	0	0	0	1	0	1	0	0	0	0	1	1	0	0	0	0	0	0	0	0	3	0	0	0	1
d__Bacteria	k__norank	p__Actinobacteria	c__Actinobacteria	o__Solirubrobacterales	f__Elev-16S-1332	g__norank_f__Elev-16S-1332	s__unclassified_g__norank_f__Elev-16S-1332	OTU1512	0	0	0	0	0	0	0	1	0	0	0	0	0	0	0	0	0	0	1	0	0	0	0	0	0	0	1	0	0	0	0	0	0	0	0	0	0	0	0	0	0
d__Bacteria	k__norank	p__Actinobacteria	c__Actinobacteria	o__Pseudonocardiales	f__Pseudonocardiaceae	g__Amycolatopsis	s__Amycolatopsis_nigrescens_CSC17Ta-90	OTU2612	0	0	0	0	0	0	2	5	0	3	0	0	0	0	0	0	0	0	0	2	0	3	0	0	1	0	0	0	1	0	0	0	0	0	0	0	0	0	1	1	0
d__Bacteria	k__norank	p__Proteobacteria	c__Deltaproteobacteria	o__Desulfurellales	f__Desulfurellaceae	g__G55	s__uncultured_bacterium_g__G55	OTU3491	0	0	0	0	0	0	0	2	0	0	0	0	0	0	0	0	0	0	1	0	0	0	1	1	0	0	0	1	0	0	0	0	0	0	0	0	0	0	0	0	0
d__Bacteria	k__norank	p__Chloroflexi	c__Chloroflexia	o__Chloroflexales	f__Roseiflexaceae	g__Roseiflexus	s__uncultured_bacterium_g__Roseiflexus	OTU3950	0	0	0	0	0	0	0	0	0	0	0	0	0	0	0	0	0	0	0	0	0	0	0	1	0	1	0	0	0	0	0	0	0	0	0	6	1	2	0	0	0
d__Bacteria	k__norank	p__Acidobacteria	c__Acidobacteria	o__Solibacterales	f__Solibacteraceae__Subgroup_3_	g__Bryobacter	s__unclassified_g__Bryobacter	OTU4202	0	0	0	0	0	1	1	1	0	0	0	3	0	0	4	2	0	0	0	1	0	1	0	0	2	0	2	0	5	0	0	0	0	0	0	0	1	0	0	0	2
d__Bacteria	k__norank	p__Proteobacteria	c__Alphaproteobacteria	o__Rhodospirillales	f__I-10	g__norank_f__I-10	s__uncultured_bacterium_g__norank_f__I-10	OTU2728	0	0	0	0	1	1	0	0	0	0	0	6	1	1	0	0	0	2	0	0	3	0	0	0	0	1	0	0	3	0	0	4	1	6	0	3	0	0	1	1	2
d__Bacteria	k__norank	p__Bacteroidetes	c__Sphingobacteriia	o__Sphingobacteriales	f__Chitinophagaceae	g__unclassified_f__Chitinophagaceae	s__unclassified_f__Chitinophagaceae	OTU4237	0	0	0	0	0	0	0	0	0	0	0	0	0	0	0	0	0	0	0	0	0	0	0	0	0	0	0	0	0	0	0	0	0	0	0	0	0	0	0	0	0
d__Bacteria	k__norank	p__Parcubacteria	c__norank_p__Parcubacteria	o__norank_p__Parcubacteria	f__norank_p__Parcubacteria	g__norank_p__Parcubacteria	s__uncultured_bacterium_g__norank_p__Parcubacteria	OTU2154	0	0	0	0	0	1	0	0	0	0	0	0	0	0	0	0	0	0	0	0	1	0	1	0	0	2	0	0	0	0	0	0	0	0	0	0	0	0	0	0	0
d__Bacteria	k__norank	p__Chloroflexi	c__Ktedonobacteria	o__Ktedonobacterales	f__HSB_OF53-F07	g__norank_f__HSB_OF53-F07	s__uncultured_Ktedonobacter_sp._g__norank_f__HSB_OF53-F07	OTU555	0	0	0	0	0	0	0	0	0	0	2	0	0	0	0	0	0	0	0	0	4	1	0	0	0	0	0	0	0	0	0	0	0	0	0	0	0	0	0	0	0
d__Bacteria	k__norank	p__Proteobacteria	c__Deltaproteobacteria	o__Myxococcales	f__BIrii41	g__norank_f__BIrii41	s__uncultured_bacterium_g__norank_f__BIrii41	OTU793	0	0	0	0	0	0	0	0	0	3	0	2	1	0	2	2	0	1	0	0	0	1	1	0	0	0	0	0	0	0	0	0	0	0	0	0	0	0	0	0	0
d__Bacteria	k__norank	p__Proteobacteria	c__Gammaproteobacteria	o__Xanthomonadales	f__Xanthomonadales_Incertae_Sedis	g__norank_f__Xanthomonadales_Incertae_Sedis	s__unclassified_g__norank_f__Xanthomonadales_Incertae_Sedis	OTU1279	0	0	0	0	0	0	0	0	0	0	0	0	0	0	1	0	0	0	0	0	0	0	0	0	0	0	0	0	0	0	0	0	1	1	0	0	0	0	0	0	0
d__Bacteria	k__norank	p__Proteobacteria	c__Betaproteobacteria	o__Burkholderiales	f__Oxalobacteraceae	g__unclassified_f__Oxalobacteraceae	s__unclassified_f__Oxalobacteraceae	OTU1487	0	0	0	0	1	6	0	0	0	1	2	3	1	1	3	1	0	0	0	0	0	9	0	0	0	0	0	1	0	0	0	0	3	0	1	1	5	0	5	4	0
d__Bacteria	k__norank	p__Actinobacteria	c__Actinobacteria	o__Gaiellales	f__unclassified_o__Gaiellales	g__unclassified_o__Gaiellales	s__unclassified_o__Gaiellales	OTU4072	0	0	0	0	0	1	0	0	0	1	1	1	0	0	0	0	0	0	1	0	1	0	0	0	0	0	0	0	1	1	0	0	0	0	0	0	0	0	0	1	0
d__Bacteria	k__norank	p__Saccharibacteria	c__norank_p__Saccharibacteria	o__norank_p__Saccharibacteria	f__norank_p__Saccharibacteria	g__norank_p__Saccharibacteria	s__unclassified_g__norank_p__Saccharibacteria	OTU1350	0	0	0	0	0	0	0	0	0	1	0	0	0	0	0	0	0	0	0	0	0	0	0	0	0	0	0	0	0	0	0	0	0	0	0	0	0	0	0	0	0
d__Bacteria	k__norank	p__Proteobacteria	c__Gammaproteobacteria	o__Enterobacteriales	f__Enterobacteriaceae	g__Enterobacter	s__unclassified_g__Enterobacter	OTU1680	0	18	0	0	0	4	2	3	9	0	0	10	0	31	0	0	1	0	2	0	0	3	0	0	5	1	0	0	0	5	0	0	1	0	0	1	2	3	1	7	0
d__Bacteria	k__norank	p__Bacteroidetes	c__Sphingobacteriia	o__Sphingobacteriales	f__Chitinophagaceae	g__norank_f__Chitinophagaceae	s__unclassified_g__norank_f__Chitinophagaceae	OTU581	0	0	0	0	0	0	0	2	2	5	0	17	10	3	7	9	1	4	1	1	6	5	2	14	3	5	9	8	5	5	0	0	4	0	0	4	12	3	3	6	3
d__Bacteria	k__norank	p__Acidobacteria	c__Acidobacteria	o__Acidobacteriales	f__Acidobacteriaceae__Subgroup_1_	g__Granulicella	s__uncultured_Acidobacteria_bacterium_g__Granulicella	OTU1323	0	9	0	0	2	0	0	0	0	0	0	0	0	0	0	0	0	0	0	0	0	0	0	0	0	0	0	0	0	0	0	0	0	0	2	1	0	0	2	0	0
d__Bacteria	k__norank	p__Proteobacteria	c__Deltaproteobacteria	o__Myxococcales	f__norank_o__Myxococcales	g__norank_o__Myxococcales	s__uncultured_bacterium_g__norank_o__Myxococcales	OTU968	0	0	0	0	0	0	0	0	2	0	0	1	0	0	0	0	0	0	0	0	0	0	0	0	0	0	0	0	0	0	0	0	0	0	0	0	0	0	0	0	0
d__Bacteria	k__norank	p__Saccharibacteria	c__norank_p__Saccharibacteria	o__norank_p__Saccharibacteria	f__norank_p__Saccharibacteria	g__norank_p__Saccharibacteria	s__uncultured_bacterium_g__norank_p__Saccharibacteria	OTU3399	0	0	0	0	0	0	0	13	3	1	0	0	0	128	2	4	0	0	53	0	1	1	0	1	0	0	0	0	0	1	0	0	1	0	0	0	0	0	1	0	0
d__Bacteria	k__norank	p__Actinobacteria	c__Actinobacteria	o__Gaiellales	f__norank_o__Gaiellales	g__norank_o__Gaiellales	s__unclassified_g__norank_o__Gaiellales	OTU3854	0	0	0	0	0	0	0	0	0	0	3	0	0	0	0	0	0	1	0	0	0	0	0	0	0	0	0	0	0	1	0	1	0	0	0	1	0	0	0	0	0
d__Bacteria	k__norank	p__Saccharibacteria	c__norank_p__Saccharibacteria	o__norank_p__Saccharibacteria	f__norank_p__Saccharibacteria	g__norank_p__Saccharibacteria	s__unclassified_g__norank_p__Saccharibacteria	OTU2485	0	0	0	0	0	0	0	0	0	1	0	1	0	0	0	0	0	0	0	0	0	0	0	0	0	0	2	0	0	0	0	0	0	0	0	0	0	0	0	0	0
d__Bacteria	k__norank	p__Saccharibacteria	c__norank_p__Saccharibacteria	o__norank_p__Saccharibacteria	f__norank_p__Saccharibacteria	g__norank_p__Saccharibacteria	s__unclassified_g__norank_p__Saccharibacteria	OTU2486	0	0	0	0	0	0	0	0	0	0	0	0	1	0	0	0	0	1	0	0	0	0	0	0	0	0	0	0	0	0	0	0	0	0	0	0	0	0	0	0	0
d__Bacteria	k__norank	p__Acidobacteria	c__Acidobacteria	o__Subgroup_10	f__ABS-19	g__norank_f__ABS-19	s__uncultured_bacterium_g__norank_f__ABS-19	OTU3147	0	0	0	0	0	0	0	0	0	0	0	0	0	0	0	0	2	0	0	0	0	0	0	0	0	0	0	0	0	0	0	0	0	0	0	0	0	0	0	0	0
d__Bacteria	k__norank	p__Proteobacteria	c__Alphaproteobacteria	o__Rhodospirillales	f__Rhodospirillaceae	g__Telmatospirillum	s__uncultured_bacterium_g__Telmatospirillum	OTU24	0	0	0	0	0	0	0	0	0	0	0	0	0	0	0	0	0	0	0	0	0	0	0	0	0	0	0	0	0	0	0	6	0	0	10	0	0	0	0	0	0
d__Bacteria	k__norank	p__Armatimonadetes	c__Armatimonadia	o__Armatimonadales	f__norank_o__Armatimonadales	g__norank_o__Armatimonadales	s__unclassified_g__norank_o__Armatimonadales	OTU2429	0	3	0	0	0	0	0	0	0	0	0	0	0	0	0	0	0	0	0	0	0	0	0	2	0	0	0	0	0	0	0	0	0	0	0	0	0	0	0	0	0
d__Bacteria	k__norank	p__Proteobacteria	c__Deltaproteobacteria	o__Bdellovibrionales	f__Bdellovibrionaceae	g__Bdellovibrio	s__uncultured_bacterium_g__Bdellovibrio	OTU340	0	0	0	0	0	0	0	0	0	0	0	0	0	0	0	0	0	0	0	0	0	0	0	0	0	0	0	0	0	0	8	0	0	0	0	0	0	0	0	0	1
d__Bacteria	k__norank	p__Proteobacteria	c__Alphaproteobacteria	o__Rickettsiales	f__Mitochondria	g__norank_f__Mitochondria	s__unclassified_g__norank_f__Mitochondria	OTU1316	72	168	190	501	281	0	0	0	0	0	0	0	0	0	0	0	0	0	1	1	1	0	0	1	0	0	0	1	0	0	5	5	10	14	123	0	0	1	0	1	0
d__Bacteria	k__norank	p__Chloroflexi	c__Anaerolineae	o__Anaerolineales	f__Anaerolineaceae	g__norank_f__Anaerolineaceae	s__uncultured_Gemmatimonadetes_bacterium_g__norank_f__Anaerolineaceae	OTU2847	0	0	0	0	0	0	0	0	0	0	0	0	0	0	0	0	0	0	0	0	0	0	0	0	0	0	0	0	0	0	0	0	0	0	0	0	0	0	0	0	0
d__Bacteria	k__norank	p__Proteobacteria	c__Gammaproteobacteria	o__Legionellales	f__Coxiellaceae	g__Aquicella	s__unclassified_g__Aquicella	OTU2576	0	0	0	0	0	0	0	0	0	0	0	0	0	0	0	1	1	0	0	0	0	0	0	0	0	0	0	0	0	0	0	0	0	0	0	0	0	0	0	0	0
d__Bacteria	k__norank	p__Chlamydiae	c__Chlamydiae	o__Chlamydiales	f__unclassified_o__Chlamydiales	g__unclassified_o__Chlamydiales	s__unclassified_o__Chlamydiales	OTU1489	0	0	0	0	0	0	0	0	0	0	0	0	0	0	0	0	0	0	0	0	0	0	0	0	0	0	0	0	0	0	0	0	0	0	0	0	1	0	0	0	0
d__Bacteria	k__norank	p__Verrucomicrobia	c__OPB35_soil_group	o__norank_c__OPB35_soil_group	f__norank_c__OPB35_soil_group	g__norank_c__OPB35_soil_group	s__unclassified_g__norank_c__OPB35_soil_group	OTU1255	0	0	0	0	0	0	0	0	0	0	0	0	0	0	0	0	0	0	0	0	0	0	0	0	0	0	0	0	0	0	0	0	0	0	1	0	0	0	0	0	0
d__Bacteria	k__norank	p__Proteobacteria	c__Gammaproteobacteria	o__Legionellales	f__Coxiellaceae	g__Aquicella	s__unclassified_g__Aquicella	OTU2572	0	0	0	0	0	0	0	0	0	0	0	0	0	0	0	0	0	0	0	0	0	0	0	0	0	0	0	0	0	0	0	0	0	0	0	0	0	0	0	0	0
d__Bacteria	k__norank	p__Chloroflexi	c__Anaerolineae	o__Anaerolineales	f__Anaerolineaceae	g__norank_f__Anaerolineaceae	s__wastewater_metagenome_g__norank_f__Anaerolineaceae	OTU2257	0	0	0	0	0	11	0	1	1	8	2	8	23	2	10	6	0	16	6	9	10	2	2	203	2	21	1	6	44	7	0	0	0	4	0	0	1	9	0	3	3
d__Bacteria	k__norank	p__Proteobacteria	c__Gammaproteobacteria	o__Legionellales	f__Coxiellaceae	g__Aquicella	s__unclassified_g__Aquicella	OTU2570	0	0	0	0	0	0	0	0	0	0	0	0	0	0	0	0	0	0	0	0	0	0	0	0	0	0	0	0	0	0	0	0	0	0	0	0	0	0	0	0	0
d__Bacteria	k__norank	p__Bacteroidetes	c__Sphingobacteriia	o__Sphingobacteriales	f__Chitinophagaceae	g__norank_f__Chitinophagaceae	s__uncultured_Bacteroidetes_bacterium_g__norank_f__Chitinophagaceae	OTU2148	0	0	0	0	0	0	0	0	0	1	0	1	1	1	1	3	0	1	1	2	1	4	0	0	0	1	1	0	1	3	0	0	0	0	0	1	5	0	5	2	0
d__Bacteria	k__norank	p__Gemmatimonadetes	c__Gemmatimonadetes	o__Gemmatimonadales	f__Gemmatimonadaceae	g__Gemmatirosa	s__uncultured_forest_soil_bacterium_g__Gemmatirosa	OTU4575	0	0	0	0	0	0	0	0	0	0	0	0	0	0	0	0	0	0	0	0	0	0	0	0	0	0	0	0	0	0	0	0	0	0	0	0	0	0	0	0	0
d__Bacteria	k__norank	p__Acidobacteria	c__Acidobacteria	o__Solibacterales	f__Solibacteraceae__Subgroup_3_	g__Bryobacter	s__Acidobacteria_bacterium_IGE-015	OTU2017	0	0	0	0	0	0	0	0	1	0	0	0	5	0	1	1	1	0	0	0	1	0	2	0	1	0	0	0	0	1	0	0	0	0	0	0	2	2	0	0	0
d__Bacteria	k__norank	p__Verrucomicrobia	c__OPB35_soil_group	o__norank_c__OPB35_soil_group	f__norank_c__OPB35_soil_group	g__norank_c__OPB35_soil_group	s__unclassified_g__norank_c__OPB35_soil_group	OTU3986	0	0	0	0	0	0	0	0	0	0	0	1	0	0	0	0	1	1	0	0	2	0	0	0	0	0	0	0	2	0	0	0	0	0	0	0	0	0	1	0	0
d__Bacteria	k__norank	p__Proteobacteria	c__Gammaproteobacteria	o__Enterobacteriales	f__Enterobacteriaceae	g__Rahnella	s__Rahnella_aquatilis_CIP_78.65__ATCC_33071	OTU1333	0	0	0	0	0	0	0	0	0	0	0	3	0	1	0	0	0	0	0	0	0	0	0	1	0	1	0	0	0	0	0	0	0	1	0	0	0	0	0	0	0
d__Bacteria	k__norank	p__Proteobacteria	c__Betaproteobacteria	o__Burkholderiales	f__Comamonadaceae	g__unclassified_f__Comamonadaceae	s__unclassified_f__Comamonadaceae	OTU2712	0	4	2	1	0	8	13	7	7	9	4	20	9	15	43	20	8	5	7	12	7	3	8	46	36	7	18	29	20	11	0	0	5	5	0	10	13	10	12	19	3
d__Bacteria	k__norank	p__Verrucomicrobia	c__Verrucomicrobia_Incertae_Sedis	o__Unknown_Order_c__Verrucomicrobia_Incertae_Sedis	f__Unknown_Family_o__Unknown_Order_c__Verrucomicrobia_Incertae_Sedis	g__Candidatus_Methylacidiphilum	s__uncultured_bacterium_g__Candidatus_Methylacidiphilum	OTU563	0	0	0	0	0	0	0	0	0	0	0	0	0	0	0	0	0	0	0	0	11	0	0	0	0	0	0	0	0	0	0	0	0	0	1	0	0	0	0	0	0
d__Bacteria	k__norank	p__Proteobacteria	c__Alphaproteobacteria	o__Rhodobacterales	f__Rhodobacteraceae	g__Rubellimicrobium	s__uncultured_bacterium_g__Rubellimicrobium	OTU3015	0	0	0	0	0	0	16	2	1	0	0	0	0	1	2	0	0	0	3	5	1	0	2	1	1	0	3	0	1	2	0	0	0	0	0	0	0	0	0	1	0
d__Bacteria	k__norank	p__Bacteroidetes	c__Sphingobacteriia	o__Sphingobacteriales	f__Chitinophagaceae	g__Ferruginibacter	s__unclassified_g__Ferruginibacter	OTU1864	0	0	0	0	0	0	0	0	0	0	1	2	0	0	0	1	0	0	2	2	0	0	0	0	1	1	2	1	4	0	0	0	0	0	0	0	0	0	0	0	0
d__Bacteria	k__norank	p__Chloroflexi	c__JG37-AG-4	o__norank_c__JG37-AG-4	f__norank_c__JG37-AG-4	g__norank_c__JG37-AG-4	s__uncultured_Chloroflexi_bacterium_g__norank_c__JG37-AG-4	OTU1386	0	0	0	0	0	0	0	0	0	0	0	0	0	0	0	0	8	0	0	0	1	0	0	0	0	0	0	0	0	0	15	6	6	0	10	0	0	0	0	0	23
d__Bacteria	k__norank	p__Acidobacteria	c__Acidobacteria	o__Solibacterales	f__Solibacteraceae__Subgroup_3_	g__Bryobacter	s__uncultured_bacterium_g__Bryobacter	OTU1602	0	0	0	0	0	0	0	12	0	1	0	1	0	0	1	2	0	4	1	12	1	1	1	2	3	2	2	1	1	2	0	0	0	0	0	1	3	0	0	1	0
d__Bacteria	k__norank	p__Acidobacteria	c__Acidobacteria	o__norank_c__Acidobacteria	f__norank_c__Acidobacteria	g__norank_c__Acidobacteria	s__uncultured_forest_soil_bacterium_g__norank_c__Acidobacteria	OTU4288	0	0	0	0	0	0	0	0	0	0	0	0	0	0	0	0	0	0	0	0	0	0	0	0	0	0	0	0	0	0	1	2	1	0	0	0	0	0	0	0	6
d__Bacteria	k__norank	p__Saccharibacteria	c__norank_p__Saccharibacteria	o__norank_p__Saccharibacteria	f__norank_p__Saccharibacteria	g__norank_p__Saccharibacteria	s__uncultured_gamma_proteobacterium_g__norank_p__Saccharibacteria	OTU2408	0	0	0	0	0	0	0	0	0	0	10	0	0	0	1	0	0	0	0	0	1	0	0	0	0	0	0	0	1	0	0	0	0	0	0	0	0	0	0	0	0
d__Bacteria	k__norank	p__Actinobacteria	c__Actinobacteria	o__norank_c__Actinobacteria	f__norank_c__Actinobacteria	g__norank_c__Actinobacteria	s__uncultured_bacterium_g__norank_c__Actinobacteria	OTU3889	0	0	0	0	0	0	0	1	0	0	0	0	0	1	0	0	0	0	1	0	0	0	0	0	0	0	0	0	0	0	0	0	0	0	0	0	0	0	0	0	0
d__Bacteria	k__norank	p__Actinobacteria	c__Actinobacteria	o__Gaiellales	f__norank_o__Gaiellales	g__norank_o__Gaiellales	s__unclassified_g__norank_o__Gaiellales	OTU4559	0	1	1	0	1	10	3	7	3	8	8	5	2	4	1	1	13	6	9	0	6	28	6	2	0	6	0	5	1	6	0	6	1	11	0	11	12	1	4	5	10
d__Bacteria	k__norank	p__Proteobacteria	c__Alphaproteobacteria	o__Rhizobiales	f__Hyphomicrobiaceae	g__Hyphomicrobium	s__unclassified_g__Hyphomicrobium	OTU1460	1	5	2	0	10	9	2	18	5	10	4	9	11	10	5	14	5	7	5	6	9	15	17	9	12	12	14	11	6	7	0	2	6	4	27	9	29	8	13	13	3
d__Bacteria	k__norank	p__Parcubacteria	c__unclassified_p__Parcubacteria	o__unclassified_p__Parcubacteria	f__unclassified_p__Parcubacteria	g__unclassified_p__Parcubacteria	s__unclassified_p__Parcubacteria	OTU1236	0	0	0	0	0	0	0	0	0	0	0	0	0	0	0	0	0	0	0	0	0	0	0	0	0	0	0	0	0	0	0	0	0	0	0	0	1	0	0	0	0
d__Bacteria	k__norank	p__Bacteroidetes	c__Flavobacteriia	o__Flavobacteriales	f__Cryomorphaceae	g__Fluviicola	s__Fluviicola_taffensis_DSM_16823	OTU1510	0	0	0	0	0	0	1	0	1	1	0	0	1	0	0	0	0	0	1	0	0	0	1	0	1	0	0	0	16	1	0	0	0	0	0	0	0	0	1	0	0
d__Bacteria	k__norank	p__Acidobacteria	c__Acidobacteria	o__Blastocatellales	f__Blastocatellaceae__Subgroup_4_	g__norank_f__Blastocatellaceae__Subgroup_4_	s__unclassified_g__norank_f__Blastocatellaceae__Subgroup_4_	OTU2264	0	0	0	0	0	4	0	0	1	1	0	0	1	2	0	0	0	0	0	0	2	0	0	2	0	1	1	1	2	1	0	0	0	0	0	1	0	0	0	1	0
d__Bacteria	k__norank	p__Saccharibacteria	c__norank_p__Saccharibacteria	o__norank_p__Saccharibacteria	f__norank_p__Saccharibacteria	g__norank_p__Saccharibacteria	s__unclassified_g__norank_p__Saccharibacteria	OTU3267	0	0	0	0	0	0	0	0	0	0	0	0	0	0	0	2	0	0	0	0	0	0	0	0	0	0	0	0	0	0	0	0	0	0	0	0	0	0	0	0	0
d__Bacteria	k__norank	p__Saccharibacteria	c__norank_p__Saccharibacteria	o__norank_p__Saccharibacteria	f__norank_p__Saccharibacteria	g__norank_p__Saccharibacteria	s__unclassified_g__norank_p__Saccharibacteria	OTU4160	0	0	0	0	0	0	0	0	0	0	0	0	0	0	0	1	0	0	0	0	0	0	0	0	0	0	0	0	0	0	2	0	0	0	0	0	0	0	0	0	2
d__Bacteria	k__norank	p__Proteobacteria	c__Betaproteobacteria	o__Burkholderiales	f__Comamonadaceae	g__Rhizobacter	s__unclassified_g__Rhizobacter	OTU2365	0	2	2	0	4	1	3	5	5	4	0	3	6	2	2	0	1	0	2	8	4	0	2	5	18	1	2	2	0	2	0	0	0	0	0	3	0	5	1	1	0
d__Bacteria	k__norank	p__Chloroflexi	c__KD4-96	o__norank_c__KD4-96	f__norank_c__KD4-96	g__norank_c__KD4-96	s__uncultured_bacterium_g__norank_c__KD4-96	OTU3165	0	2	0	0	1	18	0	0	2	1	0	0	0	0	0	2	3	0	4	0	1	3	0	0	0	0	0	0	0	1	0	0	0	0	0	1	14	0	16	24	0
d__Bacteria	k__norank	p__Proteobacteria	c__Alphaproteobacteria	o__Rhizobiales	f__Bradyrhizobiaceae	g__Bradyrhizobium	s__unclassified_g__Bradyrhizobium	OTU4030	9	301	138	9	274	234	55	246	172	187	433	163	363	176	108	199	249	275	147	94	134	230	248	96	240	249	143	170	139	108	328	319	577	338	561	204	172	359	200	199	379
d__Bacteria	k__norank	p__Proteobacteria	c__Gammaproteobacteria	o__Xanthomonadales	f__Xanthomonadales_Incertae_Sedis	g__Acidibacter	s__uncultured_proteobacterium_g__Acidibacter	OTU695	0	1	0	0	0	0	0	0	1	2	0	5	3	0	4	2	0	3	0	0	7	3	0	0	4	2	0	3	3	3	0	0	0	0	0	0	0	1	5	1	0
d__Bacteria	k__norank	p__Proteobacteria	c__Betaproteobacteria	o__Neisseriales	f__Neisseriaceae	g__Formivibrio	s__unclassified_g__Formivibrio	OTU4502	0	0	0	0	0	0	0	0	2	0	0	3	0	0	0	0	0	0	0	0	4	0	0	0	0	0	0	1	0	0	0	0	0	0	0	0	0	0	0	0	0
d__Bacteria	k__norank	p__Chloroflexi	c__Chloroflexia	o__Chloroflexales	f__Roseiflexaceae	g__Roseiflexus	s__uncultured_bacterium_g__Roseiflexus	OTU1542	0	0	0	0	0	1	3	2	1	1	0	0	0	1	3	0	0	0	0	15	0	0	1	0	6	0	0	0	0	0	0	0	0	0	0	0	0	0	0	0	0
d__Bacteria	k__norank	p__Saccharibacteria	c__norank_p__Saccharibacteria	o__norank_p__Saccharibacteria	f__norank_p__Saccharibacteria	g__norank_p__Saccharibacteria	s__metal-contaminated_soil_clone_K20-12	OTU2758	0	0	0	0	0	0	0	0	0	0	0	0	0	0	2	0	0	1	0	0	0	0	0	0	0	0	2	0	0	0	0	0	0	0	0	0	0	0	0	0	1
d__Bacteria	k__norank	p__Saccharibacteria	c__norank_p__Saccharibacteria	o__norank_p__Saccharibacteria	f__norank_p__Saccharibacteria	g__norank_p__Saccharibacteria	s__uncultured_bacterium_g__norank_p__Saccharibacteria	OTU4390	0	0	0	0	0	0	1	0	0	0	1	0	0	0	0	1	0	0	0	0	0	1	0	0	1	0	0	0	0	0	0	0	1	36	4	0	0	0	0	0	0
d__Bacteria	k__norank	p__Acidobacteria	c__Acidobacteria	o__Solibacterales	f__Solibacteraceae__Subgroup_3_	g__Elev-16S-1166	s__uncultured_bacterium_g__Elev-16S-1166	OTU500	0	0	0	0	0	0	0	0	0	0	0	0	0	0	0	0	0	0	0	12	0	0	0	0	1	0	0	0	0	0	0	0	0	0	0	0	0	0	0	0	0
d__Bacteria	k__norank	p__Chloroflexi	c__Chloroflexia	o__Chloroflexales	f__FFCH7168	g__norank_f__FFCH7168	s__uncultured_bacterium_g__norank_f__FFCH7168	OTU1708	0	0	0	0	0	0	0	1	0	0	0	0	0	0	0	0	0	0	0	3	0	0	0	0	0	0	0	0	0	0	0	0	0	0	0	1	0	0	0	0	0
d__Bacteria	k__norank	p__Planctomycetes	c__Phycisphaerae	o__Phycisphaerales	f__Phycisphaeraceae	g__SM1A02	s__uncultured_bacterium_g__SM1A02	OTU1852	0	0	0	0	0	0	0	0	0	0	0	0	0	0	0	0	0	0	0	0	0	0	0	0	0	0	0	4	0	0	0	0	0	0	0	0	1	0	0	0	0
d__Bacteria	k__norank	p__Nitrospirae	c__Nitrospira	o__norank_c__Nitrospira	f__norank_c__Nitrospira	g__Nitrospira	s__NC10_bacterium_enrichment_culture_clone_Ino-F12	OTU2856	0	0	0	0	0	0	0	0	0	0	0	0	0	0	0	0	0	0	0	0	0	0	0	0	0	0	0	0	0	0	0	0	0	0	0	0	0	0	0	0	0
d__Bacteria	k__norank	p__Actinobacteria	c__Actinobacteria	o__Corynebacteriales	f__Nocardiaceae	g__Williamsia	s__unclassified_g__Williamsia	OTU704	0	0	0	0	0	0	3	0	0	0	1	0	0	1	0	0	0	1	5	0	0	0	0	0	5	0	2	0	0	0	0	0	0	1	0	0	0	0	0	0	0
d__Bacteria	k__norank	p__Proteobacteria	c__Deltaproteobacteria	o__Bdellovibrionales	f__Bdellovibrionaceae	g__Bdellovibrio	s__uncultured_soil_bacterium_g__Bdellovibrio	OTU2289	0	0	0	0	0	0	0	0	0	0	0	0	0	0	0	0	0	0	0	1	0	0	0	0	2	0	0	0	0	0	0	0	0	0	0	0	0	0	0	0	0
d__Bacteria	k__norank	p__Proteobacteria	c__Alphaproteobacteria	o__Sphingomonadales	f__Sphingomonadaceae	g__unclassified_f__Sphingomonadaceae	s__unclassified_f__Sphingomonadaceae	OTU414	4	0	0	0	0	0	0	0	1	0	0	0	0	0	0	1	0	0	1	0	0	1	0	0	3	0	0	0	0	0	0	0	0	0	0	0	1	1	1	0	0
d__Bacteria	k__norank	p__Actinobacteria	c__Actinobacteria	o__Solirubrobacterales	f__FFCH12655	g__norank_f__FFCH12655	s__uncultured_bacterium_g__norank_f__FFCH12655	OTU155	0	0	0	0	0	0	0	1	0	0	2	0	0	0	0	1	0	0	2	0	0	1	1	0	0	1	0	1	0	0	0	1	1	2	0	0	0	0	0	0	2
d__Bacteria	k__norank	p__Elusimicrobia	c__Elusimicrobia	o__Lineage_IIa	f__norank_o__Lineage_IIa	g__norank_o__Lineage_IIa	s__uncultured_bacterium_g__norank_o__Lineage_IIa	OTU277	0	0	0	0	0	0	0	0	0	0	0	0	0	0	0	0	0	0	0	0	0	0	0	0	0	0	0	0	0	0	2	1	0	0	0	0	0	0	0	0	1
d__Bacteria	k__norank	p__Parcubacteria	c__norank_p__Parcubacteria	o__norank_p__Parcubacteria	f__norank_p__Parcubacteria	g__norank_p__Parcubacteria	s__uncultured_bacterium_g__norank_p__Parcubacteria	OTU339	0	0	0	0	0	0	0	0	0	0	0	1	0	0	0	0	0	0	0	0	0	0	0	0	0	0	0	0	0	0	0	0	0	1	0	0	0	0	0	0	3
d__Bacteria	k__norank	p__Parcubacteria	c__norank_p__Parcubacteria	o__norank_p__Parcubacteria	f__norank_p__Parcubacteria	g__norank_p__Parcubacteria	s__uncultured_bacterium_g__norank_p__Parcubacteria	OTU338	0	0	0	0	0	0	0	0	0	0	0	0	0	0	0	0	0	0	0	0	0	0	0	0	0	0	0	0	0	0	0	0	0	0	0	0	0	0	0	0	5
d__Bacteria	k__norank	p__Proteobacteria	c__Gammaproteobacteria	o__Xanthomonadales	f__Solimonadaceae	g__Polycyclovorans	s__uncultured_bacterium_g__Polycyclovorans	OTU3217	0	0	0	0	0	0	0	0	0	0	0	0	1	0	0	1	2	0	0	0	1	0	0	0	0	0	0	0	0	1	0	0	0	0	0	0	1	0	0	0	0
d__Bacteria	k__norank	p__Verrucomicrobia	c__Spartobacteria	o__Chthoniobacterales	f__DA101_soil_group	g__norank_f__DA101_soil_group	s__uncultured_Prosthecobacter_sp._g__norank_f__DA101_soil_group	OTU3081	0	0	0	0	0	5	0	0	0	1	5	0	0	2	2	3	58	0	4	0	7	5	0	0	0	0	0	0	1	20	0	4	0	4	0	2	0	0	0	0	0
d__Bacteria	k__norank	p__Proteobacteria	c__Alphaproteobacteria	o__Rickettsiales	f__SM2D12	g__norank_f__SM2D12	s__unclassified_g__norank_f__SM2D12	OTU2930	0	0	0	0	0	0	0	0	0	0	0	0	0	4	0	0	0	0	0	0	0	0	0	0	0	0	0	0	0	0	0	0	0	0	0	0	0	0	0	0	0
d__Bacteria	k__norank	p__unclassified_k__norank	c__unclassified_k__norank	o__unclassified_k__norank	f__unclassified_k__norank	g__unclassified_k__norank	s__unclassified_k__norank	OTU2519	0	0	0	0	0	6	2	9	8	3	5	4	8	1	4	7	5	2	5	14	4	10	8	10	5	4	3	6	9	10	0	0	0	0	0	3	5	10	0	2	0
d__Bacteria	k__norank	p__Actinobacteria	c__Actinobacteria	o__Streptosporangiales	f__Thermomonosporaceae	g__Actinocorallia	s__Actinocorallia_longicatena	OTU3684	0	0	0	0	2	1	3	4	0	1	2	7	3	3	0	0	0	0	3	22	0	1	2	0	1	0	3	0	3	0	0	0	0	0	0	1	0	3	1	3	0
d__Bacteria	k__norank	p__Proteobacteria	c__Deltaproteobacteria	o__Desulfurellales	f__Desulfurellaceae	g__H16	s__uncultured_proteobacterium_g__H16	OTU2730	0	0	0	0	0	0	0	0	0	0	0	2	1	0	0	0	0	0	0	0	0	0	0	0	0	0	0	0	0	0	0	0	0	0	0	5	1	0	0	0	0
d__Bacteria	k__norank	p__Chloroflexi	c__Anaerolineae	o__Anaerolineales	f__Anaerolineaceae	g__norank_f__Anaerolineaceae	s__uncultured_sludge_bacterium_S14	OTU4350	0	2	0	0	0	2	0	0	4	0	4	1	0	2	0	0	0	5	0	0	3	1	2	3	0	1	0	3	6	0	0	1	3	3	2	0	2	2	0	0	2
d__Bacteria	k__norank	p__Gemmatimonadetes	c__Gemmatimonadetes	o__Gemmatimonadales	f__Gemmatimonadaceae	g__Gemmatimonas	s__unclassified_g__Gemmatimonas	OTU3440	0	0	0	0	0	0	2	0	0	1	0	0	0	0	0	0	0	0	0	0	0	0	1	0	0	0	1	0	0	0	0	0	0	0	0	0	0	0	0	0	0
d__Bacteria	k__norank	p__Latescibacteria	c__norank_p__Latescibacteria	o__norank_p__Latescibacteria	f__norank_p__Latescibacteria	g__norank_p__Latescibacteria	s__unclassified_g__norank_p__Latescibacteria	OTU1776	0	0	0	0	0	0	0	0	4	0	2	0	2	1	4	1	2	0	1	0	6	2	1	1	0	4	0	4	1	2	0	0	0	4	0	0	4	2	6	2	0
d__Bacteria	k__norank	p__Verrucomicrobia	c__S-BQ2-57_soil_group	o__norank_c__S-BQ2-57_soil_group	f__norank_c__S-BQ2-57_soil_group	g__norank_c__S-BQ2-57_soil_group	s__uncultured_Verrucomicrobia_bacterium_g__norank_c__S-BQ2-57_soil_group	OTU3154	0	1	0	0	0	0	0	0	0	0	0	0	0	0	0	0	2	1	0	0	0	0	0	0	0	0	0	0	0	0	2	1	0	2	0	1	2	0	2	0	0
d__Bacteria	k__norank	p__Verrucomicrobia	c__OPB35_soil_group	o__norank_c__OPB35_soil_group	f__norank_c__OPB35_soil_group	g__norank_c__OPB35_soil_group	s__unclassified_g__norank_c__OPB35_soil_group	OTU2639	0	0	0	0	0	1	0	0	0	0	0	1	0	1	1	0	0	0	3	2	0	0	0	0	1	0	1	0	0	0	0	0	0	0	0	0	1	0	0	0	0
d__Bacteria	k__norank	p__Proteobacteria	c__Deltaproteobacteria	o__Myxococcales	f__unclassified_o__Myxococcales	g__unclassified_o__Myxococcales	s__unclassified_o__Myxococcales	OTU1702	0	0	0	0	0	1	0	0	0	0	0	0	1	0	0	0	0	0	0	0	0	1	0	2	0	0	0	0	0	0	7	0	0	2	0	0	0	1	0	1	2
d__Bacteria	k__norank	p__Chloroflexi	c__Chloroflexia	o__Chloroflexales	f__Roseiflexaceae	g__Roseiflexus	s__uncultured_bacterium_g__Roseiflexus	OTU1946	0	0	0	0	0	0	0	2	0	1	0	0	0	0	0	0	0	0	0	0	0	0	0	0	1	5	0	1	0	0	0	0	0	0	0	0	1	0	0	0	0
d__Bacteria	k__norank	p__Acidobacteria	c__Acidobacteria	o__Acidobacteriales	f__Acidobacteriaceae__Subgroup_1_	g__unclassified_f__Acidobacteriaceae__Subgroup_1_	s__unclassified_f__Acidobacteriaceae__Subgroup_1_	OTU4573	0	0	0	0	0	0	0	0	0	0	0	0	0	0	0	0	0	0	0	0	0	0	0	1	0	0	0	0	1	0	0	0	0	0	0	0	0	0	0	0	0
d__Bacteria	k__norank	p__Actinobacteria	c__Actinobacteria	o__Propionibacteriales	f__Nocardioidaceae	g__Nocardioides	s__unclassified_g__Nocardioides	OTU2207	0	0	0	0	0	0	12	3	2	5	1	0	0	0	0	1	0	0	9	2	0	0	2	0	4	1	2	2	0	1	0	0	0	1	0	0	0	0	1	1	1
d__Bacteria	k__norank	p__Actinobacteria	c__Actinobacteria	o__Acidimicrobiales	f__Acidimicrobiaceae	g__norank_f__Acidimicrobiaceae	s__uncultured_bacterium_g__norank_f__Acidimicrobiaceae	OTU3627	0	0	0	0	0	1	0	0	1	3	0	0	1	0	0	0	0	1	0	5	0	0	0	0	2	0	0	2	1	0	0	0	0	0	0	0	1	3	0	2	0
d__Bacteria	k__norank	p__Firmicutes	c__Clostridia	o__Halanaerobiales	f__ODP1230B8.23	g__norank_f__ODP1230B8.23	s__uncultured_bacterium_g__norank_f__ODP1230B8.23	OTU1545	0	0	0	0	0	0	0	0	0	0	0	0	0	0	0	0	0	0	0	0	0	0	0	0	0	0	0	0	0	0	0	0	0	0	0	0	0	0	0	0	0
d__Bacteria	k__norank	p__Proteobacteria	c__Betaproteobacteria	o__Burkholderiales	f__Burkholderiaceae	g__Lautropia	s__uncultured_beta_proteobacterium_g__Lautropia	OTU505	0	0	0	0	0	0	0	0	0	0	0	0	0	0	0	0	0	0	0	0	0	0	0	0	0	0	0	0	0	0	0	0	0	0	0	0	0	0	0	0	0
d__Bacteria	k__norank	p__Proteobacteria	c__Deltaproteobacteria	o__Bdellovibrionales	f__Bacteriovoracaceae	g__Bacteriovorax	s__uncultured_bacterium_g__Bacteriovorax	OTU2583	1	0	0	0	1	0	0	2	0	0	0	0	0	1	0	0	0	0	2	0	0	0	1	0	1	0	0	4	0	0	0	0	0	0	0	0	0	0	0	1	0
d__Bacteria	k__norank	p__Bacteroidetes	c__Sphingobacteriia	o__Sphingobacteriales	f__unclassified_o__Sphingobacteriales	g__unclassified_o__Sphingobacteriales	s__unclassified_o__Sphingobacteriales	OTU714	0	0	0	0	0	0	0	0	0	0	0	0	0	0	0	0	0	1	0	0	2	0	0	0	0	0	0	0	0	0	0	0	0	0	0	0	0	0	0	0	0
d__Bacteria	k__norank	p__Bacteroidetes	c__Cytophagia	o__Cytophagales	f__Cytophagaceae	g__norank_f__Cytophagaceae	s__uncultured_Flexibacter_sp._g__norank_f__Cytophagaceae	OTU1215	0	1	0	0	0	0	0	0	0	3	1	0	2	0	1	0	0	0	0	0	2	1	0	0	0	0	0	0	1	0	0	0	0	0	0	0	1	0	0	0	0
d__Bacteria	k__norank	p__Proteobacteria	c__Deltaproteobacteria	o__Myxococcales	f__Sandaracinaceae	g__norank_f__Sandaracinaceae	s__uncultured_soil_bacterium_g__norank_f__Sandaracinaceae	OTU3801	0	0	0	0	0	0	0	0	0	0	0	4	0	0	5	0	0	1	0	6	0	0	0	0	0	0	0	0	1	0	0	0	0	0	0	0	0	0	0	0	0
d__Bacteria	k__norank	p__Bacteroidetes	c__Sphingobacteriia	o__Sphingobacteriales	f__Chitinophagaceae	g__Dinghuibacter	s__uncultured_bacterium_g__Dinghuibacter	OTU971	0	0	0	0	0	0	0	0	1	0	0	2	2	0	2	1	0	0	0	0	0	1	0	0	7	1	2	1	0	0	0	0	0	0	0	0	0	0	0	0	0
d__Bacteria	k__norank	p__WS6	c__norank_p__WS6	o__norank_p__WS6	f__norank_p__WS6	g__norank_p__WS6	s__unclassified_g__norank_p__WS6	OTU958	0	0	0	0	0	0	0	0	0	0	0	4	0	0	0	0	0	0	0	0	0	0	0	0	0	0	0	0	0	0	0	0	0	0	0	0	0	0	0	0	0
d__Bacteria	k__norank	p__Chloroflexi	c__KD4-96	o__norank_c__KD4-96	f__norank_c__KD4-96	g__norank_c__KD4-96	s__uncultured_bacterium_g__norank_c__KD4-96	OTU3017	0	0	0	0	0	1	5	2	0	9	0	0	2	1	0	2	1	1	9	1	1	1	4	1	0	3	3	3	2	1	0	0	0	0	0	0	1	5	0	1	0
d__Bacteria	k__norank	p__Verrucomicrobia	c__OPB35_soil_group	o__unclassified_c__OPB35_soil_group	f__unclassified_c__OPB35_soil_group	g__unclassified_c__OPB35_soil_group	s__unclassified_c__OPB35_soil_group	OTU119	0	0	0	0	0	0	0	0	0	0	0	0	0	0	0	0	0	0	0	0	0	0	0	0	0	0	0	0	0	0	1	0	0	0	0	0	0	0	0	0	0
d__Bacteria	k__norank	p__TM6__Dependentiae_	c__norank_p__TM6__Dependentiae_	o__norank_p__TM6__Dependentiae_	f__norank_p__TM6__Dependentiae_	g__norank_p__TM6__Dependentiae_	s__uncultured_bacterium_g__norank_p__TM6__Dependentiae_	OTU608	0	0	0	0	0	0	0	0	0	0	0	0	0	0	0	0	0	0	0	0	4	1	0	0	0	0	0	0	1	0	0	0	0	0	0	0	0	0	0	0	0
d__Bacteria	k__norank	p__Actinobacteria	c__Actinobacteria	o__norank_c__Actinobacteria	f__norank_c__Actinobacteria	g__norank_c__Actinobacteria	s__uncultured_bacterium_g__norank_c__Actinobacteria	OTU4354	0	0	0	0	0	5	0	3	0	6	3	0	2	1	1	0	0	9	18	1	5	2	14	0	0	6	1	0	1	2	0	0	0	6	0	1	3	4	1	0	0
d__Bacteria	k__norank	p__Verrucomicrobia	c__Verrucomicrobiae	o__Verrucomicrobiales	f__Verrucomicrobiaceae	g__norank_f__Verrucomicrobiaceae	s__uncultured_bacterium_g__norank_f__Verrucomicrobiaceae	OTU4536	0	0	0	0	0	0	0	0	0	0	1	0	0	0	0	0	0	0	1	0	0	0	0	0	0	0	0	0	0	0	0	0	0	0	0	0	0	0	0	0	0
d__Bacteria	k__norank	p__Latescibacteria	c__norank_p__Latescibacteria	o__norank_p__Latescibacteria	f__norank_p__Latescibacteria	g__norank_p__Latescibacteria	s__unclassified_g__norank_p__Latescibacteria	OTU3804	0	0	0	0	0	2	0	0	0	0	0	0	3	2	0	0	0	0	0	0	1	1	0	0	0	0	1	0	0	0	0	0	0	0	0	2	2	0	2	0	0
d__Bacteria	k__norank	p__Proteobacteria	c__Alphaproteobacteria	o__Rhodobacterales	f__Rhodobacteraceae	g__unclassified_f__Rhodobacteraceae	s__unclassified_f__Rhodobacteraceae	OTU1999	0	0	0	0	0	0	0	0	2	0	0	0	0	0	0	0	0	0	2	0	0	0	0	0	0	0	0	1	0	1	0	0	0	0	0	0	0	0	0	0	0
d__Bacteria	k__norank	p__Planctomycetes	c__Planctomycetacia	o__Planctomycetales	f__Planctomycetaceae	g__norank_f__Planctomycetaceae	s__unclassified_g__norank_f__Planctomycetaceae	OTU316	0	0	0	0	0	0	0	0	0	0	0	0	0	0	0	0	0	0	0	0	0	0	0	0	0	0	0	0	0	0	0	0	0	0	0	0	0	0	1	0	3
d__Bacteria	k__norank	p__Acidobacteria	c__Acidobacteria	o__Acidobacteriales	f__Acidobacteriaceae__Subgroup_1_	g__norank_f__Acidobacteriaceae__Subgroup_1_	s__uncultured_forest_soil_bacterium_g__norank_f__Acidobacteriaceae__Subgroup_1_	OTU52	0	0	0	0	0	0	0	0	0	0	5	0	0	0	0	0	5	3	0	0	7	0	0	1	0	1	0	0	1	2	5	4	0	0	0	1	0	0	9	1	4
d__Bacteria	k__norank	p__Chloroflexi	c__Chloroflexia	o__Chloroflexales	f__Roseiflexaceae	g__Roseiflexus	s__uncultured_bacterium_g__Roseiflexus	OTU3765	0	0	0	0	0	3	0	0	0	1	0	1	1	4	6	1	0	0	0	0	0	1	0	0	1	0	0	1	3	7	0	0	0	4	0	1	0	0	0	0	0
d__Bacteria	k__norank	p__Proteobacteria	c__Alphaproteobacteria	o__Rhodospirillales	f__JG37-AG-20	g__norank_f__JG37-AG-20	s__uncultured_bacterium_g__norank_f__JG37-AG-20	OTU1436	0	0	0	0	0	0	0	0	0	0	0	0	0	0	0	0	0	0	0	0	0	0	0	0	0	2	0	4	0	0	0	0	0	0	0	0	2	0	0	0	0
d__Bacteria	k__norank	p__Proteobacteria	c__Gammaproteobacteria	o__Pseudomonadales	f__Moraxellaceae	g__Acinetobacter	s__unclassified_g__Acinetobacter	OTU2602	0	0	0	1	0	1	1	1	1	0	0	0	0	0	0	0	0	0	4	0	0	0	1	0	0	0	1	0	0	4	0	0	0	1	0	0	0	0	6	0	0
d__Bacteria	k__norank	p__Acidobacteria	c__Acidobacteria	o__Blastocatellales	f__Blastocatellaceae__Subgroup_4_	g__RB41	s__unclassified_g__RB41	OTU3097	0	0	0	0	0	0	1	1	0	0	0	0	0	0	0	0	0	0	2	0	1	2	1	0	0	0	0	3	0	11	0	0	0	0	0	0	0	0	0	3	0
d__Bacteria	k__norank	p__Bacteroidetes	c__Flavobacteriia	o__Flavobacteriales	f__NS9_marine_group	g__norank_f__NS9_marine_group	s__uncultured_bacterium_g__norank_f__NS9_marine_group	OTU2293	0	0	0	0	0	0	3	3	11	2	0	2	2	0	6	2	2	0	1	0	3	1	3	0	2	0	5	1	1	0	0	0	0	0	0	0	0	4	0	0	2
d__Bacteria	k__norank	p__Verrucomicrobia	c__Spartobacteria	o__Chthoniobacterales	f__Chthoniobacteraceae	g__Chthoniobacter	s__unclassified_g__Chthoniobacter	OTU2000	0	0	0	0	1	1	0	0	2	0	1	0	0	0	1	0	1	1	3	0	1	1	0	0	0	0	0	3	0	1	0	0	0	0	0	0	1	1	1	1	0
d__Bacteria	k__norank	p__Gemmatimonadetes	c__Gemmatimonadetes	o__Gemmatimonadales	f__Gemmatimonadaceae	g__Gemmatimonas	s__unclassified_g__Gemmatimonas	OTU631	0	0	0	0	0	0	0	0	0	0	0	0	0	0	0	0	0	0	0	0	3	0	0	0	0	0	0	0	6	0	0	0	0	0	0	0	0	0	0	0	0
d__Bacteria	k__norank	p__Chloroflexi	c__Thermomicrobia	o__JG30-KF-CM45	f__norank_o__JG30-KF-CM45	g__norank_o__JG30-KF-CM45	s__unclassified_g__norank_o__JG30-KF-CM45	OTU2215	0	0	0	0	0	2	2	4	1	1	0	0	1	0	0	1	0	0	2	6	0	0	7	5	3	3	2	12	0	2	0	0	0	0	0	0	2	5	2	1	0
d__Bacteria	k__norank	p__unclassified_k__norank	c__unclassified_k__norank	o__unclassified_k__norank	f__unclassified_k__norank	g__unclassified_k__norank	s__unclassified_k__norank	OTU1732	0	0	0	0	0	0	0	0	2	0	0	0	0	0	0	0	0	0	0	0	0	0	0	0	0	0	0	0	0	0	0	0	0	0	0	0	0	0	0	0	0
d__Bacteria	k__norank	p__Proteobacteria	c__Deltaproteobacteria	o__Myxococcales	f__BIrii41	g__norank_f__BIrii41	s__uncultured_bacterium_g__norank_f__BIrii41	OTU3085	0	0	0	0	0	0	0	0	0	2	0	0	0	0	0	0	0	0	0	0	0	0	0	0	0	0	4	0	0	2	0	0	0	0	0	0	0	0	0	0	0
d__Bacteria	k__norank	p__Gemmatimonadetes	c__Gemmatimonadetes	o__Gemmatimonadales	f__Gemmatimonadaceae	g__Gemmatirosa	s__unclassified_g__Gemmatirosa	OTU3617	0	0	0	0	1	0	0	0	0	0	0	0	0	0	0	2	0	1	1	18	29	0	0	15	1	0	0	0	15	0	0	0	0	0	0	0	0	14	1	3	0
d__Bacteria	k__norank	p__Chloroflexi	c__Thermomicrobia	o__JG30-KF-CM45	f__norank_o__JG30-KF-CM45	g__norank_o__JG30-KF-CM45	s__unclassified_g__norank_o__JG30-KF-CM45	OTU3344	0	0	0	0	0	0	0	0	0	0	0	0	0	0	0	0	0	0	0	0	0	0	0	0	0	0	0	0	0	0	0	0	0	0	0	0	0	0	0	0	0
d__Bacteria	k__norank	p__unclassified_k__norank	c__unclassified_k__norank	o__unclassified_k__norank	f__unclassified_k__norank	g__unclassified_k__norank	s__unclassified_k__norank	OTU1738	0	0	0	0	0	0	0	0	1	0	0	2	0	0	0	0	0	0	0	0	9	0	0	0	0	0	0	0	2	0	0	0	0	0	0	0	0	0	0	0	0
d__Bacteria	k__norank	p__unclassified_k__norank	c__unclassified_k__norank	o__unclassified_k__norank	f__unclassified_k__norank	g__unclassified_k__norank	s__unclassified_k__norank	OTU1229	0	0	0	0	0	0	0	0	0	0	0	0	0	0	0	0	0	0	0	0	0	0	0	0	0	0	0	0	1	0	0	0	0	0	0	0	0	0	0	0	0
d__Bacteria	k__norank	p__Bacteroidetes	c__Sphingobacteriia	o__Sphingobacteriales	f__Sphingobacteriaceae	g__Mucilaginibacter	s__unclassified_g__Mucilaginibacter	OTU889	0	0	0	0	0	0	0	0	0	0	0	0	0	0	0	0	0	0	0	0	0	0	0	0	0	0	0	0	0	0	0	0	0	0	0	0	0	1	0	0	0
d__Bacteria	k__norank	p__Proteobacteria	c__Deltaproteobacteria	o__Myxococcales	f__BIrii41	g__norank_f__BIrii41	s__uncultured_delta_proteobacterium_g__norank_f__BIrii41	OTU3733	0	0	0	0	0	0	0	1	0	0	0	0	0	0	0	0	0	0	1	0	0	1	1	0	0	0	1	0	0	0	0	0	0	0	0	0	0	0	0	0	0
d__Bacteria	k__norank	p__Acidobacteria	c__Acidobacteria	o__Solibacterales	f__Solibacteraceae__Subgroup_3_	g__Bryobacter	s__uncultured_Acidobacteria_bacterium_g__Bryobacter	OTU132	0	0	0	0	1	2	0	1	9	0	2	14	5	1	9	0	9	2	0	0	2	3	1	39	2	5	1	1	5	2	14	10	7	5	2	0	2	2	3	3	40
d__Bacteria	k__norank	p__Bacteroidetes	c__Sphingobacteriia	o__Sphingobacteriales	f__Chitinophagaceae	g__Flavisolibacter	s__unclassified_g__Flavisolibacter	OTU1729	0	0	0	0	0	0	0	0	0	0	0	3	0	0	0	0	0	1	0	5	3	0	0	1	0	1	0	0	0	1	0	0	0	0	0	0	0	0	0	0	0
d__Bacteria	k__norank	p__Bacteroidetes	c__Sphingobacteriia	o__Sphingobacteriales	f__Sphingobacteriaceae	g__Pedobacter	s__unclassified_g__Pedobacter	OTU2194	0	1	0	0	1	3	8	7	8	13	13	0	1	8	2	4	1	3	3	2	1	5	0	2	3	0	1	0	1	8	0	0	0	0	0	2	0	0	3	2	0
d__Bacteria	k__norank	p__Saccharibacteria	c__norank_p__Saccharibacteria	o__norank_p__Saccharibacteria	f__norank_p__Saccharibacteria	g__norank_p__Saccharibacteria	s__uncultured_bacterium_g__norank_p__Saccharibacteria	OTU1410	0	0	0	0	0	0	0	0	1	0	0	0	3	1	0	0	0	0	0	0	0	0	0	3	0	0	0	0	1	1	0	0	11	0	1	0	9	0	0	0	0
d__Bacteria	k__norank	p__Chloroflexi	c__Anaerolineae	o__Anaerolineales	f__Anaerolineaceae	g__norank_f__Anaerolineaceae	s__unclassified_g__norank_f__Anaerolineaceae	OTU1799	0	0	0	0	0	1	0	0	1	6	0	3	5	1	10	1	2	1	0	0	2	2	2	0	0	4	1	4	3	0	0	0	1	3	0	0	0	2	1	0	4
d__Bacteria	k__norank	p__Actinobacteria	c__Actinobacteria	o__Catenulisporales	f__Actinospicaceae	g__Actinospica	s__Persicaria_minor_g__Actinospica	OTU37	0	7	1	0	14	0	0	0	1	0	1	1	0	0	0	1	6	1	0	2	0	0	0	7	0	0	0	0	0	0	1	25	1	5	320	5	0	1	6	3	0
d__Bacteria	k__norank	p__Planctomycetes	c__Planctomycetacia	o__Planctomycetales	f__Planctomycetaceae	g__norank_f__Planctomycetaceae	s__uncultured_Gemmata_sp._g__norank	OTU10	0	0	1	0	0	4	0	0	0	0	0	1	1	3	0	0	2	0	0	0	0	0	0	0	0	0	0	2	0	0	0	0	1	1	1	0	1	1	3	1	0
d__Bacteria	k__norank	p__Proteobacteria	c__Betaproteobacteria	o__SC-I-84	f__norank_o__SC-I-84	g__norank_o__SC-I-84	s__uncultured_Nitrosomonadaceae_bacterium_g__norank_o__SC-I-84	OTU3768	0	0	0	0	1	2	3	1	1	2	2	9	8	2	1	10	1	13	8	1	2	11	5	1	0	7	9	2	9	2	0	0	0	0	1	4	0	1	1	2	1
d__Bacteria	k__norank	p__Firmicutes	c__Bacilli	o__Bacillales	f__Bacillaceae	g__Bacillus	s__unclassified_g__Bacillus	OTU43	0	0	0	0	0	0	3	0	0	0	1	0	2	0	0	0	0	1	0	0	0	0	0	0	0	1	0	0	0	1	7	4	5	18	0	0	2	0	0	0	33
d__Bacteria	k__norank	p__Chloroflexi	c__Anaerolineae	o__Anaerolineales	f__Anaerolineaceae	g__norank_f__Anaerolineaceae	s__uncultured_Gemmatimonadetes_bacterium_g__norank_f__Anaerolineaceae	OTU2859	0	0	0	0	0	0	0	0	0	0	0	0	0	0	0	0	0	0	0	0	0	0	0	0	0	0	0	0	0	0	0	0	0	0	2	0	0	0	0	0	0
d__Bacteria	k__norank	p__Proteobacteria	c__Alphaproteobacteria	o__Rhizobiales	f__Hyphomicrobiaceae	g__Prosthecomicrobium	s__unclassified_g__Prosthecomicrobium	OTU1599	0	0	0	0	0	0	3	0	0	2	0	0	0	0	0	1	0	0	1	2	0	0	1	0	4	0	2	0	0	0	0	0	0	0	0	0	0	0	0	0	0
d__Bacteria	k__norank	p__Actinobacteria	c__Actinobacteria	o__Gaiellales	f__norank_o__Gaiellales	g__norank_o__Gaiellales	s__unclassified_g__norank_o__Gaiellales	OTU801	0	0	0	0	0	1	0	0	0	0	1	1	0	0	0	0	0	0	0	0	0	0	0	0	0	2	0	0	0	1	0	0	0	2	0	0	0	1	0	0	0
d__Bacteria	k__norank	p__Proteobacteria	c__Betaproteobacteria	o__SC-I-84	f__norank_o__SC-I-84	g__norank_o__SC-I-84	s__unclassified_g__norank_o__SC-I-84	OTU2550	0	0	0	0	0	2	0	1	8	3	1	1	6	8	2	7	6	12	5	2	3	4	5	4	10	0	8	0	2	1	0	0	1	1	0	0	0	6	0	1	2
d__Bacteria	k__norank	p__Chloroflexi	c__Chloroflexia	o__Chloroflexales	f__Roseiflexaceae	g__Roseiflexus	s__unclassified_g__Roseiflexus	OTU1897	0	0	0	0	0	0	0	0	0	0	0	3	0	0	3	1	0	0	0	7	0	0	0	0	0	0	0	1	0	0	0	0	0	0	0	0	0	0	0	0	0
d__Bacteria	k__norank	p__Proteobacteria	c__Gammaproteobacteria	o__Xanthomonadales	f__Xanthomonadaceae	g__Panacagrimonas	s__uncultured_bacterium_g__Panacagrimonas	OTU982	0	0	0	0	0	0	1	0	0	0	0	0	0	0	0	0	0	0	0	1	0	0	0	0	2	0	0	1	0	0	0	0	0	0	0	0	1	0	0	0	0
d__Bacteria	k__norank	p__Proteobacteria	c__Alphaproteobacteria	o__Caulobacterales	f__Hyphomonadaceae	g__Woodsholea	s__unclassified_g__Woodsholea	OTU1832	0	0	0	0	1	1	0	0	1	2	1	2	9	1	3	0	0	1	0	1	1	1	2	0	0	0	1	1	1	0	0	0	3	11	0	1	2	0	2	2	3
d__Bacteria	k__norank	p__Chloroflexi	c__SBR2076	o__norank_c__SBR2076	f__norank_c__SBR2076	g__norank_c__SBR2076	s__unclassified_g__norank_c__SBR2076	OTU2144	0	0	0	0	0	0	0	0	0	0	0	0	1	0	0	9	0	0	0	0	0	0	0	0	0	5	0	0	0	0	0	0	0	0	0	0	0	0	0	0	0
d__Bacteria	k__norank	p__Proteobacteria	c__Betaproteobacteria	o__Burkholderiales	f__Comamonadaceae	g__unclassified_f__Comamonadaceae	s__unclassified_f__Comamonadaceae	OTU3681	0	0	0	0	0	0	2	2	1	1	1	0	0	0	1	0	0	1	4	7	13	0	0	5	2	1	0	3	12	0	0	0	0	0	0	0	2	0	0	1	0
d__Bacteria	k__norank	p__unclassified_k__norank	c__unclassified_k__norank	o__unclassified_k__norank	f__unclassified_k__norank	g__unclassified_k__norank	s__unclassified_k__norank	OTU2846	0	0	0	0	0	0	0	0	0	0	0	0	0	0	0	0	0	0	0	0	0	0	0	0	0	0	0	0	0	0	0	0	0	0	0	0	0	0	0	0	0
d__Bacteria	k__norank	p__Saccharibacteria	c__norank_p__Saccharibacteria	o__norank_p__Saccharibacteria	f__norank_p__Saccharibacteria	g__norank_p__Saccharibacteria	s__unclassified_g__norank_p__Saccharibacteria	OTU993	0	0	0	0	0	0	0	0	2	1	0	4	0	1	1	0	0	0	0	0	0	0	0	0	0	0	0	0	0	1	2	0	0	1	0	0	0	1	0	1	2
d__Bacteria	k__norank	p__Verrucomicrobia	c__Spartobacteria	o__Chthoniobacterales	f__01D2Z36	g__norank_f__01D2Z36	s__uncultured_cyanobacterium_g__norank_f__01D2Z36	OTU3294	0	0	0	0	0	0	0	0	0	0	0	0	0	0	0	0	0	0	0	0	0	0	0	0	0	0	1	0	0	0	0	0	0	0	0	0	0	0	0	0	0
d__Bacteria	k__norank	p__Proteobacteria	c__Deltaproteobacteria	o__Desulfurellales	f__Desulfurellaceae	g__G55	s__uncultured_bacterium_g__G55	OTU757	0	0	0	0	0	0	0	0	0	0	0	0	0	2	1	1	0	1	1	0	0	0	0	1	0	0	0	0	0	1	0	0	0	0	0	0	0	0	0	0	0
d__Bacteria	k__norank	p__Proteobacteria	c__Gammaproteobacteria	o__Xanthomonadales	f__Xanthomonadaceae	g__norank_f__Xanthomonadaceae	s__unclassified_g__norank_f__Xanthomonadaceae	OTU663	0	0	0	0	0	0	0	4	1	0	0	0	0	0	2	0	0	0	0	0	0	0	0	0	0	0	0	2	0	3	0	0	0	0	0	0	0	0	0	0	0
d__Bacteria	k__norank	p__Acidobacteria	c__Acidobacteria	o__Solibacterales	f__Solibacteraceae__Subgroup_3_	g__Candidatus_Solibacter	s__unclassified_g__Candidatus_Solibacter	OTU91	0	1	0	0	2	0	0	0	0	1	0	1	0	2	0	0	1	0	0	2	2	0	0	1	2	1	0	0	4	0	24	11	11	7	1	0	0	1	2	1	23
d__Bacteria	k__norank	p__Acidobacteria	c__Acidobacteria	o__Acidobacteriales	f__Acidobacteriaceae__Subgroup_1_	g__Edaphobacter	s__unclassified_g__Edaphobacter	OTU253	0	0	0	0	0	0	0	0	0	0	1	0	0	0	0	0	0	0	0	0	0	0	0	0	0	0	0	0	0	0	1	4	0	0	0	0	0	0	0	0	4
d__Bacteria	k__norank	p__Proteobacteria	c__Alphaproteobacteria	o__Rhizobiales	f__Hyphomicrobiaceae	g__Rhodoplanes	s__uncultured_Hyphomicrobiaceae_bacterium_g__Rhodoplanes	OTU951	0	1	0	0	0	0	0	3	1	2	1	1	5	1	1	0	0	2	2	3	1	1	3	1	4	2	2	1	0	0	0	0	0	0	0	0	3	5	1	2	0
d__Bacteria	k__norank	p__Proteobacteria	c__Betaproteobacteria	o__Rhodocyclales	f__Rhodocyclaceae	g__unclassified_f__Rhodocyclaceae	s__unclassified_f__Rhodocyclaceae	OTU833	0	0	0	0	1	0	0	0	2	0	0	3	0	0	0	0	0	0	0	0	1	0	0	5	1	0	0	1	0	0	0	0	0	0	0	0	0	0	1	0	0
d__Bacteria	k__norank	p__Proteobacteria	c__Alphaproteobacteria	o__Rhizobiales	f__Rhizobiales_Incertae_Sedis	g__Rhizomicrobium	s__unclassified_g__Rhizomicrobium	OTU135	0	0	0	0	0	0	0	0	0	0	0	0	0	0	0	0	3	0	0	0	1	1	0	0	0	0	0	0	0	0	30	33	7	2	1	0	0	0	0	0	14
d__Bacteria	k__norank	p__Candidatus_Berkelbacteria	c__norank_p__Candidatus_Berkelbacteria	o__norank_p__Candidatus_Berkelbacteria	f__norank_p__Candidatus_Berkelbacteria	g__norank_p__Candidatus_Berkelbacteria	s__uncultured_soil_bacterium_g__norank_p__Candidatus_Berkelbacteria	OTU2033	0	0	0	0	0	0	0	0	0	0	0	0	0	0	0	0	0	0	0	0	0	0	0	0	0	0	0	0	0	0	0	0	0	0	0	0	0	0	0	0	0
d__Bacteria	k__norank	p__Saccharibacteria	c__norank_p__Saccharibacteria	o__norank_p__Saccharibacteria	f__norank_p__Saccharibacteria	g__norank_p__Saccharibacteria	s__unclassified_g__norank_p__Saccharibacteria	OTU359	0	0	0	0	0	0	0	0	0	0	0	0	0	0	0	0	0	0	0	0	0	0	0	0	0	0	0	0	0	0	0	0	0	0	1	0	0	0	0	0	1
d__Bacteria	k__norank	p__Proteobacteria	c__Alphaproteobacteria	o__Caulobacterales	f__Caulobacteraceae	g__norank_f__Caulobacteraceae	s__uncultured_Rhizobiales_bacterium_g__norank_f__Caulobacteraceae	OTU3809	0	2	0	0	0	0	1	0	0	1	0	2	3	0	1	2	1	0	0	2	0	0	0	0	0	0	2	0	1	1	0	0	0	0	0	1	0	0	1	0	0
d__Bacteria	k__norank	p__Proteobacteria	c__Alphaproteobacteria	o__Rhodospirillales	f__Acetobacteraceae	g__unclassified_f__Acetobacteraceae	s__unclassified_f__Acetobacteraceae	OTU4617	0	0	0	0	0	0	0	0	0	0	0	0	0	0	0	0	0	0	0	0	0	0	0	0	0	0	0	0	0	0	0	0	0	0	0	0	0	0	0	0	1
d__Bacteria	k__norank	p__Armatimonadetes	c__norank_p__Armatimonadetes	o__norank_p__Armatimonadetes	f__norank_p__Armatimonadetes	g__norank_p__Armatimonadetes	s__uncultured_bacterium_g__norank_p__Armatimonadetes	OTU1395	0	1	0	0	0	0	0	0	0	0	0	0	0	0	0	0	0	0	0	0	0	0	0	0	0	0	0	0	0	0	0	0	0	0	0	0	0	0	0	0	0
d__Bacteria	k__norank	p__Proteobacteria	c__Betaproteobacteria	o__unclassified_c__Betaproteobacteria	f__unclassified_c__Betaproteobacteria	g__unclassified_c__Betaproteobacteria	s__unclassified_c__Betaproteobacteria	OTU4448	0	0	0	0	0	0	0	0	0	0	0	0	0	0	0	0	0	0	0	0	0	0	0	0	0	1	0	0	1	0	0	0	0	5	0	0	0	0	1	0	0
d__Bacteria	k__norank	p__Firmicutes	c__Clostridia	o__Clostridiales	f__Lachnospiraceae	g__Lachnospiraceae_NK4A136_group	s__uncultured_bacterium_g__Lachnospiraceae_NK4A136_group	OTU3914	0	0	0	4	0	0	0	0	0	0	0	0	0	0	0	0	0	0	0	0	0	0	0	0	0	0	0	0	0	0	0	0	0	0	0	0	0	0	0	0	0
d__Bacteria	k__norank	p__Acidobacteria	c__Acidobacteria	o__Subgroup_7	f__norank_o__Subgroup_7	g__norank_o__Subgroup_7	s__unclassified_g__norank_o__Subgroup_7	OTU3592	0	0	0	0	0	1	0	1	6	0	0	0	0	0	0	0	0	0	0	0	2	1	0	0	0	0	0	4	0	1	0	0	0	0	0	0	0	87	0	0	0
d__Bacteria	k__norank	p__Gemmatimonadetes	c__Gemmatimonadetes	o__Gemmatimonadales	f__Gemmatimonadaceae	g__norank_f__Gemmatimonadaceae	s__uncultured_bacterium_g__norank_f__Gemmatimonadaceae	OTU3381	0	0	0	0	0	2	0	2	5	10	1	8	13	2	12	4	1	0	2	0	2	16	0	0	12	7	0	0	0	2	0	0	0	0	0	0	0	0	0	0	0
d__Bacteria	k__norank	p__Chloroflexi	c__Anaerolineae	o__Anaerolineales	f__Anaerolineaceae	g__norank_f__Anaerolineaceae	s__uncultured_Gemmatimonadetes_bacterium_g__norank_f__Anaerolineaceae	OTU3579	0	0	0	0	0	0	0	0	0	0	0	0	2	0	0	0	0	0	0	1	2	0	0	1	0	0	0	0	0	0	0	0	0	0	0	0	0	1	0	0	0
d__Bacteria	k__norank	p__Chloroflexi	c__Ktedonobacteria	o__C0119	f__norank_o__C0119	g__norank_o__C0119	s__uncultured_soil_bacterium_g__norank_o__C0119	OTU3450	0	0	0	0	0	0	0	0	0	0	0	0	0	0	0	0	0	0	0	0	0	0	0	1	0	0	0	0	0	0	0	0	0	0	0	0	0	0	0	0	0
d__Bacteria	k__norank	p__Firmicutes	c__Bacilli	o__Bacillales	f__Paenibacillaceae	g__Paenibacillus	s__Paenibacillus_telluris	OTU2563	0	0	1	0	0	0	0	0	0	0	0	0	0	0	0	0	0	0	0	0	0	0	0	1	0	0	0	0	0	0	0	0	0	0	0	0	0	0	0	0	0
d__Bacteria	k__norank	p__Latescibacteria	c__norank_p__Latescibacteria	o__norank_p__Latescibacteria	f__norank_p__Latescibacteria	g__norank_p__Latescibacteria	s__uncultured_Acidobacteria_bacterium_g__norank_p__Latescibacteria	OTU1432	0	0	0	0	0	0	0	0	0	0	0	0	0	0	0	0	1	0	0	0	1	0	0	0	0	0	0	0	0	0	0	0	0	0	0	1	6	0	13	33	0
d__Bacteria	k__norank	p__Actinobacteria	c__Actinobacteria	o__Rubrobacterales	f__Rubrobacteriaceae	g__Rubrobacter	s__uncultured_Actinomycetales_bacterium_g__Rubrobacter	OTU3502	0	0	0	0	0	0	1	12	0	1	0	0	0	0	0	0	0	0	4	0	0	0	5	0	0	0	0	1	0	1	0	0	0	0	0	0	0	0	0	1	0
d__Bacteria	k__norank	p__Proteobacteria	c__Alphaproteobacteria	o__Rhizobiales	f__JG34-KF-361	g__norank_f__JG34-KF-361	s__uncultured_alpha_proteobacterium_g__norank_f__JG34-KF-361	OTU3068	0	0	0	0	1	0	2	4	4	2	0	1	0	1	5	1	0	1	4	5	1	2	8	1	2	9	5	6	1	13	0	0	0	1	0	1	10	5	0	3	0
d__Bacteria	k__norank	p__Acidobacteria	c__Acidobacteria	o__Acidobacteriales	f__Acidobacteriaceae__Subgroup_1_	g__unclassified_f__Acidobacteriaceae__Subgroup_1_	s__unclassified_f__Acidobacteriaceae__Subgroup_1_	OTU275	0	0	0	0	0	0	0	0	0	0	0	0	0	0	0	0	1	0	0	0	0	0	0	0	0	0	0	0	0	0	11	2	6	0	0	0	0	0	0	0	10
d__Bacteria	k__norank	p__Saccharibacteria	c__norank_p__Saccharibacteria	o__norank_p__Saccharibacteria	f__norank_p__Saccharibacteria	g__norank_p__Saccharibacteria	s__candidate_division_TM7_genomosp._GTL1	OTU478	0	0	0	0	0	0	0	0	0	0	0	0	0	0	0	0	0	0	0	1	0	0	0	0	0	0	0	0	0	1	0	0	0	0	0	0	0	0	0	0	0
d__Bacteria	k__norank	p__Actinobacteria	c__Actinobacteria	o__Solirubrobacterales	f__0319-6M6	g__norank_f__0319-6M6	s__uncultured_actinobacterium_g__norank_f__0319-6M6	OTU3578	0	0	0	0	0	1	4	3	1	2	1	0	0	0	0	3	2	1	2	8	5	0	7	1	2	2	1	0	1	0	0	0	0	0	0	0	0	29	0	0	1
d__Bacteria	k__norank	p__Actinobacteria	c__Actinobacteria	o__norank_c__Actinobacteria	f__norank_c__Actinobacteria	g__norank_c__Actinobacteria	s__unclassified_g__norank_c__Actinobacteria	OTU3699	0	0	0	0	0	5	2	3	0	13	0	1	15	10	6	6	0	6	10	0	1	4	17	1	2	7	6	7	0	6	0	0	0	0	0	0	13	6	7	11	0
d__Bacteria	k__norank	p__Proteobacteria	c__Alphaproteobacteria	o__Rhodospirillales	f__DA111	g__norank_f__DA111	s__uncultured_bacterium_g__norank_f__DA111	OTU3875	0	0	0	0	0	1	0	0	0	3	5	0	6	1	3	1	2	0	0	0	3	6	0	1	0	0	0	3	0	0	6	22	1	17	0	2	1	0	0	1	8
d__Bacteria	k__norank	p__Chloroflexi	c__Ktedonobacteria	o__Ktedonobacterales	f__HSB_OF53-F07	g__norank_f__HSB_OF53-F07	s__uncultured_Ktedonobacter_sp._g__norank_f__HSB_OF53-F07	OTU2870	0	0	0	0	0	0	0	0	0	0	7	0	0	0	2	0	2	0	0	0	8	3	0	0	0	0	0	0	1	0	1	7	0	3	0	0	0	0	0	0	1
d__Bacteria	k__norank	p__Gemmatimonadetes	c__Gemmatimonadetes	o__Gemmatimonadales	f__Gemmatimonadaceae	g__unclassified_f__Gemmatimonadaceae	s__unclassified_f__Gemmatimonadaceae	OTU1263	0	0	0	0	0	0	0	0	1	0	1	0	0	0	0	0	0	0	0	0	1	0	0	0	0	0	0	0	0	0	0	0	0	1	0	1	1	0	0	0	1
d__Bacteria	k__norank	p__Proteobacteria	c__Alphaproteobacteria	o__Rhodospirillales	f__Acetobacteraceae	g__Acidisoma	s__uncultured_bacterium_g__Acidisoma	OTU1295	0	0	0	0	2	1	0	0	1	0	0	0	1	0	0	0	0	0	0	0	0	0	0	1	0	0	0	0	4	0	2	1	1	0	5	0	0	0	1	1	4
d__Bacteria	k__norank	p__Verrucomicrobia	c__Verrucomicrobiae	o__Verrucomicrobiales	f__Verrucomicrobiaceae	g__Luteolibacter	s__unclassified_g__Luteolibacter	OTU3328	0	0	0	0	0	1	4	0	0	0	1	0	0	0	1	0	1	1	2	0	1	1	0	1	0	0	2	1	0	3	0	0	0	0	0	0	0	0	0	1	0
d__Bacteria	k__norank	p__Proteobacteria	c__Gammaproteobacteria	o__Xanthomonadales	f__norank_o__Xanthomonadales	g__norank_o__Xanthomonadales	s__unclassified_g__norank_o__Xanthomonadales	OTU187	0	0	0	0	0	0	0	0	0	0	0	0	0	0	0	0	0	0	0	0	0	0	0	0	0	0	0	0	0	0	4	1	3	0	0	0	0	0	0	0	0
d__Bacteria	k__norank	p__Acidobacteria	c__Acidobacteria	o__norank_c__Acidobacteria	f__norank_c__Acidobacteria	g__norank_c__Acidobacteria	s__unclassified_g__norank_c__Acidobacteria	OTU2094	0	0	0	0	0	0	1	0	0	1	0	0	0	0	0	0	0	0	2	0	0	0	1	0	0	7	0	4	0	0	0	0	0	0	0	0	0	0	0	0	0
d__Bacteria	k__norank	p__Proteobacteria	c__Gammaproteobacteria	o__Legionellales	f__Coxiellaceae	g__Aquicella	s__uncultured_Legionellales_bacterium_g__Aquicella	OTU65	0	0	0	0	0	1	0	0	0	0	0	0	0	1	0	1	0	0	0	0	0	0	0	0	0	0	0	0	0	0	0	0	0	0	0	0	0	0	0	0	0
d__Bacteria	k__norank	p__Firmicutes	c__Clostridia	o__Clostridiales	f__Ruminococcaceae	g__Anaerotruncus	s__[Clostridium]_leptum_g__Anaerotruncus	OTU3900	0	0	0	3	0	0	0	0	0	0	0	0	0	0	0	0	0	0	0	0	0	0	0	0	0	0	0	0	0	0	0	0	0	0	0	0	0	0	0	0	0
d__Bacteria	k__norank	p__Chloroflexi	c__Thermomicrobia	o__JG30-KF-CM45	f__norank_o__JG30-KF-CM45	g__norank_o__JG30-KF-CM45	s__unclassified_g__norank_o__JG30-KF-CM45	OTU960	0	0	0	0	0	1	0	0	0	0	1	0	0	0	1	0	0	0	0	0	0	0	0	0	0	0	0	0	0	0	0	0	0	0	0	0	0	0	0	0	0
d__Bacteria	k__norank	p__Bacteroidetes	c__Flavobacteriia	o__Flavobacteriales	f__Flavobacteriaceae	g__Flavobacterium	s__unclassified_g__Flavobacterium	OTU712	0	0	0	0	0	0	4	0	0	0	0	6	0	2	11	0	0	0	13	1	0	0	0	5	1	0	1	0	1	1	0	0	0	0	0	0	0	0	2	0	0
d__Bacteria	k__norank	p__Latescibacteria	c__norank_p__Latescibacteria	o__norank_p__Latescibacteria	f__norank_p__Latescibacteria	g__norank_p__Latescibacteria	s__unclassified_g__norank_p__Latescibacteria	OTU4101	0	0	0	0	0	0	0	0	0	0	0	0	0	0	0	0	0	0	0	0	0	1	0	0	0	0	0	0	0	0	0	0	0	0	0	0	3	0	1	1	0
d__Bacteria	k__norank	p__Proteobacteria	c__Deltaproteobacteria	o__Bdellovibrionales	f__Bdellovibrionaceae	g__OM27_clade	s__uncultured_bacterium_g__OM27_clade	OTU730	0	0	0	0	0	0	0	3	0	3	0	0	0	0	2	0	0	0	1	0	0	2	0	0	0	2	2	1	0	1	0	0	0	0	0	0	1	3	0	3	0
d__Bacteria	k__norank	p__Proteobacteria	c__Deltaproteobacteria	o__Myxococcales	f__Polyangiaceae	g__Sorangium	s__unclassified_g__Sorangium	OTU1281	0	1	0	0	4	2	0	0	3	0	6	1	0	1	1	1	3	2	0	3	1	0	0	5	0	1	0	0	3	0	0	0	0	1	1	1	1	1	1	1	0
d__Bacteria	k__norank	p__Acidobacteria	c__Acidobacteria	o__Blastocatellales	f__Blastocatellaceae__Subgroup_4_	g__RB41	s__unclassified_g__RB41	OTU3474	0	0	0	0	0	0	4	0	0	0	0	0	0	0	0	0	0	0	6	0	0	0	0	0	0	0	0	0	0	0	0	0	0	0	0	0	0	0	0	0	0
d__Bacteria	k__norank	p__Chloroflexi	c__Chloroflexia	o__Kallotenuales	f__AKIW781	g__norank_f__AKIW781	s__uncultured_bacterium_g__norank_f__AKIW781	OTU600	0	0	0	0	0	0	0	0	0	0	0	0	0	0	0	0	0	0	0	0	4	1	0	0	0	0	0	0	1	0	0	0	0	0	0	0	0	0	0	1	0
d__Bacteria	k__norank	p__Acidobacteria	c__Acidobacteria	o__Solibacterales	f__Solibacteraceae__Subgroup_3_	g__Elev-16S-1166	s__uncultured_bacterium_g__Elev-16S-1166	OTU2107	0	0	0	0	0	1	2	1	2	2	1	8	2	0	4	1	0	0	0	5	4	0	2	2	2	5	0	2	4	1	0	0	0	1	0	0	0	1	0	1	0
d__Bacteria	k__norank	p__Proteobacteria	c__Gammaproteobacteria	o__Xanthomonadales	f__Xanthomonadaceae	g__Arenimonas	s__unclassified_g__Arenimonas	OTU435	0	0	0	0	0	2	4	6	5	4	4	9	0	0	14	1	0	2	5	5	1	5	3	1	7	1	3	3	9	3	0	0	0	1	0	0	5	5	0	1	0
d__Bacteria	k__norank	p__Proteobacteria	c__Deltaproteobacteria	o__Bdellovibrionales	f__Bdellovibrionaceae	g__Bdellovibrio	s__unclassified_g__Bdellovibrio	OTU849	0	0	1	0	2	0	1	1	0	0	0	0	0	0	0	0	0	0	0	0	0	0	0	0	0	0	0	0	0	0	0	0	0	0	0	1	0	0	0	0	0
d__Bacteria	k__norank	p__Proteobacteria	c__Alphaproteobacteria	o__Rhodospirillales	f__Acetobacteraceae	g__norank_f__Acetobacteraceae	s__unclassified_g__norank_f__Acetobacteraceae	OTU2800	0	2	0	0	0	0	1	0	0	3	0	0	1	0	0	1	0	3	0	1	0	0	0	0	3	0	1	0	0	0	0	2	0	2	88	0	0	1	0	0	0
d__Bacteria	k__norank	p__Planctomycetes	c__Planctomycetacia	o__Planctomycetales	f__Planctomycetaceae	g__norank_f__Planctomycetaceae	s__uncultured_bacterium_g__norank_f__Planctomycetaceae	OTU3955	0	0	0	0	0	0	0	0	1	0	0	0	0	0	1	0	0	0	0	0	0	0	0	1	0	0	0	1	0	0	0	0	0	0	0	0	0	0	1	1	0
d__Bacteria	k__norank	p__Bacteroidetes	c__Sphingobacteriia	o__Sphingobacteriales	f__Saprospiraceae	g__norank_f__Saprospiraceae	s__uncultured_Haliscomenobacter_sp._g__norank_f__Saprospiraceae	OTU1953	0	0	0	0	0	0	0	0	0	0	0	0	0	0	0	0	0	0	0	0	0	0	0	0	0	0	0	2	0	0	0	0	0	0	0	0	0	0	0	0	0
d__Bacteria	k__norank	p__WS2	c__norank_p__WS2	o__norank_p__WS2	f__norank_p__WS2	g__norank_p__WS2	s__uncultured_Firmicutes_bacterium_g__norank_p__WS2	OTU2542	0	0	0	0	0	1	0	0	0	1	0	0	6	0	0	0	0	0	0	0	0	0	0	0	0	0	1	1	0	0	0	0	0	0	0	0	0	0	0	0	0
d__Bacteria	k__norank	p__Bacteroidetes	c__Sphingobacteriia	o__Sphingobacteriales	f__Chitinophagaceae	g__norank_f__Chitinophagaceae	s__uncultured_Chitinophagaceae_bacterium_g__norank_f__Chitinophagaceae	OTU2568	0	1	0	0	0	1	0	0	4	0	1	0	0	0	0	1	1	0	2	0	0	0	0	0	0	0	0	0	0	0	0	1	2	4	8	1	0	0	1	1	0
d__Bacteria	k__norank	p__WS6	c__norank_p__WS6	o__norank_p__WS6	f__norank_p__WS6	g__norank_p__WS6	s__uncultured_bacterium_g__norank_p__WS6	OTU946	0	0	0	0	0	0	0	0	0	0	0	2	0	0	0	0	0	0	0	0	0	0	0	0	0	0	0	0	0	0	0	0	0	0	0	0	0	0	0	0	0
d__Bacteria	k__norank	p__Verrucomicrobia	c__OPB35_soil_group	o__norank_c__OPB35_soil_group	f__norank_c__OPB35_soil_group	g__norank_c__OPB35_soil_group	s__unclassified_g__norank_c__OPB35_soil_group	OTU14	0	0	0	0	0	0	0	0	0	0	0	0	0	0	0	0	0	0	0	0	0	0	0	0	0	0	0	0	0	0	0	6	2	0	0	0	0	0	0	0	0
d__Bacteria	k__norank	p__Armatimonadetes	c__Armatimonadia	o__Armatimonadales	f__norank_o__Armatimonadales	g__norank_o__Armatimonadales	s__uncultured_bacterium_g__norank_o__Armatimonadales	OTU3656	0	0	0	0	0	0	0	0	0	0	0	0	0	0	0	0	0	0	0	0	0	0	0	0	0	0	0	0	0	0	0	0	0	0	0	0	0	0	0	0	0
d__Bacteria	k__norank	p__BRC1	c__norank_p__BRC1	o__norank_p__BRC1	f__norank_p__BRC1	g__norank_p__BRC1	s__unclassified_g__norank_p__BRC1	OTU1096	0	0	0	0	0	0	0	0	0	0	0	1	0	0	0	0	0	0	0	0	0	0	0	1	0	0	0	0	0	0	0	0	0	1	0	0	2	1	1	0	0
d__Bacteria	k__norank	p__Actinobacteria	c__Actinobacteria	o__Corynebacteriales	f__Nocardiaceae	g__Nocardia	s__unclassified_g__Nocardia	OTU251	0	0	0	0	0	1	0	0	0	0	5	0	0	0	0	0	0	3	0	0	0	0	0	0	0	0	0	0	0	0	109	0	3	0	62	0	0	0	0	0	5
d__Bacteria	k__norank	p__Proteobacteria	c__Betaproteobacteria	o__Burkholderiales	f__Alcaligenaceae	g__Achromobacter	s__uncultured_proteobacterium_g__Achromobacter	OTU2189	0	0	0	0	0	6	1	5	5	1	0	0	0	1	9	0	1	1	1	0	3	2	2	20	2	1	2	13	8	4	0	0	0	1	0	4	5	3	2	0	0
d__Bacteria	k__norank	p__Proteobacteria	c__Gammaproteobacteria	o__Pseudomonadales	f__Moraxellaceae	g__Acinetobacter	s__unclassified_g__Acinetobacter	OTU2944	1	0	0	0	9	0	4	2	0	0	0	0	0	29	0	5	0	0	5	0	0	0	3	0	0	0	1	0	0	0	2	0	0	8	0	0	1	0	42	23	0
d__Bacteria	k__norank	p__Nitrospirae	c__Nitrospira	o__norank_c__Nitrospira	f__norank_c__Nitrospira	g__Nitrospira	s__unclassified_g__Nitrospira	OTU2117	0	0	0	0	0	0	0	2	0	0	0	0	0	0	0	0	0	0	0	0	0	0	0	0	0	1	0	0	0	0	0	0	0	0	0	0	0	0	0	0	0
d__Bacteria	k__norank	p__Proteobacteria	c__Betaproteobacteria	o__Rhodocyclales	f__Rhodocyclaceae	g__unclassified_f__Rhodocyclaceae	s__unclassified_f__Rhodocyclaceae	OTU2727	0	0	0	0	0	0	0	0	0	0	0	3	0	0	1	0	1	0	0	0	1	0	0	1	0	0	0	1	1	1	0	0	0	0	0	2	0	0	2	1	0
d__Bacteria	k__norank	p__Actinobacteria	c__Actinobacteria	o__Solirubrobacterales	f__unclassified_o__Solirubrobacterales	g__unclassified_o__Solirubrobacterales	s__unclassified_o__Solirubrobacterales	OTU3571	0	0	0	0	0	0	1	1	0	0	0	0	0	0	0	0	0	0	0	0	0	0	0	0	1	0	0	1	0	0	0	0	0	0	0	0	1	1	0	0	0
d__Bacteria	k__norank	p__Saccharibacteria	c__norank_p__Saccharibacteria	o__norank_p__Saccharibacteria	f__norank_p__Saccharibacteria	g__norank_p__Saccharibacteria	s__unclassified_g__norank_p__Saccharibacteria	OTU3616	0	0	0	0	0	0	0	0	0	0	0	0	0	0	0	0	0	0	0	0	0	0	0	0	0	0	0	0	0	0	0	0	0	0	0	0	0	10	0	0	0
d__Bacteria	k__norank	p__Proteobacteria	c__Betaproteobacteria	o__Nitrosomonadales	f__Nitrosomonadaceae	g__norank_f__Nitrosomonadaceae	s__uncultured_Burkholderiales_bacterium_g__norank_f__Nitrosomonadaceae	OTU3141	0	0	0	0	0	0	0	0	0	0	0	0	0	1	0	0	2	0	0	0	0	2	0	0	0	1	0	0	0	0	0	0	0	0	0	0	0	0	0	0	0
d__Bacteria	k__norank	p__Acidobacteria	c__Acidobacteria	o__Subgroup_7	f__norank_o__Subgroup_7	g__norank_o__Subgroup_7	s__uncultured_Acidobacteriales_bacterium_g__norank_o__Subgroup_7	OTU823	0	1	2	0	0	0	0	0	1	0	1	3	0	0	2	0	0	2	0	0	1	1	0	0	1	2	0	2	0	0	0	0	0	0	0	1	1	1	1	2	0
d__Bacteria	k__norank	p__Acidobacteria	c__Acidobacteria	o__Blastocatellales	f__Blastocatellaceae__Subgroup_4_	g__11-24	s__unclassified_g__11-24	OTU1443	0	0	0	0	0	0	0	0	0	0	0	0	0	0	0	0	0	0	2	0	0	0	0	1	0	1	0	0	0	0	0	0	0	0	0	0	0	0	1	0	0
d__Bacteria	k__norank	p__Chloroflexi	c__Caldilineae	o__Caldilineales	f__Caldilineaceae	g__norank_f__Caldilineaceae	s__uncultured_Chloroflexia_bacterium_g__norank_f__Caldilineaceae	OTU487	0	0	0	0	0	0	1	0	1	1	0	0	1	0	1	0	0	0	0	4	0	0	0	0	2	0	1	2	3	2	0	0	0	0	0	0	0	0	0	0	0
d__Bacteria	k__norank	p__Actinobacteria	c__Actinobacteria	o__Acidimicrobiales	f__norank_o__Acidimicrobiales	g__norank_o__Acidimicrobiales	s__unclassified_g__norank_o__Acidimicrobiales	OTU3851	0	1	1	0	0	5	0	41	7	13	14	5	18	6	3	12	17	20	8	6	6	31	15	7	6	12	12	6	8	5	4	1	2	5	0	5	11	0	3	4	7
d__Bacteria	k__norank	p__Proteobacteria	c__Gammaproteobacteria	o__Xanthomonadales	f__Xanthomonadaceae	g__Luteibacter	s__Luteibacter_rhizovicinus	OTU2381	0	0	0	0	28	0	3	1	0	0	50	0	2	3	0	1	0	0	6	2	1	0	0	1	1	0	0	0	0	1	0	1	0	0	0	0	0	0	1	7	1
d__Bacteria	k__norank	p__Bacteroidetes	c__Sphingobacteriia	o__Sphingobacteriales	f__Chitinophagaceae	g__norank_f__Chitinophagaceae	s__unclassified_g__norank_f__Chitinophagaceae	OTU2281	0	0	0	0	0	0	0	0	0	0	0	0	0	0	0	0	0	0	0	0	0	0	0	0	0	0	0	0	0	0	0	0	0	0	0	0	0	0	0	0	0
d__Bacteria	k__norank	p__Acidobacteria	c__Acidobacteria	o__Acidobacteriales	f__Acidobacteriaceae__Subgroup_1_	g__norank_f__Acidobacteriaceae__Subgroup_1_	s__uncultured_Acidobacterium_sp._g__norank_f__Acidobacteriaceae__Subgroup_1_	OTU179	0	0	0	0	0	0	0	0	0	0	0	0	0	0	0	0	0	0	0	0	0	0	0	0	0	0	0	0	0	0	0	0	0	0	0	0	0	0	0	0	2
d__Bacteria	k__norank	p__Saccharibacteria	c__norank_p__Saccharibacteria	o__norank_p__Saccharibacteria	f__norank_p__Saccharibacteria	g__norank_p__Saccharibacteria	s__unclassified_g__norank_p__Saccharibacteria	OTU601	0	0	0	0	0	0	0	0	0	0	0	1	1	0	0	1	0	0	0	0	2	1	0	0	0	0	0	0	4	1	0	0	0	0	0	0	0	0	0	0	0
d__Bacteria	k__norank	p__Firmicutes	c__Clostridia	o__Halanaerobiales	f__ODP1230B8.23	g__norank_f__ODP1230B8.23	s__uncultured_forest_soil_bacterium_g__norank_f__ODP1230B8.23	OTU75	0	0	0	0	0	0	0	0	0	0	0	0	0	0	0	0	0	0	0	0	0	0	0	0	0	0	0	0	0	0	0	2	0	0	0	0	0	0	0	0	0
d__Bacteria	k__norank	p__Proteobacteria	c__Gammaproteobacteria	o__Xanthomonadales	f__Xanthomonadaceae	g__Lysobacter	s__unclassified_g__Lysobacter	OTU2359	0	0	0	0	0	0	0	0	0	0	0	0	0	0	0	0	0	0	0	0	0	0	0	0	0	0	0	0	0	0	0	0	0	0	0	0	0	0	0	0	0
d__Bacteria	k__norank	p__Proteobacteria	c__Betaproteobacteria	o__SC-I-84	f__norank_o__SC-I-84	g__norank_o__SC-I-84	s__unclassified_g__norank_o__SC-I-84	OTU2992	0	0	0	0	0	5	0	1	0	2	2	20	15	2	8	2	3	1	4	0	0	10	6	3	0	0	3	6	0	0	0	0	1	2	0	1	4	0	0	3	2
d__Bacteria	k__norank	p__Planctomycetes	c__Planctomycetacia	o__Planctomycetales	f__Planctomycetaceae	g__norank_f__Planctomycetaceae	s__unclassified_g__norank_f__Planctomycetaceae	OTU3858	0	0	0	0	0	0	0	0	0	0	0	0	0	0	0	0	0	0	0	0	0	0	0	0	0	1	0	0	0	0	0	1	0	0	0	0	1	1	0	0	0
d__Bacteria	k__norank	p__Acidobacteria	c__Acidobacteria	o__Unknown_Order_c__Acidobacteria	f__Unknown_Family_o__Unknown_Order_c__Acidobacteria	g__Vicinamibacter	s__uncultured_bacterium_g__Vicinamibacter	OTU3415	0	0	0	0	0	0	1	0	0	1	0	0	0	0	0	0	0	0	2	0	0	0	2	0	0	2	1	0	0	0	0	0	0	0	0	0	0	0	0	0	0
d__Bacteria	k__norank	p__Acidobacteria	c__Acidobacteria	o__norank_c__Acidobacteria	f__norank_c__Acidobacteria	g__norank_c__Acidobacteria	s__unclassified_g__norank_c__Acidobacteria	OTU1155	0	0	0	0	0	2	0	0	0	4	0	2	2	0	2	3	0	0	4	1	0	1	0	1	0	15	2	8	3	6	0	0	0	0	0	0	3	4	1	4	0
d__Bacteria	k__norank	p__Proteobacteria	c__Betaproteobacteria	o__Burkholderiales	f__Comamonadaceae	g__unclassified_f__Comamonadaceae	s__unclassified_f__Comamonadaceae	OTU2479	0	0	0	0	0	0	0	1	0	0	1	0	0	1	0	0	0	1	1	0	0	0	1	0	3	0	1	0	0	0	0	0	0	0	0	0	0	0	0	1	0
d__Bacteria	k__norank	p__Proteobacteria	c__Deltaproteobacteria	o__Myxococcales	f__unclassified_o__Myxococcales	g__unclassified_o__Myxococcales	s__unclassified_o__Myxococcales	OTU987	0	0	0	0	0	0	0	0	0	0	0	1	1	1	0	0	0	0	0	0	0	0	0	0	0	0	0	0	0	0	0	0	1	2	0	0	0	0	0	0	1
d__Bacteria	k__norank	p__Proteobacteria	c__Deltaproteobacteria	o__Myxococcales	f__BIrii41	g__norank_f__BIrii41	s__uncultured_bacterium_g__norank_f__BIrii41	OTU2191	0	0	0	0	1	0	0	0	1	1	0	1	2	0	0	0	0	0	0	0	0	0	0	0	0	0	0	0	0	3	0	0	0	0	0	0	0	0	0	0	0
d__Bacteria	k__norank	p__Acidobacteria	c__Acidobacteria	o__norank_c__Acidobacteria	f__norank_c__Acidobacteria	g__norank_c__Acidobacteria	s__unclassified_g__norank_c__Acidobacteria	OTU1151	0	0	0	0	0	0	0	0	0	0	0	0	0	0	1	0	0	0	1	0	1	0	0	0	0	0	3	0	0	0	0	0	0	0	0	0	0	1	0	1	0
d__Bacteria	k__norank	p__Proteobacteria	c__Alphaproteobacteria	o__Rhizobiales	f__unclassified_o__Rhizobiales	g__unclassified_o__Rhizobiales	s__unclassified_o__Rhizobiales	OTU4042	1	4	3	0	4	1	6	17	2	3	1	4	26	5	8	11	1	6	3	4	8	5	18	7	8	15	11	6	4	20	0	0	0	0	0	3	14	4	9	10	1
d__Bacteria	k__norank	p__Acidobacteria	c__Acidobacteria	o__Blastocatellales	f__Blastocatellaceae__Subgroup_4_	g__RB41	s__uncultured_Acidobacteriaceae_bacterium_g__RB41	OTU818	0	0	0	0	0	3	2	2	0	3	1	1	2	0	10	3	0	1	7	1	0	0	9	8	0	37	4	3	0	2	0	0	0	0	0	0	2	1	0	0	0
d__Bacteria	k__norank	p__Firmicutes	c__Clostridia	o__Clostridiales	f__Clostridiales_vadinBB60_group	g__norank_f__Clostridiales_vadinBB60_group	s__uncultured_bacterium_g__norank_f__Clostridiales_vadinBB60_group	OTU3934	0	0	0	6	0	0	0	0	0	0	0	0	0	0	0	0	0	0	0	0	0	0	0	0	0	0	0	0	0	0	0	0	0	0	0	0	0	0	0	0	0
d__Bacteria	k__norank	p__Acidobacteria	c__Acidobacteria	o__Acidobacteriales	f__Acidobacteriaceae__Subgroup_1_	g__norank_f__Acidobacteriaceae__Subgroup_1_	s__unclassified_g__norank_f__Acidobacteriaceae__Subgroup_1_	OTU2904	0	0	0	0	0	0	0	0	0	0	0	0	0	0	0	0	0	1	0	0	1	0	0	1	0	0	0	0	0	0	0	1	0	0	0	0	1	0	0	0	0
d__Bacteria	k__norank	p__Acidobacteria	c__Acidobacteria	o__norank_c__Acidobacteria	f__norank_c__Acidobacteria	g__norank_c__Acidobacteria	s__uncultured_Anaeromyxobacter_sp._g__norank	OTU1444	0	1	0	0	2	39	0	1	3	16	0	2	1	18	4	1	10	9	2	0	8	8	5	12	0	26	12	21	7	18	0	1	0	14	0	2	32	12	9	25	2
d__Bacteria	k__norank	p__Proteobacteria	c__Alphaproteobacteria	o__Rhizobiales	f__Hyphomicrobiaceae	g__Pedomicrobium	s__unclassified_g__Pedomicrobium	OTU3076	0	1	0	0	1	2	1	3	3	3	0	0	1	2	1	2	5	0	0	1	0	4	5	2	0	4	7	0	1	5	0	0	0	1	0	1	2	5	2	2	1
d__Bacteria	k__norank	p__Bacteroidetes	c__Bacteroidia	o__Bacteroidales	f__Rikenellaceae	g__Alistipes	s__uncultured_bacterium_g__Alistipes	OTU3923	0	0	0	1	0	0	0	0	0	0	0	0	0	0	0	0	0	0	0	0	0	0	0	0	0	0	0	0	0	0	0	0	0	0	0	0	0	0	0	0	0
d__Bacteria	k__norank	p__Chloroflexi	c__C10-SB1A	o__norank_c__C10-SB1A	f__norank_c__C10-SB1A	g__norank_c__C10-SB1A	s__uncultured_bacterium_g__norank_c__C10-SB1A	OTU3156	0	0	0	0	0	0	0	0	0	0	0	0	0	0	0	0	2	0	0	0	0	0	0	0	0	0	0	0	0	0	0	0	0	0	0	0	0	0	0	0	0
d__Bacteria	k__norank	p__Bacteroidetes	c__Sphingobacteriia	o__Sphingobacteriales	f__unclassified_o__Sphingobacteriales	g__unclassified_o__Sphingobacteriales	s__unclassified_o__Sphingobacteriales	OTU2995	0	0	0	0	0	0	0	0	0	0	0	0	0	0	0	0	6	0	0	0	0	0	0	0	0	0	0	0	0	0	1	0	0	2	0	0	0	0	0	0	1
d__Bacteria	k__norank	p__Proteobacteria	c__Betaproteobacteria	o__SC-I-84	f__norank_o__SC-I-84	g__norank_o__SC-I-84	s__unclassified_g__norank_o__SC-I-84	OTU3162	0	0	0	0	0	0	0	0	8	0	0	0	0	0	0	0	11	0	0	0	0	0	0	1	0	0	0	0	0	7	0	0	1	1	0	1	1	0	0	1	0
d__Bacteria	k__norank	p__Planctomycetes	c__Planctomycetacia	o__Planctomycetales	f__Planctomycetaceae	g__norank_f__Planctomycetaceae	s__unclassified_g__norank_f__Planctomycetaceae	OTU3242	0	0	0	0	0	0	0	0	0	0	0	0	0	0	0	0	0	0	0	0	0	0	0	0	0	0	0	0	0	0	0	0	0	0	0	0	0	0	0	0	0
d__Bacteria	k__norank	p__Chloroflexi	c__Chloroflexia	o__Chloroflexales	f__Roseiflexaceae	g__Roseiflexus	s__unclassified_g__Roseiflexus	OTU3687	0	0	0	0	0	0	0	0	0	0	0	0	0	0	2	0	0	0	0	0	0	0	0	0	0	0	2	0	0	0	0	0	0	0	0	0	0	0	0	0	0
d__Bacteria	k__norank	p__Planctomycetes	c__Pla4_lineage	o__norank_c__Pla4_lineage	f__norank_c__Pla4_lineage	g__norank_c__Pla4_lineage	s__uncultured_prokaryote_g__norank_c__Pla4_lineage	OTU2256	0	0	0	0	0	0	0	0	0	0	0	0	1	0	0	0	1	0	2	0	0	1	0	3	0	0	1	0	1	1	0	0	0	0	0	0	1	0	1	2	0
d__Bacteria	k__norank	p__Saccharibacteria	c__norank_p__Saccharibacteria	o__norank_p__Saccharibacteria	f__norank_p__Saccharibacteria	g__norank_p__Saccharibacteria	s__unclassified_g__norank_p__Saccharibacteria	OTU1581	0	0	0	0	0	1	0	0	0	0	0	0	0	0	0	0	0	0	1	0	0	0	0	0	0	0	0	2	0	0	0	0	0	0	0	0	0	0	0	0	0
d__Bacteria	k__norank	p__Proteobacteria	c__Alphaproteobacteria	o__Rhizobiales	f__Methylobacteriaceae	g__Psychroglaciecola	s__uncultured_bacterium_g__Psychroglaciecola	OTU3588	0	0	0	0	0	0	2	3	0	0	2	0	0	0	0	0	0	1	0	6	0	0	3	0	0	0	1	0	1	0	0	0	0	0	0	0	0	6	0	0	0
d__Bacteria	k__norank	p__Acidobacteria	c__Acidobacteria	o__norank_c__Acidobacteria	f__norank_c__Acidobacteria	g__norank_c__Acidobacteria	s__uncultured_Acidobacteria_bacterium_g__norank_c__Acidobacteria	OTU261	0	0	0	0	0	1	0	0	0	0	0	0	0	0	0	0	0	1	0	0	0	0	0	0	0	0	0	0	0	0	22	6	1	3	0	0	0	0	0	0	3
d__Bacteria	k__norank	p__Chloroflexi	c__Ktedonobacteria	o__JG30-KF-AS9	f__norank_o__JG30-KF-AS9	g__norank_o__JG30-KF-AS9	s__unclassified_g__norank_o__JG30-KF-AS9	OTU3126	0	0	0	0	0	0	0	0	3	0	2	0	0	0	0	0	1	0	0	0	1	0	0	0	0	0	0	0	1	0	1	0	0	3	1	0	0	0	0	0	0
d__Bacteria	k__norank	p__Firmicutes	c__Clostridia	o__Halanaerobiales	f__ODP1230B8.23	g__norank_f__ODP1230B8.23	s__uncultured_Geobacillus_sp._g__norank	OTU3199	0	0	0	0	0	0	0	0	0	0	0	0	2	0	0	0	1	0	0	0	0	0	0	0	0	0	0	0	0	0	0	0	0	0	0	0	0	0	0	0	0
d__Bacteria	k__norank	p__Chloroflexi	c__Anaerolineae	o__Anaerolineales	f__Anaerolineaceae	g__norank_f__Anaerolineaceae	s__unclassified_g__norank_f__Anaerolineaceae	OTU1094	0	0	0	0	0	0	0	0	0	4	0	0	2	0	3	2	0	1	0	0	1	1	1	0	0	3	3	0	0	0	0	0	0	0	0	0	0	1	0	0	1
d__Bacteria	k__norank	p__Chloroflexi	c__Ktedonobacteria	o__Ktedonobacterales	f__JG30a-KF-32	g__norank_f__JG30a-KF-32	s__unclassified_g__norank_f__JG30a-KF-32	OTU2845	0	0	0	0	0	1	0	0	0	0	0	0	0	0	0	0	8	0	0	0	0	0	0	0	0	0	0	0	0	0	0	0	0	6	16	0	0	0	0	0	0
d__Bacteria	k__norank	p__Bacteroidetes	c__Cytophagia	o__Cytophagales	f__Cytophagaceae	g__norank_f__Cytophagaceae	s__unclassified_g__norank_f__Cytophagaceae	OTU371	0	0	0	0	2	0	0	0	4	0	2	6	1	6	3	1	11	3	0	0	13	0	0	23	0	2	0	8	5	2	0	0	0	2	0	1	2	0	1	4	0
d__Bacteria	k__norank	p__Verrucomicrobia	c__OPB35_soil_group	o__norank_c__OPB35_soil_group	f__norank_c__OPB35_soil_group	g__norank_c__OPB35_soil_group	s__uncultured_bacterium_g__norank_c__OPB35_soil_group	OTU1886	0	0	0	0	0	0	0	0	0	0	0	0	0	1	4	0	0	0	0	0	0	1	0	1	0	0	0	1	0	0	0	0	0	0	0	0	1	0	0	0	0
d__Bacteria	k__norank	p__Chloroflexi	c__Caldilineae	o__Caldilineales	f__Caldilineaceae	g__norank_f__Caldilineaceae	s__uncultured_bacterium_g__norank_f__Caldilineaceae	OTU3273	0	0	0	0	0	0	0	2	0	0	0	1	0	0	11	1	0	0	1	9	0	0	0	0	1	1	1	0	1	3	0	0	0	0	0	0	0	0	0	0	0
d__Bacteria	k__norank	p__Actinobacteria	c__Actinobacteria	o__Acidimicrobiales	f__norank_o__Acidimicrobiales	g__norank_o__Acidimicrobiales	s__unclassified_g__norank_o__Acidimicrobiales	OTU1341	0	0	0	0	0	0	0	0	0	0	0	0	0	0	0	0	5	0	0	0	0	0	0	0	0	0	0	0	0	0	12	1	1	0	0	0	0	0	0	0	12
d__Bacteria	k__norank	p__Chloroflexi	c__Thermomicrobia	o__JG30-KF-CM45	f__norank_o__JG30-KF-CM45	g__norank_o__JG30-KF-CM45	s__unclassified_g__norank_o__JG30-KF-CM45	OTU4089	0	1	0	0	0	1	0	2	0	5	0	0	13	5	0	7	0	1	1	4	1	1	3	0	5	13	3	9	0	1	0	0	0	0	0	0	1	5	1	7	0
d__Bacteria	k__norank	p__Latescibacteria	c__norank_p__Latescibacteria	o__norank_p__Latescibacteria	f__norank_p__Latescibacteria	g__norank_p__Latescibacteria	s__uncultured_Acidobacterium_sp._g__norank_p__Latescibacteria	OTU4206	0	0	0	0	0	0	0	0	0	0	0	0	0	0	0	0	0	1	0	0	2	0	0	0	0	0	0	0	0	0	0	0	0	0	0	0	0	0	0	0	0
d__Bacteria	k__norank	p__Verrucomicrobia	c__OPB35_soil_group	o__unclassified_c__OPB35_soil_group	f__unclassified_c__OPB35_soil_group	g__unclassified_c__OPB35_soil_group	s__unclassified_c__OPB35_soil_group	OTU1058	0	0	0	0	0	0	0	0	0	0	0	0	1	0	0	0	0	0	0	0	0	0	0	0	0	1	0	0	1	0	3	0	0	2	1	0	0	0	1	0	3
d__Bacteria	k__norank	p__Gemmatimonadetes	c__Gemmatimonadetes	o__norank_c__Gemmatimonadetes	f__norank_c__Gemmatimonadetes	g__norank_c__Gemmatimonadetes	s__uncultured_bacterium_g__norank_c__Gemmatimonadetes	OTU4346	0	0	0	0	0	0	0	0	0	0	0	0	0	0	0	0	0	0	0	0	0	0	0	0	0	0	0	0	0	0	0	0	0	0	0	0	0	0	0	0	1
d__Bacteria	k__norank	p__Gemmatimonadetes	c__Gemmatimonadetes	o__Gemmatimonadales	f__Gemmatimonadaceae	g__norank_f__Gemmatimonadaceae	s__unclassified_g__norank_f__Gemmatimonadaceae	OTU574	0	0	0	0	0	0	0	0	0	0	1	0	1	2	0	0	4	0	0	0	1	5	1	0	0	4	0	1	0	1	0	0	0	1	0	0	0	0	0	0	1
d__Bacteria	k__norank	p__Proteobacteria	c__Deltaproteobacteria	o__Myxococcales	f__Archangiaceae	g__Anaeromyxobacter	s__uncultured_proteobacterium_g__Anaeromyxobacter	OTU2815	0	0	0	0	0	0	0	0	0	0	0	0	0	0	0	0	0	0	0	0	0	0	0	0	0	0	0	0	0	0	0	1	2	0	0	0	0	0	0	0	1
d__Bacteria	k__norank	p__Planctomycetes	c__OM190	o__norank_c__OM190	f__norank_c__OM190	g__norank_c__OM190	s__uncultured_bacterium_g__norank_c__OM190	OTU3401	0	0	0	0	0	1	0	0	0	3	0	0	0	0	1	0	0	0	0	1	0	0	0	0	0	1	1	0	1	1	0	0	0	1	0	0	0	0	0	1	0
d__Bacteria	k__norank	p__Actinobacteria	c__Actinobacteria	o__Solirubrobacterales	f__0319-6M6	g__norank_f__0319-6M6	s__uncultured_bacterium_g__norank_f__0319-6M6	OTU4530	0	0	0	0	0	0	0	1	0	1	0	0	0	1	0	0	1	0	0	0	0	1	0	0	0	0	0	1	0	1	0	0	0	2	0	0	0	0	0	0	0
d__Bacteria	k__norank	p__Acidobacteria	c__Acidobacteria	o__Solibacterales	f__Solibacteraceae__Subgroup_3_	g__Bryobacter	s__uncultured_soil_bacterium_g__Bryobacter	OTU168	0	0	0	0	0	0	0	0	0	0	2	0	0	0	0	0	0	0	1	0	0	0	0	0	0	0	0	0	0	0	59	23	18	2	0	0	0	0	0	0	3
d__Bacteria	k__norank	p__Proteobacteria	c__Betaproteobacteria	o__Burkholderiales	f__Alcaligenaceae	g__norank_f__Alcaligenaceae	s__Azonexus_sp._HME6654	OTU3174	0	0	0	0	0	0	0	0	0	0	0	0	0	0	0	0	0	0	0	0	0	0	0	0	1	0	0	0	0	0	0	0	0	0	0	0	0	0	0	0	0
d__Bacteria	k__norank	p__Proteobacteria	c__Gammaproteobacteria	o__Legionellales	f__Legionellaceae	g__Legionella	s__unclassified_g__Legionella	OTU2351	0	0	0	0	0	0	0	0	0	0	0	0	0	0	0	0	0	0	0	1	0	0	1	0	0	0	0	0	0	0	0	0	0	0	0	0	0	0	0	0	0
d__Bacteria	k__norank	p__Firmicutes	c__Clostridia	o__Clostridiales	f__Ruminococcaceae	g__norank_f__Ruminococcaceae	s__unclassified_g__norank_f__Ruminococcaceae	OTU3939	0	0	0	2	0	0	0	0	0	0	0	0	0	0	0	0	0	0	0	0	0	0	0	0	0	0	0	0	0	0	0	0	0	0	0	0	0	0	0	0	0
d__Bacteria	k__norank	p__Saccharibacteria	c__norank_p__Saccharibacteria	o__norank_p__Saccharibacteria	f__norank_p__Saccharibacteria	g__norank_p__Saccharibacteria	s__unclassified_g__norank_p__Saccharibacteria	OTU1348	0	0	0	0	0	0	0	0	0	0	1	0	0	0	0	0	0	0	0	0	0	0	0	0	0	0	0	0	0	0	3	0	0	1	0	0	0	0	0	0	1
d__Bacteria	k__norank	p__Proteobacteria	c__Betaproteobacteria	o__Burkholderiales	f__Oxalobacteraceae	g__Massilia	s__unclassified_g__Massilia	OTU3331	0	0	0	0	0	0	7	0	0	0	0	1	0	1	0	0	0	0	2	1	0	1	0	0	2	0	0	0	0	0	0	0	0	0	0	0	0	0	1	0	0
d__Bacteria	k__norank	p__Parcubacteria	c__norank_p__Parcubacteria	o__norank_p__Parcubacteria	f__norank_p__Parcubacteria	g__norank_p__Parcubacteria	s__uncultured_bacterium_g__norank_p__Parcubacteria	OTU2948	0	0	0	0	0	0	0	0	0	0	0	0	1	1	0	1	0	0	0	0	0	0	0	0	0	0	0	1	0	0	0	0	0	0	0	0	1	0	0	0	0
d__Bacteria	k__norank	p__Bacteroidetes	c__Sphingobacteriia	o__Sphingobacteriales	f__NS11-12_marine_group	g__norank_f__NS11-12_marine_group	s__Bacteroidetes_bacterium_UKL13-3	OTU3229	0	0	0	0	0	0	0	0	1	1	0	0	0	0	1	0	0	0	0	0	0	1	0	0	0	0	0	0	1	1	0	0	0	0	0	0	0	0	0	0	0
d__Bacteria	k__norank	p__Elusimicrobia	c__Elusimicrobia	o__Lineage_IIa	f__norank_o__Lineage_IIa	g__norank_o__Lineage_IIa	s__uncultured_bacterium_g__norank_o__Lineage_IIa	OTU303	0	0	0	0	0	0	0	0	0	1	0	0	0	0	0	0	0	0	0	0	1	0	0	0	0	0	0	0	1	0	1	2	0	1	0	0	0	0	0	0	0
d__Bacteria	k__norank	p__Acidobacteria	c__Acidobacteria	o__Blastocatellales	f__Blastocatellaceae__Subgroup_4_	g__11-24	s__uncultured_Acidobacteria_bacterium_g__11-24	OTU1935	0	0	0	0	0	1	0	0	0	0	0	0	0	0	0	0	0	0	1	0	0	0	0	0	0	0	0	2	0	0	0	0	0	0	0	0	0	0	0	0	0
d__Bacteria	k__norank	p__Proteobacteria	c__Gammaproteobacteria	o__Xanthomonadales	f__Xanthomonadaceae	g__Stenotrophomonas	s__[Pseudomonas]_hibiscicola	OTU1674	0	1	0	0	0	0	0	0	0	0	0	0	0	0	0	0	0	0	0	0	0	0	0	0	0	0	0	0	0	0	0	0	0	0	0	0	0	0	0	0	0
d__Bacteria	k__norank	p__Verrucomicrobia	c__OPB35_soil_group	o__norank_c__OPB35_soil_group	f__norank_c__OPB35_soil_group	g__norank_c__OPB35_soil_group	s__unclassified_g__norank_c__OPB35_soil_group	OTU4403	0	0	0	0	0	0	0	0	3	0	0	0	0	1	0	1	1	0	0	0	1	1	0	2	0	2	0	2	0	0	0	0	0	0	0	0	0	0	0	0	0
d__Bacteria	k__norank	p__Actinobacteria	c__Actinobacteria	o__Micrococcales	f__Microbacteriaceae	g__Microbacterium	s__unclassified_g__Microbacterium	OTU683	0	0	0	0	0	0	41	12	4	11	21	6	1	4	3	9	1	12	30	3	1	18	7	2	20	3	14	3	10	7	0	1	0	1	0	3	2	7	1	1	2
d__Bacteria	k__norank	p__Proteobacteria	c__Gammaproteobacteria	o__Legionellales	f__Legionellaceae	g__Legionella	s__unclassified_g__Legionella	OTU2282	0	0	0	0	0	0	0	0	0	0	0	0	0	0	0	0	0	0	0	0	0	0	0	0	0	0	0	0	0	0	0	0	0	0	0	0	0	0	0	0	0
d__Bacteria	k__norank	p__Actinobacteria	c__Actinobacteria	o__Gaiellales	f__norank_o__Gaiellales	g__norank_o__Gaiellales	s__uncultured_bacterium_g__norank_o__Gaiellales	OTU2541	0	0	0	0	2	0	2	0	0	0	2	0	0	0	0	0	0	1	0	0	0	1	1	0	0	0	0	0	0	0	0	0	0	0	0	0	0	0	0	0	0
d__Bacteria	k__norank	p__Bacteroidetes	c__Cytophagia	o__Cytophagales	f__Cytophagaceae	g__unclassified_f__Cytophagaceae	s__unclassified_f__Cytophagaceae	OTU879	0	0	0	0	0	0	3	0	0	0	0	1	0	0	0	0	0	0	0	2	0	0	0	0	0	0	0	0	0	0	0	0	0	0	0	0	0	0	0	0	0
d__Bacteria	k__norank	p__Acidobacteria	c__Acidobacteria	o__Subgroup_10	f__ABS-19	g__norank_f__ABS-19	s__uncultured_bacterium_g__norank_f__ABS-19	OTU483	0	0	0	0	0	0	0	0	0	0	0	0	0	0	0	0	0	0	0	14	0	0	0	0	0	0	0	0	0	0	0	0	0	0	0	0	0	0	0	0	0
d__Bacteria	k__norank	p__Actinobacteria	c__Actinobacteria	o__Frankiales	f__Frankiaceae	g__Frankia	s__Frankia_sp._g__Frankia	OTU3485	57	6	0	2	0	0	0	0	0	0	0	0	0	0	0	0	0	0	0	0	0	0	0	0	0	0	0	0	0	0	0	0	0	0	4	0	0	0	0	0	0
d__Bacteria	k__norank	p__Chloroflexi	c__Anaerolineae	o__Anaerolineales	f__Anaerolineaceae	g__norank_f__Anaerolineaceae	s__unclassified_g__norank_f__Anaerolineaceae	OTU2016	0	0	0	0	0	0	0	0	0	1	0	0	0	0	1	0	0	1	0	0	1	0	0	0	0	0	0	0	0	0	0	0	0	0	0	0	0	0	0	0	0
d__Bacteria	k__norank	p__TM6__Dependentiae_	c__norank_p__TM6__Dependentiae_	o__norank_p__TM6__Dependentiae_	f__norank_p__TM6__Dependentiae_	g__norank_p__TM6__Dependentiae_	s__unclassified_g__norank_p__TM6__Dependentiae_	OTU3972	0	2	0	0	0	0	0	0	0	0	0	0	0	0	0	0	0	0	0	0	0	0	0	0	0	0	0	0	0	0	0	0	0	0	0	0	0	0	0	1	0
d__Bacteria	k__norank	p__Proteobacteria	c__Deltaproteobacteria	o__Desulfovibrionales	f__Desulfovibrionaceae	g__Bilophila	s__uncultured_bacterium_g__Bilophila	OTU3941	0	0	0	3	0	0	0	0	0	0	0	0	0	0	0	0	0	0	0	0	0	0	0	0	0	0	0	0	0	0	0	0	0	0	0	0	0	0	0	0	0
d__Bacteria	k__norank	p__Gemmatimonadetes	c__Gemmatimonadetes	o__Gemmatimonadales	f__Gemmatimonadaceae	g__norank_f__Gemmatimonadaceae	s__uncultured_Gemmatimonadetes_bacterium_g__norank_f__Gemmatimonadaceae	OTU1183	0	0	0	0	0	1	0	0	1	1	2	3	1	0	2	1	1	0	0	4	14	2	1	3	0	0	3	0	10	0	0	0	0	0	0	0	0	5	0	1	0
d__Bacteria	k__norank	p__Proteobacteria	c__Alphaproteobacteria	o__Rhizobiales	f__Rhizobiales_Incertae_Sedis	g__Rhizomicrobium	s__uncultured_bacterium_g__Rhizomicrobium	OTU2614	0	0	0	0	0	2	0	0	0	0	0	0	0	0	0	0	0	10	0	0	0	0	0	0	0	0	0	0	0	0	0	0	0	0	0	0	0	0	0	0	1
d__Bacteria	k__norank	p__Bacteroidetes	c__Sphingobacteriia	o__Sphingobacteriales	f__Chitinophagaceae	g__Chitinophaga	s__unclassified_g__Chitinophaga	OTU882	0	0	0	0	0	2	0	0	0	0	0	3	0	0	1	2	0	0	0	0	2	0	0	0	2	0	0	0	2	0	0	0	0	0	0	0	1	0	0	0	0
d__Bacteria	k__norank	p__Omnitrophica	c__norank_p__Omnitrophica	o__norank_p__Omnitrophica	f__norank_p__Omnitrophica	g__norank_p__Omnitrophica	s__uncultured_beta_proteobacterium_g__norank_p__Omnitrophica	OTU1291	0	0	0	0	0	0	0	0	0	0	0	0	0	0	0	0	0	0	0	0	0	0	0	0	0	0	0	0	0	0	0	0	0	1	0	0	0	0	0	0	0
d__Bacteria	k__norank	p__Actinobacteria	c__Actinobacteria	o__Solirubrobacterales	f__TM146	g__norank_f__TM146	s__uncultured_Actinomycetales_bacterium_g__norank_f__TM146	OTU2883	0	0	0	0	0	0	0	0	0	0	0	0	0	0	0	0	2	0	0	0	0	1	0	0	0	1	0	0	0	0	0	0	1	0	7	1	1	0	2	1	2
d__Bacteria	k__norank	p__Acidobacteria	c__Acidobacteria	o__norank_c__Acidobacteria	f__norank_c__Acidobacteria	g__norank_c__Acidobacteria	s__unclassified_g__norank_c__Acidobacteria	OTU3053	0	0	0	0	0	2	0	0	0	0	0	0	1	0	0	0	0	0	0	0	0	0	1	0	0	1	0	1	0	2	0	0	0	1	0	0	0	0	0	0	0
d__Bacteria	k__norank	p__Actinobacteria	c__Actinobacteria	o__Pseudonocardiales	f__Pseudonocardiaceae	g__Amycolatopsis	s__Amycolatopsis_mediterranei_S699	OTU2613	0	0	0	0	0	2	1	1	0	1	1	0	0	0	0	1	1	1	1	1	0	9	2	0	2	1	0	0	1	0	0	0	0	7	0	0	0	2	0	0	0
d__Bacteria	k__norank	p__Actinobacteria	c__Actinobacteria	o__Bifidobacteriales	f__Bifidobacteriaceae	g__Bifidobacterium	s__unclassified_g__Bifidobacterium	OTU3912	0	0	0	6	0	0	0	0	0	0	0	0	0	0	0	0	0	0	0	1	0	0	0	0	0	0	0	0	0	0	0	0	0	0	0	0	0	0	0	0	0
d__Bacteria	k__norank	p__Actinobacteria	c__Actinobacteria	o__Streptosporangiales	f__Streptosporangiaceae	g__unclassified_f__Streptosporangiaceae	s__unclassified_f__Streptosporangiaceae	OTU3498	0	0	0	0	0	0	0	17	0	0	0	0	0	0	0	0	0	0	0	0	0	0	2	0	0	4	0	0	0	0	0	0	0	0	0	0	0	0	0	0	0
d__Bacteria	k__norank	p__Proteobacteria	c__Alphaproteobacteria	o__Rhodospirillales	f__Acetobacteraceae	g__norank_f__Acetobacteraceae	s__uncultured_soil_bacterium_g__norank_f__Acetobacteraceae	OTU108	0	35	6	1	10	2	0	0	1	0	3	1	9	0	1	1	5	6	0	0	7	2	0	0	0	1	0	0	6	3	6	13	9	2	1	5	1	3	1	1	21
d__Bacteria	k__norank	p__Acidobacteria	c__Acidobacteria	o__Subgroup_10	f__ABS-19	g__norank_f__ABS-19	s__unclassified_g__norank_f__ABS-19	OTU759	0	0	0	0	0	0	0	0	0	0	0	2	1	0	4	3	0	0	0	0	0	0	0	4	0	0	0	0	0	0	0	0	0	0	0	0	0	0	0	0	0
d__Bacteria	k__norank	p__Actinobacteria	c__Actinobacteria	o__Pseudonocardiales	f__Pseudonocardiaceae	g__Pseudonocardia	s__uncultured_Pseudonocardia_sp._g__Pseudonocardia	OTU3636	0	1	0	0	0	11	8	16	4	3	5	13	4	1	5	11	3	35	5	11	3	3	7	13	13	3	33	10	7	2	0	0	0	0	0	7	6	15	4	6	0
d__Bacteria	k__norank	p__Gemmatimonadetes	c__Gemmatimonadetes	o__Gemmatimonadales	f__Gemmatimonadaceae	g__norank_f__Gemmatimonadaceae	s__uncultured_Gemmatimonadales_bacterium_g__norank	OTU4120	0	0	0	0	0	6	0	1	30	1	7	1	30	8	2	1	32	0	1	1	6	21	0	1	0	1	0	7	0	8	0	0	0	0	0	8	7	1	5	3	0
d__Bacteria	k__norank	p__Actinobacteria	c__Actinobacteria	o__Propionibacteriales	f__Nocardioidaceae	g__Aeromicrobium	s__uncultured_bacterium_g__Aeromicrobium	OTU1605	0	1	0	0	3	1	22	5	3	10	18	0	1	5	5	0	0	4	15	10	1	5	6	4	2	4	4	3	4	8	0	0	0	0	0	0	0	2	4	3	0
d__Bacteria	k__norank	p__Bacteroidetes	c__Sphingobacteriia	o__Sphingobacteriales	f__Chitinophagaceae	g__Terrimonas	s__uncultured_bacterium_g__Terrimonas	OTU4051	0	0	0	0	0	4	1	4	9	3	2	3	2	1	9	6	1	0	1	16	0	4	2	6	0	7	3	4	1	4	0	0	0	1	0	0	4	0	0	1	1
d__Bacteria	k__norank	p__Acidobacteria	c__Acidobacteria	o__Solibacterales	f__Solibacteraceae__Subgroup_3_	g__Bryobacter	s__uncultured_Acidobacteria_bacterium_g__Bryobacter	OTU1148	0	1	0	0	0	5	0	0	9	2	5	4	3	3	3	0	3	9	0	3	2	2	2	2	1	10	0	2	6	0	2	3	8	5	0	2	2	1	1	0	13
d__Bacteria	k__norank	p__Proteobacteria	c__Gammaproteobacteria	o__Xanthomonadales	f__Xanthomonadaceae	g__Dyella	s__unclassified_g__Dyella	OTU2370	0	0	0	0	0	1	0	1	0	5	17	0	1	0	0	1	0	0	8	0	0	0	0	0	0	0	0	0	0	2	0	1	20	0	0	0	0	0	0	0	1
d__Bacteria	k__norank	p__unclassified_k__norank	c__unclassified_k__norank	o__unclassified_k__norank	f__unclassified_k__norank	g__unclassified_k__norank	s__unclassified_k__norank	OTU2922	0	0	0	0	0	0	0	0	0	0	0	0	0	0	0	0	0	0	0	0	0	0	0	1	0	0	0	0	0	2	0	0	0	0	0	0	0	0	0	1	0
d__Bacteria	k__norank	p__Verrucomicrobia	c__OPB35_soil_group	o__norank_c__OPB35_soil_group	f__norank_c__OPB35_soil_group	g__norank_c__OPB35_soil_group	s__unclassified_g__norank_c__OPB35_soil_group	OTU652	0	0	0	0	0	0	0	0	0	0	0	0	0	0	0	0	0	0	0	0	1	0	0	0	0	0	0	0	0	0	0	0	0	0	0	0	0	0	0	0	0
d__Bacteria	k__norank	p__Actinobacteria	c__Actinobacteria	o__Corynebacteriales	f__Nocardiaceae	g__Smaragdicoccus	s__Smaragdicoccus_niigatensis_DSM_44881__NBRC_103563	OTU1863	0	0	0	0	0	1	1	3	0	1	1	0	0	1	0	1	0	1	2	2	0	0	1	0	0	0	1	2	0	0	0	0	0	0	0	1	0	0	0	0	0
d__Bacteria	k__norank	p__Actinobacteria	c__Actinobacteria	o__Frankiales	f__Geodermatophilaceae	g__Geodermatophilus	s__unclassified_g__Geodermatophilus	OTU2792	0	0	0	2	0	0	25	20	0	0	6	0	0	1	0	0	0	0	16	35	0	1	23	0	6	0	10	2	0	3	0	0	0	0	0	0	0	6	0	1	0
d__Bacteria	k__norank	p__Planctomycetes	c__Planctomycetacia	o__Planctomycetales	f__Planctomycetaceae	g__norank_f__Planctomycetaceae	s__uncultured_bacterium_g__norank_f__Planctomycetaceae	OTU1191	0	0	0	0	0	0	0	0	0	0	0	0	0	1	0	0	0	0	2	0	1	0	1	0	0	0	0	0	1	0	0	1	0	0	0	0	0	0	0	0	0
d__Bacteria	k__norank	p__Chloroflexi	c__Ktedonobacteria	o__C0119	f__norank_o__C0119	g__norank_o__C0119	s__uncultured_bacterium_g__norank_o__C0119	OTU3449	0	0	0	0	0	1	4	0	2	0	0	0	1	0	0	0	0	0	0	1	0	0	0	0	2	1	0	2	0	1	0	0	0	0	0	0	1	0	0	0	0
d__Bacteria	k__norank	p__Chloroflexi	c__Ardenticatenia	o__Ardenticatenales	f__norank_o__Ardenticatenales	g__norank_o__Ardenticatenales	s__uncultured_bacterium_g__norank_o__Ardenticatenales	OTU420	0	0	0	0	0	0	2	0	0	0	0	0	0	0	0	0	0	0	0	4	0	0	0	0	0	0	0	0	0	0	0	0	0	0	0	0	0	0	0	0	0
d__Bacteria	k__norank	p__Proteobacteria	c__Betaproteobacteria	o__unclassified_c__Betaproteobacteria	f__unclassified_c__Betaproteobacteria	g__unclassified_c__Betaproteobacteria	s__unclassified_c__Betaproteobacteria	OTU3602	0	0	0	0	0	0	0	0	0	0	0	0	0	0	0	0	0	0	0	0	0	0	0	0	0	0	0	0	0	0	0	0	0	0	0	0	1	3	0	0	0
d__Bacteria	k__norank	p__Actinobacteria	c__Actinobacteria	o__Acidimicrobiales	f__norank_o__Acidimicrobiales	g__norank_o__Acidimicrobiales	s__uncultured_Acidimicrobiales_bacterium_g__norank	OTU4249	0	0	0	0	0	1	0	0	0	0	0	0	0	0	0	0	0	1	1	0	0	0	1	0	0	0	0	0	0	0	0	0	0	1	0	1	0	0	0	0	0
d__Bacteria	k__norank	p__Chloroflexi	c__TK10	o__norank_c__TK10	f__norank_c__TK10	g__norank_c__TK10	s__uncultured_bacterium_g__norank_c__TK10	OTU2946	0	0	0	0	0	0	0	1	0	3	1	0	1	2	0	0	1	0	0	0	0	2	0	0	0	0	0	0	0	4	0	0	0	0	0	0	1	2	0	4	0
d__Bacteria	k__norank	p__Actinobacteria	c__Actinobacteria	o__Acidimicrobiales	f__norank_o__Acidimicrobiales	g__norank_o__Acidimicrobiales	s__unclassified_g__norank_o__Acidimicrobiales	OTU2498	0	0	0	0	0	9	2	6	2	10	7	6	13	6	3	10	10	1	5	1	7	21	12	2	11	10	6	7	4	8	0	1	1	6	0	4	8	7	2	1	1
d__Bacteria	k__norank	p__Bacteroidetes	c__Sphingobacteriia	o__Sphingobacteriales	f__Chitinophagaceae	g__norank_f__Chitinophagaceae	s__unclassified_g__norank_f__Chitinophagaceae	OTU1242	0	0	0	0	0	0	0	0	1	0	0	1	0	0	0	2	1	1	0	0	1	0	0	0	0	1	1	2	1	0	4	1	0	0	0	0	1	0	0	0	1
d__Bacteria	k__norank	p__Chloroflexi	c__Thermomicrobia	o__JG30-KF-CM45	f__norank_o__JG30-KF-CM45	g__norank_o__JG30-KF-CM45	s__uncultured_Chloroflexi_bacterium_g__norank_o__JG30-KF-CM45	OTU3396	0	0	0	0	0	0	0	6	1	1	0	0	0	0	2	0	0	0	1	0	0	0	7	0	0	0	4	0	0	1	0	0	0	0	0	0	1	0	0	0	0
d__Bacteria	k__norank	p__Chloroflexi	c__Caldilineae	o__Caldilineales	f__Caldilineaceae	g__norank_f__Caldilineaceae	s__uncultured_bacterium_g__norank_f__Caldilineaceae	OTU1805	0	0	0	0	0	0	0	0	0	0	0	0	0	0	0	0	0	1	0	0	0	0	0	0	0	0	0	0	0	0	0	0	0	0	0	0	0	0	0	0	0
d__Bacteria	k__norank	p__Proteobacteria	c__Alphaproteobacteria	o__Rhodospirillales	f__Acetobacteraceae	g__norank_f__Acetobacteraceae	s__unclassified_g__norank_f__Acetobacteraceae	OTU3492	0	0	0	0	0	0	0	0	0	0	0	0	1	1	0	0	0	0	0	0	0	0	0	0	0	0	1	0	0	1	0	1	0	1	0	0	0	0	0	0	0
d__Bacteria	k__norank	p__Chloroflexi	c__Thermomicrobia	o__JG30-KF-CM45	f__norank_o__JG30-KF-CM45	g__norank_o__JG30-KF-CM45	s__unclassified_g__norank_o__JG30-KF-CM45	OTU1132	0	0	0	0	0	0	0	0	1	0	2	0	0	0	0	0	0	0	0	0	1	0	0	0	0	0	0	0	1	0	0	0	0	0	0	0	0	4	0	0	0
d__Bacteria	k__norank	p__Chloroflexi	c__Chloroflexia	o__Chloroflexales	f__Roseiflexaceae	g__Roseiflexus	s__uncultured_bacterium_g__Roseiflexus	OTU3385	0	0	0	0	0	0	1	0	0	0	0	0	0	0	0	0	0	0	3	12	0	0	0	0	2	0	0	0	0	0	0	0	0	0	0	0	0	0	0	0	0
d__Bacteria	k__norank	p__Proteobacteria	c__Deltaproteobacteria	o__Myxococcales	f__Haliangiaceae	g__Haliangium	s__uncultured_bacterium_g__Haliangium	OTU2611	0	0	0	0	2	0	2	0	0	0	0	0	3	0	0	0	1	1	0	3	0	0	0	0	0	0	0	0	0	0	0	0	0	1	0	0	0	1	0	0	0
d__Bacteria	k__norank	p__Actinobacteria	c__Actinobacteria	o__Solirubrobacterales	f__0319-6M6	g__norank_f__0319-6M6	s__uncultured_actinobacterium_g__norank_f__0319-6M6	OTU479	0	2	0	0	2	0	1	1	1	0	0	0	1	1	0	1	0	0	1	7	0	1	0	1	0	0	0	0	0	0	0	0	0	0	0	0	2	3	1	1	0
d__Bacteria	k__norank	p__Bacteroidetes	c__Flavobacteriia	o__Flavobacteriales	f__Flavobacteriaceae	g__Flavobacterium	s__unclassified_g__Flavobacterium	OTU4321	0	0	0	0	0	0	1	0	0	9	2	6	28	10	4	20	0	12	8	0	7	14	0	0	7	5	0	2	1	3	0	0	0	3	0	0	0	0	0	0	0
d__Bacteria	k__norank	p__Chloroflexi	c__Caldilineae	o__Caldilineales	f__Caldilineaceae	g__norank_f__Caldilineaceae	s__unclassified_g__norank_f__Caldilineaceae	OTU2409	0	0	0	0	0	0	0	0	1	0	1	3	2	0	2	1	1	3	0	0	1	1	0	2	0	0	0	2	2	1	0	0	0	0	0	0	1	0	1	3	0
d__Bacteria	k__norank	p__Proteobacteria	c__Alphaproteobacteria	o__Sphingomonadales	f__Sphingomonadaceae	g__Sphingomonas	s__unclassified_g__Sphingomonas	OTU1544	0	0	0	0	0	0	5	10	4	0	10	5	1	1	4	8	1	2	2	9	0	1	2	2	27	6	10	7	1	2	0	0	0	0	0	0	0	1	1	0	0
d__Bacteria	k__norank	p__Bacteroidetes	c__Sphingobacteriia	o__Sphingobacteriales	f__Sphingobacteriaceae	g__Mucilaginibacter	s__unclassified_g__Mucilaginibacter	OTU1092	0	1	0	0	1	0	2	0	2	1	2	0	0	1	0	0	0	3	1	1	0	0	0	0	0	0	0	0	1	1	0	1	1	0	0	4	0	0	2	0	0
d__Bacteria	k__norank	p__Proteobacteria	c__Gammaproteobacteria	o__Xanthomonadales	f__Xanthomonadaceae	g__Rhodanobacter	s__uncultured_Xanthomonadaceae_bacterium_g__Rhodanobacter	OTU2022	0	1	1	0	2	15	0	0	8	1	12	18	12	2	2	8	10	16	0	0	14	2	0	9	9	11	2	1	16	3	0	2	1	13	0	7	11	3	4	1	1
d__Bacteria	k__norank	p__Chloroflexi	c__TK10	o__norank_c__TK10	f__norank_c__TK10	g__norank_c__TK10	s__uncultured_soil_bacterium_g__norank_c__TK10	OTU102	0	3	0	0	1	30	4	5	102	12	19	10	26	27	10	14	113	38	14	1	47	25	27	17	2	46	17	24	23	36	7	5	20	98	25	19	23	27	15	24	18
d__Bacteria	k__norank	p__Proteobacteria	c__Gammaproteobacteria	o__Xanthomonadales	f__Xanthomonadaceae	g__norank_f__Xanthomonadaceae	s__uncultured_soil_bacterium_g__norank_f__Xanthomonadaceae	OTU3442	0	0	0	0	0	0	1	0	1	0	0	0	0	0	0	0	0	0	0	0	0	0	0	0	0	0	0	0	0	0	0	0	0	0	0	0	0	1	0	0	0
d__Bacteria	k__norank	p__Acidobacteria	c__Acidobacteria	o__Blastocatellales	f__Blastocatellaceae__Subgroup_4_	g__unclassified_f__Blastocatellaceae__Subgroup_4_	s__unclassified_f__Blastocatellaceae__Subgroup_4_	OTU2743	0	0	0	0	0	0	1	1	0	0	0	0	0	0	2	0	0	0	1	0	0	0	4	0	0	0	0	0	0	0	0	0	0	1	0	0	0	0	0	0	0
d__Bacteria	k__norank	p__Saccharibacteria	c__norank_p__Saccharibacteria	o__norank_p__Saccharibacteria	f__norank_p__Saccharibacteria	g__norank_p__Saccharibacteria	s__uncultured_bacterium_g__norank_p__Saccharibacteria	OTU4058	0	0	0	0	1	0	2	0	0	0	2	0	1	0	0	0	0	0	0	0	0	0	0	0	0	0	0	0	0	0	0	0	0	0	0	0	0	0	9	5	0
d__Bacteria	k__norank	p__Parcubacteria	c__norank_p__Parcubacteria	o__norank_p__Parcubacteria	f__norank_p__Parcubacteria	g__norank_p__Parcubacteria	s__unclassified_g__norank_p__Parcubacteria	OTU1267	0	0	0	0	0	0	0	0	0	0	0	0	0	0	0	0	0	0	1	0	0	0	0	0	0	0	0	0	0	0	1	0	1	0	0	0	0	0	0	0	0
d__Bacteria	k__norank	p__Actinobacteria	c__Actinobacteria	o__Micromonosporales	f__Micromonosporaceae	g__Actinocatenispora	s__unclassified_g__Actinocatenispora	OTU146	0	0	0	0	0	0	0	0	0	0	0	0	0	0	0	0	0	0	0	0	0	0	0	0	0	0	0	0	0	0	0	0	2	0	0	0	0	0	0	0	0
d__Bacteria	k__norank	p__Saccharibacteria	c__norank_p__Saccharibacteria	o__norank_p__Saccharibacteria	f__norank_p__Saccharibacteria	g__norank_p__Saccharibacteria	s__unclassified_g__norank_p__Saccharibacteria	OTU1609	0	0	0	0	0	0	0	0	0	0	0	0	0	0	0	0	0	0	0	0	0	0	0	0	0	0	0	0	0	0	0	0	0	0	0	0	0	0	0	0	0
d__Bacteria	k__norank	p__Nitrospirae	c__Nitrospira	o__norank_c__Nitrospira	f__norank_c__Nitrospira	g__Nitrospira	s__uncultured_candidate_division_SPAM_bacterium	OTU3010	0	0	0	0	0	1	0	0	0	0	0	0	0	0	0	0	6	0	0	0	0	1	0	0	0	1	0	0	0	4	0	0	0	0	0	0	0	0	0	0	0
d__Bacteria	k__norank	p__Verrucomicrobia	c__Spartobacteria	o__Chthoniobacterales	f__Chthoniobacteraceae	g__Chthoniobacter	s__unclassified_g__Chthoniobacter	OTU3458	0	0	0	0	0	0	0	0	0	0	1	0	0	0	0	0	0	0	0	1	0	0	0	0	0	0	0	0	1	0	0	1	0	0	0	0	0	0	0	0	0
d__Bacteria	k__norank	p__Chloroflexi	c__Ktedonobacteria	o__Ktedonobacterales	f__Ktedonobacteraceae	g__unclassified_f__Ktedonobacteraceae	s__unclassified_f__Ktedonobacteraceae	OTU377	0	0	0	0	0	0	0	0	0	0	0	0	0	0	0	0	1	0	0	0	0	0	0	0	0	0	0	0	0	0	0	0	0	0	0	0	0	0	0	0	0
d__Bacteria	k__norank	p__Proteobacteria	c__Gammaproteobacteria	o__Enterobacteriales	f__Enterobacteriaceae	g__Yersinia	s__Yersinia_enterocolitica_subsp._enterocolitica_8081	OTU2566	0	0	0	0	0	0	1	0	0	0	0	2	0	0	0	0	0	0	1	0	0	0	0	0	0	0	0	0	0	0	0	1	0	0	0	0	0	0	1	0	0
d__Bacteria	k__norank	p__Armatimonadetes	c__Fimbriimonadia	o__Fimbriimonadales	f__Fimbriimonadaceae	g__norank_f__Fimbriimonadaceae	s__uncultured_bacterium_g__norank_f__Fimbriimonadaceae	OTU4135	1	0	0	0	0	0	0	0	0	0	0	0	0	0	0	0	0	0	0	0	0	0	0	0	0	0	0	0	0	0	0	0	0	0	0	1	0	0	0	0	0
d__Bacteria	k__norank	p__Verrucomicrobia	c__Spartobacteria	o__Chthoniobacterales	f__DA101_soil_group	g__norank_f__DA101_soil_group	s__unclassified_g__norank_f__DA101_soil_group	OTU2112	0	1	0	0	0	2	0	1	0	0	0	0	0	1	3	0	0	1	0	0	0	3	0	0	0	0	1	2	0	0	0	0	0	0	0	0	1	1	1	2	1
d__Bacteria	k__norank	p__Acidobacteria	c__Acidobacteria	o__norank_c__Acidobacteria	f__norank_c__Acidobacteria	g__norank_c__Acidobacteria	s__unclassified_g__norank_c__Acidobacteria	OTU2152	0	0	0	0	0	4	0	0	0	1	0	0	0	0	0	0	0	1	0	0	0	1	0	0	0	0	0	0	0	0	0	0	0	1	0	0	0	0	0	0	0
d__Bacteria	k__norank	p__Planctomycetes	c__Planctomycetacia	o__Planctomycetales	f__Planctomycetaceae	g__norank_f__Planctomycetaceae	s__unclassified_g__norank_f__Planctomycetaceae	OTU4451	0	0	0	0	0	0	0	0	0	0	0	0	0	0	0	0	1	0	0	0	0	0	0	0	0	0	0	0	0	0	0	0	0	0	0	0	1	0	0	0	0
d__Bacteria	k__norank	p__Actinobacteria	c__Actinobacteria	o__Frankiales	f__Frankiaceae	g__Frankia	s__Frankia_sp._g__Frankia	OTU3109	5965	1030	3452	4196	833	0	1	1	2	1	0	2	1	0	0	3	2	0	12	0	0	0	1	1	6	0	0	4	0	0	507	369	1007	351	1040	446	7	5	1	4	2
d__Bacteria	k__norank	p__Proteobacteria	c__Alphaproteobacteria	o__Sphingomonadales	f__Sphingomonadaceae	g__unclassified_f__Sphingomonadaceae	s__unclassified_f__Sphingomonadaceae	OTU390	0	14	2	0	20	0	6	3	7	2	13	5	0	4	2	5	6	4	8	3	0	3	3	2	15	1	1	4	1	7	0	0	5	14	0	0	5	8	6	17	2
d__Bacteria	k__norank	p__Proteobacteria	c__Gammaproteobacteria	o__Xanthomonadales	f__Xanthomonadales_Incertae_Sedis	g__Steroidobacter	s__uncultured_Steroidobacter_sp._g__Steroidobacter	OTU1517	0	0	0	0	0	0	0	2	0	0	1	1	0	0	1	0	1	0	0	3	0	0	0	0	1	1	0	1	0	5	0	0	0	0	0	0	0	2	0	0	0
d__Bacteria	k__norank	p__Proteobacteria	c__Betaproteobacteria	o__SC-I-84	f__norank_o__SC-I-84	g__norank_o__SC-I-84	s__unclassified_g__norank_o__SC-I-84	OTU3724	0	0	0	0	0	0	0	0	0	1	0	0	0	0	0	0	0	0	0	0	0	0	1	0	0	0	0	0	0	0	0	0	0	0	0	0	0	0	0	0	0
d__Bacteria	k__norank	p__Proteobacteria	c__Alphaproteobacteria	o__Sphingomonadales	f__WW2-159	g__norank_f__WW2-159	s__uncultured_bacterium_g__norank_f__WW2-159	OTU3669	0	1	0	0	0	2	8	9	0	5	4	2	3	4	1	4	1	2	11	8	3	9	10	2	17	5	13	14	2	4	1	0	0	2	0	0	4	6	2	1	1
d__Bacteria	k__norank	p__Proteobacteria	c__Gammaproteobacteria	o__Xanthomonadales	f__Xanthomonadaceae	g__unclassified_f__Xanthomonadaceae	s__unclassified_f__Xanthomonadaceae	OTU2378	0	0	0	0	0	1	0	0	0	0	1	0	0	0	0	0	0	0	0	0	0	0	0	0	0	0	0	0	2	0	0	0	0	0	0	0	0	0	0	0	0
d__Bacteria	k__norank	p__Proteobacteria	c__Alphaproteobacteria	o__Sphingomonadales	f__Sphingomonadaceae	g__Sphingomonas	s__unclassified_g__Sphingomonas	OTU4037	0	31	4	2	73	8	40	15	36	13	60	9	13	25	18	8	9	4	26	30	11	11	18	17	50	8	11	14	12	26	2	3	13	7	121	7	9	36	14	40	7
d__Bacteria	k__norank	p__Actinobacteria	c__Actinobacteria	o__unclassified_c__Actinobacteria	f__unclassified_c__Actinobacteria	g__unclassified_c__Actinobacteria	s__unclassified_c__Actinobacteria	OTU3585	0	0	0	0	0	0	0	1	0	0	1	1	0	0	0	0	0	0	0	0	0	0	0	1	3	2	0	1	0	0	0	0	0	0	0	0	2	34	0	1	1
d__Bacteria	k__norank	p__Proteobacteria	c__Betaproteobacteria	o__Burkholderiales	f__Oxalobacteraceae	g__Noviherbaspirillum	s__unclassified_g__Noviherbaspirillum	OTU2374	0	1	0	1	0	3	19	2	3	2	65	7	3	8	0	3	3	3	1	4	5	0	1	3	1	0	0	2	5	9	0	2	2	1	4	2	9	2	16	14	1
d__Bacteria	k__norank	p__Latescibacteria	c__norank_p__Latescibacteria	o__norank_p__Latescibacteria	f__norank_p__Latescibacteria	g__norank_p__Latescibacteria	s__unclassified_g__norank_p__Latescibacteria	OTU3812	0	0	0	0	0	0	0	0	0	0	0	1	0	0	0	0	0	0	0	0	0	0	0	0	0	1	0	1	0	0	0	0	0	0	0	1	1	0	0	0	0
d__Bacteria	k__norank	p__Actinobacteria	c__Actinobacteria	o__Micromonosporales	f__Micromonosporaceae	g__unclassified_f__Micromonosporaceae	s__unclassified_f__Micromonosporaceae	OTU4468	0	0	0	0	0	0	2	2	0	0	0	0	0	0	0	0	1	1	0	0	0	2	5	0	0	0	1	0	0	0	0	0	0	1	0	0	0	0	0	0	0
d__Bacteria	k__norank	p__Proteobacteria	c__Alphaproteobacteria	o__Rhodospirillales	f__Rhodospirillales_Incertae_Sedis	g__Reyranella	s__unclassified_g__Reyranella	OTU4417	0	0	0	0	0	0	0	0	0	0	0	0	0	0	0	0	1	0	0	0	1	0	0	0	1	0	0	0	0	0	0	1	1	0	0	0	0	0	0	0	0
d__Bacteria	k__norank	p__Proteobacteria	c__Gammaproteobacteria	o__Legionellales	f__Coxiellaceae	g__Aquicella	s__uncultured_soil_bacterium_g__Aquicella	OTU4272	0	0	0	0	0	0	0	0	0	0	0	0	0	0	0	0	0	1	0	0	0	0	0	0	0	0	0	0	0	0	1	0	1	0	0	0	0	0	0	0	0
d__Bacteria	k__norank	p__Bacteroidetes	c__Sphingobacteriia	o__Sphingobacteriales	f__norank_o__Sphingobacteriales	g__norank_o__Sphingobacteriales	s__uncultured_bacterium_g__norank_o__Sphingobacteriales	OTU2888	0	0	0	0	0	0	0	0	0	0	0	0	0	0	0	0	0	0	0	0	0	0	0	0	0	0	0	0	0	0	1	0	3	0	0	0	0	0	0	0	3
d__Bacteria	k__norank	p__Gemmatimonadetes	c__Gemmatimonadetes	o__Gemmatimonadales	f__Gemmatimonadaceae	g__Gemmatimonas	s__unclassified_g__Gemmatimonas	OTU2275	0	1	0	0	0	0	0	0	4	1	1	4	0	1	0	4	0	3	1	1	3	0	0	2	1	0	0	1	3	1	0	0	0	8	0	0	4	1	0	1	3
d__Bacteria	k__norank	p__Proteobacteria	c__Alphaproteobacteria	o__Caulobacterales	f__Caulobacteraceae	g__Asticcacaulis	s__uncultured_bacterium_g__Asticcacaulis	OTU3676	1	0	0	0	1	0	0	0	0	0	0	0	0	0	0	0	0	0	0	0	0	0	0	0	0	0	0	0	0	0	4	8	6	1	0	0	0	0	0	2	2
d__Bacteria	k__norank	p__Firmicutes	c__Bacilli	o__Bacillales	f__Bacillaceae	g__Bacillus	s__unclassified_g__Bacillus	OTU109	0	0	0	0	0	0	0	2	0	1	1	0	0	1	0	0	0	0	1	0	0	1	0	0	1	2	1	1	0	0	0	0	2	4	1	0	0	0	0	0	10
d__Bacteria	k__norank	p__Acidobacteria	c__Acidobacteria	o__norank_c__Acidobacteria	f__norank_c__Acidobacteria	g__norank_c__Acidobacteria	s__unclassified_g__norank_c__Acidobacteria	OTU2471	0	0	0	0	3	129	4	2	19	47	31	20	35	44	34	23	23	84	17	4	71	14	15	50	2	62	14	40	101	46	1	3	5	56	0	1	52	28	28	57	15
d__Bacteria	k__norank	p__Bacteroidetes	c__Flavobacteriia	o__Flavobacteriales	f__Flavobacteriaceae	g__Flavobacterium	s__unclassified_g__Flavobacterium	OTU763	0	0	0	0	0	0	0	0	3	0	0	1	0	0	12	2	0	2	1	0	1	0	0	0	0	0	1	0	4	2	0	0	0	0	0	0	0	0	0	0	0
d__Bacteria	k__norank	p__Proteobacteria	c__Alphaproteobacteria	o__Rhizobiales	f__Xanthobacteraceae	g__Variibacter	s__uncultured_forest_soil_bacterium_g__Variibacter	OTU1549	0	0	1	0	0	0	1	2	2	7	3	2	1	0	4	4	1	2	3	8	2	5	3	0	6	2	6	0	2	3	9	1	0	0	3	0	2	6	0	0	7
d__Bacteria	k__norank	p__Saccharibacteria	c__norank_p__Saccharibacteria	o__norank_p__Saccharibacteria	f__norank_p__Saccharibacteria	g__norank_p__Saccharibacteria	s__unclassified_g__norank_p__Saccharibacteria	OTU1601	0	0	0	0	0	0	0	0	0	0	0	0	0	0	0	0	0	1	0	0	0	0	0	0	3	1	0	0	0	0	0	0	0	0	0	0	0	0	0	0	0
d__Bacteria	k__norank	p__Actinobacteria	c__Actinobacteria	o__Solirubrobacterales	f__Patulibacteraceae	g__Patulibacter	s__unclassified_g__Patulibacter	OTU2558	0	0	0	0	0	1	0	13	0	2	20	0	3	0	1	7	0	27	4	10	2	7	6	0	7	0	3	0	2	1	0	0	1	0	0	0	1	18	3	3	2
d__Bacteria	k__norank	p__Planctomycetes	c__Pla3_lineage	o__norank_c__Pla3_lineage	f__norank_c__Pla3_lineage	g__norank_c__Pla3_lineage	s__uncultured_bacterium_g__norank_c__Pla3_lineage	OTU1919	0	0	0	0	0	0	0	0	0	0	0	0	0	0	5	0	0	0	0	0	0	0	0	1	0	0	0	1	0	2	0	0	0	0	0	0	1	0	0	0	0
d__Bacteria	k__norank	p__Firmicutes	c__Clostridia	o__Halanaerobiales	f__ODP1230B8.23	g__norank_f__ODP1230B8.23	s__unclassified_g__norank_f__ODP1230B8.23	OTU4278	0	0	0	0	0	0	0	0	0	0	0	0	0	0	0	0	0	0	0	0	0	0	0	0	0	0	0	0	0	0	0	1	1	0	0	0	0	0	0	0	0
d__Bacteria	k__norank	p__Acidobacteria	c__Acidobacteria	o__norank_c__Acidobacteria	f__norank_c__Acidobacteria	g__norank_c__Acidobacteria	s__unclassified_g__norank_c__Acidobacteria	OTU807	0	0	0	0	0	0	3	2	0	8	0	1	1	6	6	0	0	5	8	4	0	0	2	6	2	4	3	2	1	9	0	0	0	0	0	0	1	1	0	0	0
d__Bacteria	k__norank	p__Acidobacteria	c__Acidobacteria	o__Blastocatellales	f__Blastocatellaceae__Subgroup_4_	g__RB41	s__unclassified_g__RB41	OTU3792	0	0	0	0	0	0	0	0	1	1	0	0	0	0	1	0	3	0	0	0	1	0	0	0	0	0	0	0	0	1	0	0	1	0	0	0	0	0	0	0	0
d__Bacteria	k__norank	p__Proteobacteria	c__Deltaproteobacteria	o__Myxococcales	f__Haliangiaceae	g__Haliangium	s__uncultured_prokaryote_g__Haliangium	OTU4498	0	0	0	0	0	0	0	0	0	0	0	0	0	0	0	0	0	0	0	0	0	0	0	0	0	0	0	0	0	0	0	0	0	1	0	0	0	0	0	0	0
d__Bacteria	k__norank	p__Acidobacteria	c__Acidobacteria	o__Solibacterales	f__Solibacteraceae__Subgroup_3_	g__Bryobacter	s__uncultured_bacterium_g__Bryobacter	OTU2972	0	0	2	0	0	0	0	0	1	1	0	0	1	0	1	0	1	1	0	0	0	0	1	1	0	0	1	0	5	0	0	0	0	0	0	3	1	0	0	1	0
d__Bacteria	k__norank	p__Proteobacteria	c__Alphaproteobacteria	o__Rhodospirillales	f__I-10	g__norank_f__I-10	s__uncultured_bacterium_g__norank_f__I-10	OTU3028	0	0	0	0	0	0	2	1	0	1	0	1	0	0	3	1	0	0	0	0	0	0	1	0	1	1	1	2	0	2	0	0	0	0	0	0	0	0	0	0	0
d__Bacteria	k__norank	p__Actinobacteria	c__Actinobacteria	o__Propionibacteriales	f__Nocardioidaceae	g__Nocardioides	s__unclassified_g__Nocardioides	OTU1653	0	1	0	0	0	1	7	7	1	5	6	0	1	4	1	2	0	4	7	6	0	2	7	0	3	2	13	4	0	3	0	0	0	2	0	1	1	2	0	3	0
d__Bacteria	k__norank	p__Proteobacteria	c__Gammaproteobacteria	o__Pseudomonadales	f__Pseudomonadaceae	g__Pseudomonas	s__Pseudomonas_mohnii	OTU1252	0	3	8	0	3	0	13	4	3	0	1	0	0	4	0	9	0	0	0	0	0	0	0	1	4	0	0	0	0	1	0	0	0	0	0	3	0	1	5	2	0
d__Bacteria	k__norank	p__Actinobacteria	c__Actinobacteria	o__Acidimicrobiales	f__norank_o__Acidimicrobiales	g__norank_o__Acidimicrobiales	s__unclassified_g__norank_o__Acidimicrobiales	OTU226	0	0	0	0	0	0	0	0	0	0	0	0	0	0	0	0	0	0	0	0	0	0	0	0	0	0	0	0	0	0	0	0	0	0	0	0	0	0	0	0	1
d__Bacteria	k__norank	p__Acidobacteria	c__Acidobacteria	o__norank_c__Acidobacteria	f__norank_c__Acidobacteria	g__norank_c__Acidobacteria	s__unclassified_g__norank_c__Acidobacteria	OTU2551	0	0	0	0	0	0	0	0	0	3	0	3	13	3	3	1	0	2	0	0	0	0	0	0	0	3	0	0	0	5	0	0	0	0	0	0	1	0	0	0	0
d__Bacteria	k__norank	p__Acidobacteria	c__Acidobacteria	o__norank_c__Acidobacteria	f__norank_c__Acidobacteria	g__norank_c__Acidobacteria	s__unclassified_g__norank_c__Acidobacteria	OTU720	0	0	0	0	0	0	1	1	3	2	0	0	3	3	2	2	0	0	4	0	0	0	8	1	0	0	9	0	0	11	0	0	0	0	0	0	1	0	0	0	0
d__Bacteria	k__norank	p__Actinobacteria	c__Actinobacteria	o__Catenulisporales	f__Actinospicaceae	g__Actinospica	s__uncultured_bacterium_g__Actinospica	OTU4119	0	0	0	0	18	0	0	0	0	0	0	0	2	0	0	0	2	0	0	0	0	0	0	0	0	0	0	0	0	0	0	0	0	0	2	1	0	0	0	21	1
d__Bacteria	k__norank	p__Saccharibacteria	c__norank_p__Saccharibacteria	o__norank_p__Saccharibacteria	f__norank_p__Saccharibacteria	g__norank_p__Saccharibacteria	s__uncultured_bacterium_g__norank_p__Saccharibacteria	OTU1463	0	0	0	0	0	0	0	0	0	0	0	0	0	0	0	0	0	0	0	0	0	0	0	0	0	0	0	0	0	0	0	0	0	0	0	0	2	0	0	0	0
d__Bacteria	k__norank	p__Actinobacteria	c__Actinobacteria	o__Acidimicrobiales	f__Acidimicrobiaceae	g__norank_f__Acidimicrobiaceae	s__unclassified_g__norank_f__Acidimicrobiaceae	OTU4349	0	0	0	0	0	2	1	1	1	3	1	0	2	0	0	2	1	2	4	0	0	3	3	0	1	1	4	1	0	1	0	0	0	0	0	0	0	0	0	0	0
d__Bacteria	k__norank	p__Gemmatimonadetes	c__Gemmatimonadetes	o__Gemmatimonadales	f__Gemmatimonadaceae	g__norank_f__Gemmatimonadaceae	s__unclassified_g__norank_f__Gemmatimonadaceae	OTU4368	0	0	0	0	0	0	0	0	0	0	0	1	1	0	0	0	0	2	1	0	0	1	0	0	0	0	1	0	0	0	0	0	0	2	0	0	0	0	0	0	0
d__Bacteria	k__norank	p__Proteobacteria	c__Alphaproteobacteria	o__Rhodospirillales	f__Acetobacteraceae	g__Acidicaldus	s__unclassified_g__Acidicaldus	OTU85	0	0	0	0	0	0	0	0	0	0	0	0	0	0	0	0	0	0	0	0	0	0	0	0	0	0	0	0	0	0	0	0	0	0	0	0	0	0	0	0	0
d__Bacteria	k__norank	p__Chloroflexi	c__SHA-26	o__norank_c__SHA-26	f__norank_c__SHA-26	g__norank_c__SHA-26	s__uncultured_bacterium_g__norank_c__SHA-26	OTU2213	0	0	0	0	0	0	0	0	0	0	0	0	0	1	0	0	0	0	0	0	0	0	0	0	0	0	0	0	0	0	0	0	0	0	0	0	0	0	0	0	0
d__Bacteria	k__norank	p__Actinobacteria	c__Actinobacteria	o__Acidimicrobiales	f__norank_o__Acidimicrobiales	g__norank_o__Acidimicrobiales	s__unclassified_g__norank_o__Acidimicrobiales	OTU3280	0	0	0	0	0	1	0	0	0	1	0	2	1	0	1	0	1	1	0	0	2	0	0	1	0	0	0	2	2	0	0	0	0	0	0	0	2	0	0	2	0
d__Bacteria	k__norank	p__Proteobacteria	c__Betaproteobacteria	o__Nitrosomonadales	f__Nitrosomonadaceae	g__norank_f__Nitrosomonadaceae	s__unclassified_g__norank_f__Nitrosomonadaceae	OTU2347	0	0	0	0	0	0	0	0	2	4	0	1	0	1	6	0	0	0	0	0	0	2	0	0	0	0	3	0	0	2	0	0	0	0	0	0	0	0	0	0	0
d__Bacteria	k__norank	p__Chloroflexi	c__Ktedonobacteria	o__C0119	f__norank_o__C0119	g__norank_o__C0119	s__uncultured_Chloroflexi_bacterium_g__norank_o__C0119	OTU4114	0	0	0	0	0	0	1	0	0	0	0	0	0	0	0	1	0	1	1	0	4	0	0	0	0	0	0	2	0	0	0	0	0	0	0	0	0	0	0	2	0
d__Bacteria	k__norank	p__Gemmatimonadetes	c__Gemmatimonadetes	o__Gemmatimonadales	f__Gemmatimonadaceae	g__Gemmatirosa	s__unclassified_g__Gemmatirosa	OTU3400	0	0	0	0	0	0	0	0	0	0	0	0	0	0	0	1	0	0	0	0	0	0	0	0	0	0	0	0	0	0	0	0	0	0	0	0	0	0	0	0	0
d__Bacteria	k__norank	p__Bacteroidetes	c__Sphingobacteriia	o__Sphingobacteriales	f__Sphingobacteriaceae	g__Mucilaginibacter	s__Bacteroidetes_bacterium_II-116-5	OTU2627	0	2	0	0	10	1	0	0	15	0	0	0	0	1	0	0	0	1	2	1	0	0	0	0	0	0	0	0	0	0	0	0	0	0	0	2	0	2	2	2	0
d__Bacteria	k__norank	p__Armatimonadetes	c__Fimbriimonadia	o__Fimbriimonadales	f__Fimbriimonadaceae	g__norank_f__Fimbriimonadaceae	s__unclassified_g__norank_f__Fimbriimonadaceae	OTU3277	0	0	0	0	0	0	0	0	0	0	1	0	0	0	0	1	0	0	0	0	0	0	0	0	0	0	0	0	1	0	0	0	0	0	0	2	0	0	0	0	0
d__Bacteria	k__norank	p__Proteobacteria	c__Betaproteobacteria	o__Nitrosomonadales	f__Nitrosomonadaceae	g__norank_f__Nitrosomonadaceae	s__uncultured_beta_proteobacterium_g__norank_f__Nitrosomonadaceae	OTU1306	0	0	0	0	0	2	0	0	0	0	0	10	0	0	4	0	0	0	0	0	2	4	0	0	0	0	0	0	0	0	0	0	0	11	0	0	0	0	0	0	2
d__Bacteria	k__norank	p__Parcubacteria	c__norank_p__Parcubacteria	o__norank_p__Parcubacteria	f__norank_p__Parcubacteria	g__norank_p__Parcubacteria	s__unclassified_g__norank_p__Parcubacteria	OTU1288	0	0	0	0	0	1	0	0	1	1	0	2	0	0	3	0	0	1	1	0	3	1	0	0	0	1	0	0	0	0	3	0	0	1	0	0	0	0	0	3	0
d__Bacteria	k__norank	p__Proteobacteria	c__Betaproteobacteria	o__Nitrosomonadales	f__Nitrosomonadaceae	g__norank_f__Nitrosomonadaceae	s__unclassified_g__norank_f__Nitrosomonadaceae	OTU2206	0	0	0	0	0	0	0	0	0	3	0	0	2	0	2	4	1	2	0	0	0	0	0	4	0	2	0	1	2	10	0	0	0	2	0	0	1	0	1	3	0
d__Bacteria	k__norank	p__Gemmatimonadetes	c__Gemmatimonadetes	o__Gemmatimonadales	f__Gemmatimonadaceae	g__Gemmatirosa	s__uncultured_Gemmatimonadetes_bacterium_g__Gemmatirosa	OTU193	0	0	0	0	0	0	0	0	0	0	0	0	0	0	0	0	0	0	0	0	0	0	0	0	0	0	0	0	0	0	1	3	1	0	0	0	0	0	0	0	0
d__Bacteria	k__norank	p__Acidobacteria	c__Acidobacteria	o__Solibacterales	f__Solibacteraceae__Subgroup_3_	g__Bryobacter	s__uncultured_Acidobacteria_bacterium_g__Bryobacter	OTU3580	0	0	0	0	0	0	0	0	0	0	0	0	2	0	0	0	0	0	0	0	0	0	0	0	0	0	0	1	0	0	0	0	0	0	0	0	0	1	0	1	0
d__Bacteria	k__norank	p__Bacteroidetes	c__Sphingobacteriia	o__Sphingobacteriales	f__Saprospiraceae	g__norank_f__Saprospiraceae	s__unclassified_g__norank_f__Saprospiraceae	OTU915	0	0	0	0	0	0	0	0	1	0	0	0	0	0	0	0	0	0	0	1	0	0	0	0	0	0	0	0	0	0	0	0	0	0	0	0	0	0	0	0	0
d__Bacteria	k__norank	p__Proteobacteria	c__Deltaproteobacteria	o__Oligoflexales	f__0319-6G20	g__norank_f__0319-6G20	s__uncultured_Bacteriovorax_sp._g__norank_f__0319-6G20	OTU1483	0	0	0	0	0	0	0	0	0	0	0	0	0	0	0	0	0	0	0	0	0	0	0	0	0	0	0	0	0	1	0	0	0	0	0	0	0	0	0	0	0
d__Bacteria	k__norank	p__Chloroflexi	c__Caldilineae	o__Caldilineales	f__Caldilineaceae	g__norank_f__Caldilineaceae	s__unclassified_g__norank_f__Caldilineaceae	OTU2243	0	0	0	0	0	0	0	0	0	0	0	0	0	0	1	0	0	0	0	2	0	0	0	0	0	0	0	0	2	0	0	0	0	0	0	0	0	0	0	0	0
d__Bacteria	k__norank	p__Chloroflexi	c__S085	o__norank_c__S085	f__norank_c__S085	g__norank_c__S085	s__uncultured_bacterium_5G4	OTU2405	0	0	0	0	0	0	0	0	0	0	1	0	0	0	0	1	0	0	0	0	0	1	0	0	0	0	0	0	0	0	0	0	0	1	0	0	0	0	0	0	0
d__Bacteria	k__norank	p__Proteobacteria	c__Gammaproteobacteria	o__Xanthomonadales	f__Xanthomonadaceae	g__unclassified_f__Xanthomonadaceae	s__unclassified_f__Xanthomonadaceae	OTU4560	0	0	0	0	0	0	0	0	0	2	0	0	0	0	0	0	0	0	0	0	0	0	0	0	0	0	0	0	0	0	0	0	0	0	0	0	0	0	0	0	0
d__Bacteria	k__norank	p__Parcubacteria	c__norank_p__Parcubacteria	o__norank_p__Parcubacteria	f__norank_p__Parcubacteria	g__norank_p__Parcubacteria	s__unclassified_g__norank_p__Parcubacteria	OTU1445	0	0	0	0	0	0	0	0	0	0	0	0	0	0	0	0	0	0	0	0	1	0	0	0	0	0	0	0	0	0	0	0	0	0	0	0	4	0	0	0	0
d__Bacteria	k__norank	p__Proteobacteria	c__Deltaproteobacteria	o__Myxococcales	f__Polyangiaceae	g__Sorangium	s__uncultured_bacterium_g__Sorangium	OTU4444	0	0	0	0	0	1	0	0	0	0	1	0	1	0	0	0	0	3	0	0	0	0	1	1	0	0	0	0	0	0	0	0	2	0	0	0	0	0	0	0	10
d__Bacteria	k__norank	p__Proteobacteria	c__Alphaproteobacteria	o__Sphingomonadales	f__Sphingomonadaceae	g__Sphingomonas	s__Sphingomonas_sp._PAMC_26560	OTU4025	0	0	0	0	12	0	0	0	1	0	0	0	0	3	0	0	0	0	0	0	0	0	0	0	0	0	0	0	0	0	0	0	0	0	0	0	0	0	0	2	0
d__Bacteria	k__norank	p__Parcubacteria	c__norank_p__Parcubacteria	o__norank_p__Parcubacteria	f__norank_p__Parcubacteria	g__norank_p__Parcubacteria	s__unclassified_g__norank_p__Parcubacteria	OTU736	0	0	0	0	0	2	0	0	0	1	0	0	0	0	5	0	0	1	0	0	0	0	0	0	0	0	0	2	0	0	0	0	0	0	0	0	1	0	0	2	0
d__Bacteria	k__norank	p__Proteobacteria	c__Deltaproteobacteria	o__Myxococcales	f__Sandaracinaceae	g__norank_f__Sandaracinaceae	s__uncultured_bacterium_g__norank_f__Sandaracinaceae	OTU948	0	0	0	0	0	0	0	0	0	0	0	5	3	0	1	0	0	0	0	0	0	0	0	0	0	0	0	0	1	0	0	0	0	0	0	0	0	0	0	0	0
d__Bacteria	k__norank	p__Acidobacteria	c__Acidobacteria	o__Acidobacteriales	f__Acidobacteriaceae__Subgroup_1_	g__norank_f__Acidobacteriaceae__Subgroup_1_	s__unclassified_g__norank_f__Acidobacteriaceae__Subgroup_1_	OTU1133	0	0	0	0	0	0	0	0	2	0	0	0	0	0	2	1	0	0	0	0	3	0	0	6	0	0	0	0	1	4	0	1	0	0	0	0	0	0	0	3	3
d__Bacteria	k__norank	p__Proteobacteria	c__Betaproteobacteria	o__Burkholderiales	f__Comamonadaceae	g__Rhizobacter	s__unclassified_g__Rhizobacter	OTU733	1	1	0	0	2	7	1	1	10	3	1	13	3	7	9	8	6	1	4	1	7	1	5	12	13	0	2	11	15	11	0	0	0	1	0	4	2	7	8	8	0
d__Bacteria	k__norank	p__Parcubacteria	c__norank_p__Parcubacteria	o__norank_p__Parcubacteria	f__norank_p__Parcubacteria	g__norank_p__Parcubacteria	s__uncultured_bacterium_g__norank_p__Parcubacteria	OTU1859	0	0	0	0	0	1	1	0	0	0	0	0	0	0	0	0	0	0	0	1	0	0	0	0	0	1	0	1	0	0	0	0	0	0	0	0	1	0	0	0	0
d__Bacteria	k__norank	p__Actinobacteria	c__Actinobacteria	o__norank_c__Actinobacteria	f__norank_c__Actinobacteria	g__norank_c__Actinobacteria	s__uncultured_Micromonospora_sp._g__norank	OTU2713	0	0	0	0	0	0	0	0	1	0	1	0	0	0	0	0	2	0	1	0	0	0	0	0	0	0	0	0	0	0	0	0	0	0	0	7	1	0	1	1	0
d__Bacteria	k__norank	p__Saccharibacteria	c__norank_p__Saccharibacteria	o__norank_p__Saccharibacteria	f__norank_p__Saccharibacteria	g__norank_p__Saccharibacteria	s__unclassified_g__norank_p__Saccharibacteria	OTU361	0	0	0	0	0	0	0	0	0	0	1	0	0	0	0	0	0	0	0	0	0	0	0	0	0	0	0	0	0	0	3	0	0	0	0	0	0	0	0	0	12
d__Bacteria	k__norank	p__Chloroflexi	c__Anaerolineae	o__Anaerolineales	f__Anaerolineaceae	g__norank_f__Anaerolineaceae	s__wastewater_metagenome_g__norank_f__Anaerolineaceae	OTU537	0	0	0	0	0	0	0	1	0	0	0	0	0	0	0	0	0	0	0	1	2	0	1	0	0	0	0	0	0	0	0	0	0	0	0	0	0	0	0	0	0
d__Bacteria	k__norank	p__Actinobacteria	c__Actinobacteria	o__norank_c__Actinobacteria	f__norank_c__Actinobacteria	g__norank_c__Actinobacteria	s__unclassified_g__norank_c__Actinobacteria	OTU2098	0	0	0	0	0	2	2	3	0	2	0	0	2	3	2	2	0	0	10	0	0	0	3	1	1	4	3	3	0	3	0	0	0	0	0	0	0	0	0	0	0
d__Bacteria	k__norank	p__Armatimonadetes	c__Fimbriimonadia	o__Fimbriimonadales	f__Fimbriimonadaceae	g__norank_f__Fimbriimonadaceae	s__uncultured_bacterium_g__norank_f__Fimbriimonadaceae	OTU279	0	0	0	0	0	0	0	0	0	0	0	0	0	0	0	0	0	0	0	0	0	0	0	0	0	0	0	0	0	0	2	0	0	0	0	0	0	0	0	0	1
d__Bacteria	k__norank	p__Parcubacteria	c__norank_p__Parcubacteria	o__norank_p__Parcubacteria	f__norank_p__Parcubacteria	g__norank_p__Parcubacteria	s__unclassified_g__norank_p__Parcubacteria	OTU282	0	0	0	0	0	0	0	0	0	0	0	0	0	0	0	0	0	0	0	0	0	0	0	0	0	0	0	0	0	0	9	4	1	2	0	0	0	0	0	0	1
d__Bacteria	k__norank	p__Proteobacteria	c__Alphaproteobacteria	o__Caulobacterales	f__Caulobacteraceae	g__unclassified_f__Caulobacteraceae	s__unclassified_f__Caulobacteraceae	OTU4140	0	5	2	2	28	4	2	1	4	4	1	7	4	3	2	4	4	5	1	6	3	3	0	8	9	1	1	0	4	4	0	0	0	3	0	4	7	3	2	6	0
d__Bacteria	k__norank	p__Gemmatimonadetes	c__Gemmatimonadetes	o__Gemmatimonadales	f__Gemmatimonadaceae	g__Gemmatimonas	s__unclassified_g__Gemmatimonas	OTU138	0	0	0	0	0	0	0	0	0	0	0	0	0	0	0	0	0	0	0	0	0	0	0	0	0	0	0	0	0	0	0	0	7	0	0	0	0	0	0	0	0
d__Bacteria	k__norank	p__Actinobacteria	c__Actinobacteria	o__Propionibacteriales	f__Propionibacteriaceae	g__norank_f__Propionibacteriaceae	s__unclassified_g__norank_f__Propionibacteriaceae	OTU3262	0	0	0	0	0	2	12	2	1	4	5	0	0	0	2	3	0	5	8	6	0	1	2	1	4	0	2	0	0	1	0	0	0	0	0	0	1	23	0	1	0
d__Bacteria	k__norank	p__Tectomicrobia	c__norank_p__Tectomicrobia	o__norank_p__Tectomicrobia	f__norank_p__Tectomicrobia	g__norank_p__Tectomicrobia	s__unclassified_g__norank_p__Tectomicrobia	OTU1637	0	0	0	0	0	0	0	0	0	0	0	0	0	0	0	0	0	0	0	0	0	0	0	1	0	0	0	1	0	0	0	0	0	0	0	0	0	0	0	0	0
d__Bacteria	k__norank	p__Acidobacteria	c__Acidobacteria	o__Acidobacteriales	f__Acidobacteriaceae__Subgroup_1_	g__norank_f__Acidobacteriaceae__Subgroup_1_	s__uncultured_bacterium_g__norank_f__Acidobacteriaceae__Subgroup_1_	OTU1768	0	0	0	0	0	0	0	0	1	0	0	0	0	0	0	0	0	0	0	0	0	0	0	0	0	0	0	0	0	0	0	0	0	0	0	0	0	0	0	0	0
d__Bacteria	k__norank	p__Bacteroidetes	c__Sphingobacteriia	o__Sphingobacteriales	f__CWT_CU03-E12	g__norank_f__CWT_CU03-E12	s__uncultured_bacterium_g__norank_f__CWT_CU03-E12	OTU2907	0	0	0	0	0	0	0	0	0	0	0	0	0	0	0	0	0	0	0	0	0	0	0	0	0	0	0	0	0	0	0	0	0	0	0	0	0	0	0	0	0
d__Bacteria	k__norank	p__Acidobacteria	c__Acidobacteria	o__norank_c__Acidobacteria	f__norank_c__Acidobacteria	g__norank_c__Acidobacteria	s__unclassified_g__norank_c__Acidobacteria	OTU475	0	0	0	0	0	1	0	0	1	0	0	3	0	0	3	0	0	0	2	9	0	0	0	0	2	0	3	0	1	1	0	0	0	0	0	0	0	0	0	0	0
d__Bacteria	k__norank	p__WS2	c__norank_p__WS2	o__norank_p__WS2	f__norank_p__WS2	g__norank_p__WS2	s__uncultured_soil_bacterium_g__norank_p__WS2	OTU2997	0	0	0	0	0	2	0	0	0	0	0	0	1	1	0	0	1	1	0	0	2	0	0	0	0	0	0	1	0	0	0	0	0	0	0	0	1	1	1	2	0
d__Bacteria	k__norank	p__Acidobacteria	c__Acidobacteria	o__norank_c__Acidobacteria	f__norank_c__Acidobacteria	g__norank_c__Acidobacteria	s__unclassified_g__norank_c__Acidobacteria	OTU1370	0	0	0	0	0	0	0	0	0	0	1	0	0	1	1	0	1	1	0	0	0	0	0	0	0	0	0	0	0	0	4	4	1	1	0	0	0	0	0	0	4
d__Bacteria	k__norank	p__Bacteroidetes	c__Sphingobacteriia	o__Sphingobacteriales	f__Sphingobacteriaceae	g__norank_f__Sphingobacteriaceae	s__unclassified_g__norank_f__Sphingobacteriaceae	OTU1980	0	0	0	0	0	0	0	0	0	0	0	0	0	0	0	0	0	0	0	0	0	0	0	0	0	0	0	2	0	0	0	0	0	0	0	0	0	0	0	0	0
d__Bacteria	k__norank	p__Planctomycetes	c__unclassified_p__Planctomycetes	o__unclassified_p__Planctomycetes	f__unclassified_p__Planctomycetes	g__unclassified_p__Planctomycetes	s__unclassified_p__Planctomycetes	OTU1894	0	0	0	0	0	0	0	0	0	0	0	0	0	0	1	0	0	0	0	0	0	0	0	0	0	0	0	2	0	0	0	0	0	0	0	0	0	0	0	0	0
d__Bacteria	k__norank	p__Proteobacteria	c__Gammaproteobacteria	o__Legionellales	f__Coxiellaceae	g__Aquicella	s__agricultural_soil_bacterium_SC-I-16	OTU1498	0	0	0	0	0	0	0	0	0	0	0	0	0	0	0	0	0	0	0	0	0	0	0	0	0	0	0	0	0	0	0	0	0	0	0	0	0	0	0	1	0
d__Bacteria	k__norank	p__Saccharibacteria	c__norank_p__Saccharibacteria	o__norank_p__Saccharibacteria	f__norank_p__Saccharibacteria	g__norank_p__Saccharibacteria	s__uncultured_soil_bacterium_g__norank_p__Saccharibacteria	OTU1205	0	0	0	0	0	1	0	0	1	0	3	0	3	1	0	1	0	1	0	1	2	0	0	0	0	0	0	0	1	1	1	0	0	0	0	0	1	0	2	1	0
d__Bacteria	k__norank	p__Proteobacteria	c__Deltaproteobacteria	o__Myxococcales	f__BIrii41	g__norank_f__BIrii41	s__unclassified_g__norank_f__BIrii41	OTU627	0	0	0	0	0	0	0	0	0	0	0	0	0	0	0	0	0	0	0	0	3	2	0	0	0	0	1	0	0	0	0	0	0	0	0	0	0	0	0	0	0
d__Bacteria	k__norank	p__Acidobacteria	c__Acidobacteria	o__norank_c__Acidobacteria	f__norank_c__Acidobacteria	g__norank_c__Acidobacteria	s__unclassified_g__norank_c__Acidobacteria	OTU4077	0	1	0	0	0	21	4	2	2	16	2	2	5	19	13	2	7	16	11	15	13	4	18	9	3	11	10	22	13	22	0	1	0	2	0	0	10	16	6	14	3
d__Bacteria	k__norank	p__Bacteroidetes	c__Sphingobacteriia	o__Sphingobacteriales	f__Chitinophagaceae	g__Ferruginibacter	s__unclassified_g__Ferruginibacter	OTU1904	0	0	0	0	0	0	0	1	0	0	0	0	0	0	0	1	0	0	1	0	0	0	0	0	0	0	0	1	0	2	0	0	0	0	0	0	0	1	0	0	0
d__Bacteria	k__norank	p__Chloroflexi	c__Chloroflexia	o__Chloroflexales	f__Roseiflexaceae	g__Roseiflexus	s__uncultured_bacterium_g__Roseiflexus	OTU3619	0	0	0	0	0	1	0	1	0	0	0	0	0	0	0	0	0	1	0	0	1	0	0	0	0	0	0	2	0	0	0	0	0	0	0	0	0	3	0	0	0
d__Bacteria	k__norank	p__Proteobacteria	c__Alphaproteobacteria	o__Sphingomonadales	f__Sphingomonadaceae	g__Sphingomonas	s__unclassified_g__Sphingomonas	OTU2090	0	0	0	0	0	1	15	5	4	2	1	27	1	2	5	13	2	1	12	10	5	2	10	9	7	9	6	4	1	9	0	0	0	0	0	0	4	3	1	3	0
d__Bacteria	k__norank	p__Chloroflexi	c__Chloroflexia	o__Chloroflexales	f__FFCH7168	g__norank_f__FFCH7168	s__uncultured_bacterium_g__norank_f__FFCH7168	OTU2389	0	0	0	0	0	0	0	0	1	0	1	0	1	0	1	0	0	0	1	0	0	0	1	0	0	0	0	0	0	0	0	0	0	0	0	0	0	0	0	0	0
d__Bacteria	k__norank	p__Proteobacteria	c__Betaproteobacteria	o__TRA3-20	f__norank_o__TRA3-20	g__norank_o__TRA3-20	s__uncultured_beta_proteobacterium_g__norank_o__TRA3-20	OTU2219	0	0	0	0	0	1	0	1	3	5	0	8	2	1	6	6	0	0	1	0	1	0	2	2	3	2	2	6	4	4	0	0	0	0	0	0	4	6	2	2	0
d__Bacteria	k__norank	p__Planctomycetes	c__Planctomycetacia	o__Planctomycetales	f__Planctomycetaceae	g__Singulisphaera	s__unclassified_g__Singulisphaera	OTU3997	0	15	1	0	18	1	0	0	1	0	0	0	0	0	1	0	0	0	0	0	0	0	0	0	0	1	0	0	1	0	2	10	3	3	3	8	1	1	9	8	1
d__Bacteria	k__norank	p__Gemmatimonadetes	c__Gemmatimonadetes	o__Gemmatimonadales	f__Gemmatimonadaceae	g__norank_f__Gemmatimonadaceae	s__uncultured_Gemmatimonadetes_bacterium_g__norank_f__Gemmatimonadaceae	OTU1113	0	0	0	0	0	4	0	0	5	3	1	1	0	1	1	0	1	5	0	0	17	0	2	3	0	4	0	1	9	3	0	0	0	0	0	0	5	3	2	2	0
d__Bacteria	k__norank	p__Actinobacteria	c__Actinobacteria	o__Solirubrobacterales	f__FFCH13075	g__norank_f__FFCH13075	s__uncultured_bacterium_g__norank_f__FFCH13075	OTU2754	0	0	0	0	0	0	0	1	0	0	0	0	0	1	0	0	0	0	1	0	0	0	1	0	0	0	0	0	0	0	0	0	0	0	0	0	2	0	0	0	0
d__Bacteria	k__norank	p__Saccharibacteria	c__norank_p__Saccharibacteria	o__norank_p__Saccharibacteria	f__norank_p__Saccharibacteria	g__norank_p__Saccharibacteria	s__unclassified_g__norank_p__Saccharibacteria	OTU3189	0	0	0	0	0	0	0	0	0	0	0	0	0	0	0	1	0	1	0	0	0	0	0	0	0	0	0	0	0	0	0	0	0	0	0	0	0	0	0	0	0
d__Bacteria	k__norank	p__Actinobacteria	c__Actinobacteria	o__Acidimicrobiales	f__norank_o__Acidimicrobiales	g__norank_o__Acidimicrobiales	s__unclassified_g__norank_o__Acidimicrobiales	OTU3725	0	0	0	0	0	0	3	1	0	1	0	0	0	0	0	0	0	0	0	0	0	2	0	0	0	1	1	0	0	1	0	0	0	0	0	0	0	0	0	0	0
d__Bacteria	k__norank	p__Saccharibacteria	c__norank_p__Saccharibacteria	o__norank_p__Saccharibacteria	f__norank_p__Saccharibacteria	g__norank_p__Saccharibacteria	s__unclassified_g__norank_p__Saccharibacteria	OTU3185	0	0	0	0	0	0	0	0	0	0	0	0	1	0	0	0	0	0	0	0	0	0	0	0	4	1	0	0	0	0	0	0	0	0	0	0	0	0	0	0	0
d__Bacteria	k__norank	p__Saccharibacteria	c__norank_p__Saccharibacteria	o__norank_p__Saccharibacteria	f__norank_p__Saccharibacteria	g__norank_p__Saccharibacteria	s__uncultured_bacterium_g__norank_p__Saccharibacteria	OTU4095	0	0	0	0	0	0	0	0	0	1	0	0	0	1	0	0	0	0	0	0	0	0	0	0	0	0	0	0	0	0	0	0	0	0	0	0	3	1	5	3	0
d__Bacteria	k__norank	p__Firmicutes	c__Clostridia	o__Halanaerobiales	f__ODP1230B8.23	g__norank_f__ODP1230B8.23	s__unclassified_g__norank_f__ODP1230B8.23	OTU3202	0	0	0	0	0	0	1	0	0	0	0	0	2	0	0	0	0	0	0	0	2	0	0	0	0	0	0	0	0	0	0	0	0	0	0	0	0	0	0	0	0
d__Bacteria	k__norank	p__Proteobacteria	c__Deltaproteobacteria	o__NB1-j	f__norank_o__NB1-j	g__norank_o__NB1-j	s__unclassified_g__norank_o__NB1-j	OTU124	0	0	0	0	0	0	0	0	0	1	0	0	0	0	0	0	0	0	0	0	0	0	0	0	0	0	0	0	0	0	0	0	0	1	0	0	0	0	0	0	0
d__Bacteria	k__norank	p__Bacteroidetes	c__Sphingobacteriia	o__Sphingobacteriales	f__env.OPS_17	g__norank_f__env.OPS_17	s__uncultured_bacterium_g__norank_f__env.OPS_17	OTU2586	0	0	0	0	0	0	0	0	0	0	0	0	0	0	0	0	0	0	0	0	0	0	0	0	0	0	0	0	0	0	0	0	0	0	0	0	0	0	0	0	0
d__Bacteria	k__norank	p__Proteobacteria	c__Betaproteobacteria	o__SC-I-84	f__norank_o__SC-I-84	g__norank_o__SC-I-84	s__unclassified_g__norank_o__SC-I-84	OTU3980	0	0	0	0	0	0	0	0	0	3	0	3	1	1	6	2	0	0	0	0	0	1	0	4	0	6	2	0	0	1	0	0	0	0	0	0	1	1	0	5	0
d__Bacteria	k__norank	p__Actinobacteria	c__Actinobacteria	o__norank_c__Actinobacteria	f__norank_c__Actinobacteria	g__norank_c__Actinobacteria	s__uncultured_Actinomycetales_bacterium_g__norank_c__Actinobacteria	OTU2657	0	0	0	0	0	18	1	0	0	0	0	0	0	0	0	0	0	0	3	1	0	2	1	0	0	0	0	0	0	1	0	0	0	0	0	0	0	0	0	0	0
d__Bacteria	k__norank	p__Proteobacteria	c__Betaproteobacteria	o__TRA3-20	f__norank_o__TRA3-20	g__norank_o__TRA3-20	s__uncultured_Nitrosomonadaceae_bacterium_g__norank	OTU1400	0	0	0	0	0	0	0	0	0	1	0	1	1	0	0	1	0	0	0	0	0	1	0	0	0	1	0	0	0	3	0	0	0	8	0	1	1	0	0	0	1
d__Bacteria	k__norank	p__Proteobacteria	c__Deltaproteobacteria	o__Myxococcales	f__unclassified_o__Myxococcales	g__unclassified_o__Myxococcales	s__unclassified_o__Myxococcales	OTU4525	0	0	0	0	0	0	0	0	0	0	0	0	0	0	0	0	0	0	0	0	0	0	0	0	0	0	0	0	0	0	0	1	1	4	0	0	0	0	0	0	1
d__Bacteria	k__norank	p__Chloroflexi	c__Thermomicrobia	o__JG30-KF-CM45	f__norank_o__JG30-KF-CM45	g__norank_o__JG30-KF-CM45	s__unclassified_g__norank_o__JG30-KF-CM45	OTU3191	0	0	0	0	0	0	5	0	0	0	0	0	3	1	1	1	0	0	0	8	0	1	3	0	0	4	2	0	0	2	0	0	0	0	0	1	0	0	1	1	0
d__Bacteria	k__norank	p__Bacteroidetes	c__Sphingobacteriia	o__Sphingobacteriales	f__Saprospiraceae	g__norank_f__Saprospiraceae	s__unclassified_g__norank_f__Saprospiraceae	OTU3078	0	0	0	0	0	0	0	0	0	0	0	0	0	0	0	0	0	0	0	0	0	0	0	0	0	0	0	1	0	0	0	0	0	0	0	0	0	0	0	0	0
d__Bacteria	k__norank	p__Proteobacteria	c__Betaproteobacteria	o__SC-I-84	f__norank_o__SC-I-84	g__norank_o__SC-I-84	s__uncultured_beta_proteobacterium_g__norank_o__SC-I-84	OTU634	1	0	0	0	1	10	1	10	18	2	4	14	5	4	6	5	12	20	6	13	5	5	5	28	1	6	1	4	48	3	0	0	0	0	0	4	7	3	1	7	1
d__Bacteria	k__norank	p__Proteobacteria	c__Deltaproteobacteria	o__Desulfurellales	f__Desulfurellaceae	g__H16	s__unclassified_g__H16	OTU819	0	0	0	0	0	0	0	0	0	0	0	0	0	0	2	2	0	0	0	0	0	0	0	0	1	0	2	0	0	1	0	0	0	0	0	0	0	0	0	0	0
d__Bacteria	k__norank	p__Proteobacteria	c__Alphaproteobacteria	o__Rhodospirillales	f__AKYH478	g__norank_f__AKYH478	s__uncultured_alpha_proteobacterium_g__norank_f__AKYH478	OTU3080	0	0	0	0	0	1	0	0	1	1	0	11	2	3	1	3	1	2	1	0	1	0	0	0	1	0	0	0	0	1	0	0	0	0	0	0	0	0	0	0	0
d__Bacteria	k__norank	p__Planctomycetes	c__BD7-11	o__norank_c__BD7-11	f__norank_c__BD7-11	g__norank_c__BD7-11	s__uncultured_bacterium_g__norank_c__BD7-11	OTU4169	0	0	0	0	1	0	0	0	0	0	0	0	1	1	0	0	2	1	0	0	1	0	0	0	0	0	0	0	4	0	0	0	0	1	0	2	0	0	0	0	0
d__Bacteria	k__norank	p__Proteobacteria	c__Alphaproteobacteria	o__Rhodospirillales	f__Acetobacteraceae	g__Acidisoma	s__uncultured_bacterium_g__Acidisoma	OTU225	0	0	0	0	0	0	0	0	0	0	0	0	0	0	0	0	2	0	0	0	1	0	0	0	0	0	0	0	1	0	3	1	3	3	1	0	0	0	0	0	3
d__Bacteria	k__norank	p__Proteobacteria	c__Deltaproteobacteria	o__Myxococcales	f__Haliangiaceae	g__Haliangium	s__unclassified_g__Haliangium	OTU2490	0	0	0	0	0	0	0	0	0	0	0	0	0	0	0	0	0	0	0	0	0	0	0	0	0	0	0	0	0	0	0	0	0	0	0	0	0	0	0	0	0
d__Bacteria	k__norank	p__Proteobacteria	c__Gammaproteobacteria	o__Xanthomonadales	f__Xanthomonadales_Incertae_Sedis	g__norank_f__Xanthomonadales_Incertae_Sedis	s__uncultured_gamma_proteobacterium_g__norank_f__Xanthomonadales_Incertae_Sedis	OTU1983	0	0	0	0	0	0	0	0	1	0	0	1	2	0	0	0	0	1	0	0	0	0	0	0	0	0	0	0	0	0	0	0	0	0	0	0	0	0	0	0	0
d__Bacteria	k__norank	p__Acidobacteria	c__Acidobacteria	o__norank_c__Acidobacteria	f__norank_c__Acidobacteria	g__norank_c__Acidobacteria	s__unclassified_g__norank_c__Acidobacteria	OTU2475	0	0	0	0	0	3	0	0	3	1	1	0	2	3	1	2	1	8	3	2	1	0	0	2	0	2	5	5	2	1	0	0	0	0	1	0	0	5	0	0	1
d__Bacteria	k__norank	p__Actinobacteria	c__Actinobacteria	o__Acidimicrobiales	f__norank_o__Acidimicrobiales	g__norank_o__Acidimicrobiales	s__unclassified_g__norank_o__Acidimicrobiales	OTU2818	0	0	0	0	0	0	0	0	0	0	0	0	0	0	0	0	0	0	0	0	0	0	0	0	0	0	0	0	0	0	0	0	0	0	1	0	0	0	0	0	0
d__Bacteria	k__norank	p__Bacteroidetes	c__Sphingobacteriia	o__Sphingobacteriales	f__Chitinophagaceae	g__norank_f__Chitinophagaceae	s__unclassified_g__norank_f__Chitinophagaceae	OTU2710	0	0	1	0	0	0	0	0	1	0	0	0	0	0	0	0	0	0	0	0	0	0	0	0	0	0	0	0	0	0	0	0	1	0	0	4	1	0	1	0	0
d__Bacteria	k__norank	p__Planctomycetes	c__Phycisphaerae	o__Phycisphaerales	f__Phycisphaeraceae	g__norank_f__Phycisphaeraceae	s__uncultured_bacterium_g__norank_f__Phycisphaeraceae	OTU1993	0	0	0	0	0	0	0	0	0	0	0	0	0	0	0	0	0	0	0	0	0	0	0	0	0	1	0	1	0	0	0	0	0	0	0	0	0	0	0	0	0
d__Bacteria	k__norank	p__Chloroflexi	c__KD4-96	o__norank_c__KD4-96	f__norank_c__KD4-96	g__norank_c__KD4-96	s__unclassified_g__norank_c__KD4-96	OTU2886	0	0	0	0	0	1	0	0	0	0	0	0	0	0	0	0	0	0	0	0	0	0	0	0	0	0	0	0	0	0	0	0	0	0	0	0	0	0	0	0	0
d__Bacteria	k__norank	p__Chloroflexi	c__Anaerolineae	o__Anaerolineales	f__Anaerolineaceae	g__norank_f__Anaerolineaceae	s__unclassified_g__norank_f__Anaerolineaceae	OTU3305	0	0	0	0	0	0	1	2	2	1	0	0	0	0	0	0	0	0	3	1	0	1	4	0	2	1	10	0	0	0	0	0	0	0	0	0	0	0	0	0	0
d__Bacteria	k__norank	p__Proteobacteria	c__Deltaproteobacteria	o__Myxococcales	f__Sandaracinaceae	g__Sandaracinus	s__uncultured_Myxococcales_bacterium_g__Sandaracinus	OTU4122	0	0	0	0	0	0	0	0	0	0	0	1	0	0	0	0	0	0	0	0	0	0	0	0	0	0	0	0	0	0	0	0	0	0	0	0	0	0	0	0	0
d__Bacteria	k__norank	p__unclassified_k__norank	c__unclassified_k__norank	o__unclassified_k__norank	f__unclassified_k__norank	g__unclassified_k__norank	s__unclassified_k__norank	OTU242	0	0	0	0	0	0	0	0	0	0	0	0	1	0	0	0	1	1	0	0	0	1	0	0	0	0	0	0	0	0	5	6	3	1	0	0	0	0	0	0	4
d__Bacteria	k__norank	p__Bacteroidetes	c__Cytophagia	o__Cytophagales	f__Cytophagaceae	g__Chryseolinea	s__uncultured_bacterium_g__Chryseolinea	OTU2544	0	0	0	0	2	1	6	15	6	11	0	13	9	3	11	46	1	3	17	43	14	13	8	0	20	2	11	13	1	8	0	0	0	0	0	1	0	0	0	1	0
d__Bacteria	k__norank	p__Proteobacteria	c__Deltaproteobacteria	o__Myxococcales	f__27F-1492R	g__norank_f__27F-1492R	s__uncultured_bacterium_g__norank_f__27F-1492R	OTU1737	0	0	0	0	0	0	0	0	1	0	0	0	1	1	0	0	1	0	0	0	1	0	0	0	0	0	0	0	1	0	0	0	0	0	0	0	0	0	1	0	0
d__Bacteria	k__norank	p__Actinobacteria	c__Actinobacteria	o__Solirubrobacterales	f__Elev-16S-1332	g__norank_f__Elev-16S-1332	s__unclassified_g__norank_f__Elev-16S-1332	OTU429	0	0	0	0	1	0	0	1	0	2	0	0	1	0	1	0	2	0	1	12	0	1	2	0	3	0	0	0	1	0	0	0	0	0	0	0	0	1	1	0	1
d__Bacteria	k__norank	p__Armatimonadetes	c__Fimbriimonadia	o__Fimbriimonadales	f__Fimbriimonadaceae	g__norank_f__Fimbriimonadaceae	s__uncultured_bacterium_g__norank_f__Fimbriimonadaceae	OTU2168	0	0	0	0	0	0	1	0	0	0	0	1	0	1	0	0	0	0	0	0	0	0	0	1	1	0	0	1	0	0	0	0	0	1	0	0	1	0	0	0	0
d__Bacteria	k__norank	p__Actinobacteria	c__Actinobacteria	o__Solirubrobacterales	f__YNPFFP1	g__norank_f__YNPFFP1	s__unclassified_g__norank_f__YNPFFP1	OTU2393	0	0	0	0	0	0	0	0	0	1	2	0	0	0	0	0	2	0	0	0	0	1	0	0	0	0	0	1	0	0	0	0	0	0	0	0	0	0	0	0	0
d__Bacteria	k__norank	p__FBP	c__norank_p__FBP	o__norank_p__FBP	f__norank_p__FBP	g__norank_p__FBP	s__unclassified_g__norank_p__FBP	OTU4358	0	0	0	0	0	0	1	0	0	0	0	0	0	0	0	0	0	0	0	0	0	0	0	0	0	0	0	0	0	0	0	0	0	0	0	0	0	0	0	0	0
d__Bacteria	k__norank	p__Planctomycetes	c__OM190	o__norank_c__OM190	f__norank_c__OM190	g__norank_c__OM190	s__planctomycete_A-2	OTU3414	0	0	0	0	0	0	0	0	0	0	0	0	0	0	2	0	1	0	1	0	0	2	1	0	0	0	0	0	1	0	0	0	0	0	0	0	0	0	0	0	0
d__Bacteria	k__norank	p__Chloroflexi	c__Thermomicrobia	o__JG30-KF-CM45	f__norank_o__JG30-KF-CM45	g__norank_o__JG30-KF-CM45	s__uncultured_bacterium_g__norank_o__JG30-KF-CM45	OTU3337	0	0	0	0	0	0	4	0	0	0	0	0	0	0	1	0	0	0	1	0	0	0	0	0	0	0	0	0	0	1	0	0	0	0	0	0	0	0	0	0	0
d__Bacteria	k__norank	p__Proteobacteria	c__Deltaproteobacteria	o__Desulfurellales	f__Desulfurellaceae	g__H16	s__unclassified_g__H16	OTU2919	0	0	0	0	0	0	0	0	0	0	0	0	0	0	0	0	2	0	0	0	1	0	0	0	0	0	0	0	0	0	2	1	1	1	0	4	1	0	0	0	0
d__Bacteria	k__norank	p__Bacteroidetes	c__Sphingobacteriia	o__Sphingobacteriales	f__env.OPS_17	g__norank_f__env.OPS_17	s__uncultured_bacterium_g__norank_f__env.OPS_17	OTU3459	0	0	0	0	0	0	1	0	0	0	0	0	0	0	0	0	0	0	0	0	0	0	0	0	0	0	0	0	0	0	0	0	0	0	0	0	0	0	0	0	0
d__Bacteria	k__norank	p__Acidobacteria	c__Acidobacteria	o__norank_c__Acidobacteria	f__norank_c__Acidobacteria	g__norank_c__Acidobacteria	s__uncultured_bacterium_259	OTU1399	0	1	0	0	0	3	1	0	1	9	0	1	0	0	4	0	0	4	0	4	1	1	4	0	1	3	3	1	4	2	0	0	0	0	0	0	6	1	4	9	1
d__Bacteria	k__norank	p__Gemmatimonadetes	c__Gemmatimonadetes	o__Gemmatimonadales	f__Gemmatimonadaceae	g__Gemmatimonas	s__uncultured_bacterium_g__Gemmatimonas	OTU3460	0	0	0	0	0	0	2	2	0	0	2	0	0	0	0	0	0	0	0	4	0	0	0	0	1	0	0	0	0	0	0	0	0	0	0	0	0	0	0	0	0
d__Bacteria	k__norank	p__Gemmatimonadetes	c__Gemmatimonadetes	o__Gemmatimonadales	f__Gemmatimonadaceae	g__norank_f__Gemmatimonadaceae	s__Gemmatimonadetes_bacterium_WY71	OTU335	0	0	0	0	0	0	0	0	0	0	0	0	0	0	0	0	0	0	0	0	1	0	0	0	0	0	0	0	0	0	2	0	0	0	0	0	0	0	1	0	4
d__Bacteria	k__norank	p__Proteobacteria	c__Deltaproteobacteria	o__Myxococcales	f__Polyangiaceae	g__unclassified_f__Polyangiaceae	s__unclassified_f__Polyangiaceae	OTU2192	0	0	0	0	0	0	0	0	0	0	0	0	0	0	0	0	0	0	0	1	0	0	0	3	0	0	0	0	0	2	0	0	0	0	0	0	0	0	0	0	0
d__Bacteria	k__norank	p__Acidobacteria	c__Acidobacteria	o__Blastocatellales	f__Blastocatellaceae__Subgroup_4_	g__11-24	s__Acidobacteria_bacterium_Ellin7246	OTU4491	0	0	0	0	0	0	0	0	1	0	0	0	0	0	0	0	0	1	0	0	0	0	0	0	0	0	0	0	0	0	0	0	0	4	0	0	0	0	0	0	1
d__Bacteria	k__norank	p__Proteobacteria	c__Gammaproteobacteria	o__Acidiferrobacterales	f__Acidiferrobacteraceae	g__Sulfurifustis	s__uncultured_bacterium_g__Sulfurifustis	OTU2638	0	0	0	0	0	3	0	0	0	1	1	0	0	0	0	0	0	0	0	0	3	0	0	0	0	0	0	0	0	0	0	0	0	0	0	0	2	0	1	0	0
d__Bacteria	k__norank	p__Firmicutes	c__Bacilli	o__Bacillales	f__Paenibacillaceae	g__Ammoniphilus	s__uncultured_bacterium_g__Ammoniphilus	OTU200	0	0	0	0	0	0	0	0	0	0	0	0	0	0	0	0	0	0	0	0	0	0	0	0	0	1	0	0	0	0	0	0	0	0	0	0	0	0	0	0	0
d__Bacteria	k__norank	p__Elusimicrobia	c__Elusimicrobia	o__Lineage_IIa	f__norank_o__Lineage_IIa	g__norank_o__Lineage_IIa	s__unclassified_g__norank_o__Lineage_IIa	OTU1307	0	0	0	0	0	0	0	0	0	0	0	0	0	0	0	0	0	0	0	0	0	0	0	0	0	0	0	0	0	0	1	0	1	0	0	0	0	0	0	0	0
d__Bacteria	k__norank	p__Proteobacteria	c__Betaproteobacteria	o__Methylophilales	f__Methylophilaceae	g__norank_f__Methylophilaceae	s__uncultured_beta_proteobacterium_g__norank_f__Methylophilaceae	OTU381	0	0	0	0	0	1	0	0	1	0	1	3	0	5	1	0	0	1	0	0	6	0	0	0	2	0	0	4	6	0	0	0	0	0	0	0	1	0	0	4	0
d__Bacteria	k__norank	p__Saccharibacteria	c__norank_p__Saccharibacteria	o__norank_p__Saccharibacteria	f__norank_p__Saccharibacteria	g__norank_p__Saccharibacteria	s__unclassified_g__norank_p__Saccharibacteria	OTU2592	0	0	0	0	0	0	1	0	0	0	3	0	11	0	2	0	1	2	1	2	1	1	0	1	0	0	0	2	1	3	0	0	0	0	0	0	1	1	1	0	1
d__Bacteria	k__norank	p__Actinobacteria	c__Actinobacteria	o__Frankiales	f__Geodermatophilaceae	g__Blastococcus	s__uncultured_Blastococcus_sp._g__Blastococcus	OTU3259	0	0	0	0	0	22	125	167	4	20	37	19	0	13	13	18	3	23	56	156	81	7	91	17	53	21	26	20	61	9	0	0	0	0	0	1	2	62	3	7	4
d__Bacteria	k__norank	p__Planctomycetes	c__Planctomycetacia	o__Planctomycetales	f__Planctomycetaceae	g__norank_f__Planctomycetaceae	s__uncultured_bacterium_g__norank_f__Planctomycetaceae	OTU2942	0	0	0	0	0	0	0	0	0	0	1	0	5	1	1	0	0	4	0	0	0	0	0	0	0	0	0	1	0	0	0	0	0	0	0	0	0	0	0	1	0
d__Bacteria	k__norank	p__Proteobacteria	c__Betaproteobacteria	o__Burkholderiales	f__Alcaligenaceae	g__norank_f__Alcaligenaceae	s__unclassified_g__norank_f__Alcaligenaceae	OTU953	0	0	0	0	0	0	0	0	0	0	0	4	0	0	1	0	0	1	0	0	0	0	0	0	0	0	0	0	1	0	0	0	0	1	0	0	0	0	0	0	0
d__Bacteria	k__norank	p__Proteobacteria	c__Betaproteobacteria	o__Rhodocyclales	f__Rhodocyclaceae	g__Ferribacterium	s__uncultured_bacterium_g__Ferribacterium	OTU795	0	0	0	0	0	7	0	0	9	0	0	1	0	0	1	0	0	0	0	0	0	0	0	0	0	0	0	1	0	1	0	0	0	12	0	0	0	0	0	0	1
d__Bacteria	k__norank	p__Saccharibacteria	c__norank_p__Saccharibacteria	o__norank_p__Saccharibacteria	f__norank_p__Saccharibacteria	g__norank_p__Saccharibacteria	s__uncultured_bacterium_g__norank_p__Saccharibacteria	OTU2482	0	0	0	0	0	0	0	0	0	0	0	0	0	0	0	0	5	1	0	0	0	0	0	1	0	0	0	0	2	0	0	0	1	0	0	1	4	0	0	0	0
d__Bacteria	k__norank	p__Firmicutes	c__Erysipelotrichia	o__Erysipelotrichales	f__Erysipelotrichaceae	g__norank_f__Erysipelotrichaceae	s__uncultured_bacterium_g__norank_f__Erysipelotrichaceae	OTU2776	0	0	0	0	0	0	0	0	0	0	0	1	0	0	0	0	1	0	0	0	0	0	1	0	0	0	0	5	0	2	0	0	0	0	0	0	0	0	0	1	0
d__Bacteria	k__norank	p__Chloroflexi	c__Anaerolineae	o__Anaerolineales	f__Anaerolineaceae	g__norank_f__Anaerolineaceae	s__unclassified_g__norank_f__Anaerolineaceae	OTU624	0	0	0	0	0	0	0	0	0	0	0	0	0	0	1	0	0	0	0	0	2	0	0	1	0	0	0	0	0	0	0	0	0	0	0	0	1	0	1	0	0
d__Bacteria	k__norank	p__Proteobacteria	c__Deltaproteobacteria	o__Myxococcales	f__Polyangiaceae	g__Aetherobacter	s__uncultured_bacterium_g__Aetherobacter	OTU4375	0	0	0	0	0	0	6	2	1	0	3	2	2	0	0	0	0	0	0	0	0	0	1	1	0	0	1	1	0	0	0	0	0	1	0	0	0	0	0	1	0
d__Bacteria	k__norank	p__Actinobacteria	c__Actinobacteria	o__Solirubrobacterales	f__unclassified_o__Solirubrobacterales	g__unclassified_o__Solirubrobacterales	s__unclassified_o__Solirubrobacterales	OTU3703	0	0	0	0	0	1	0	1	1	11	0	2	3	1	5	8	1	0	0	0	1	2	4	1	4	3	3	0	2	0	0	3	0	0	0	0	0	0	0	1	4
d__Bacteria	k__norank	p__Chloroflexi	c__Anaerolineae	o__Anaerolineales	f__Anaerolineaceae	g__norank_f__Anaerolineaceae	s__Chloroflexi_bacterium_OLB13	OTU2506	0	0	0	0	0	0	2	2	0	1	0	0	0	0	1	0	0	0	1	0	0	0	1	0	0	0	2	0	0	0	0	0	0	0	0	0	0	0	0	0	0
d__Bacteria	k__norank	p__Chloroflexi	c__SBR2076	o__norank_c__SBR2076	f__norank_c__SBR2076	g__norank_c__SBR2076	s__Hypsibius_dujardini_g__norank_c__SBR2076	OTU3478	0	0	0	0	0	0	0	0	0	0	1	0	0	2	2	0	0	0	0	0	1	0	0	0	0	0	0	0	1	0	0	0	0	0	0	0	0	1	1	0	0
d__Bacteria	k__norank	p__Proteobacteria	c__Deltaproteobacteria	o__Myxococcales	f__Sandaracinaceae	g__norank_f__Sandaracinaceae	s__uncultured_soil_bacterium_g__norank_f__Sandaracinaceae	OTU697	0	0	0	0	0	0	0	0	1	0	0	1	2	0	1	0	1	2	0	1	0	1	0	0	0	0	0	0	0	0	0	0	0	0	0	0	0	0	0	0	0
d__Bacteria	k__norank	p__Proteobacteria	c__Alphaproteobacteria	o__Sphingomonadales	f__Sphingomonadaceae	g__Sphingomonas	s__unclassified_g__Sphingomonas	OTU1579	0	1	0	0	0	4	24	5	7	0	1	6	2	1	2	1	1	0	7	27	2	0	2	2	20	1	11	0	2	4	0	0	0	0	0	1	2	9	0	0	0
d__Bacteria	k__norank	p__Actinobacteria	c__Actinobacteria	o__Solirubrobacterales	f__Solirubrobacteraceae	g__Solirubrobacter	s__uncultured_bacterium_g__Solirubrobacter	OTU4374	0	0	0	0	0	0	1	1	2	0	2	0	1	0	0	0	1	4	0	0	0	1	0	0	1	1	1	0	0	0	0	0	0	0	0	0	0	1	0	0	0
d__Bacteria	k__norank	p__Proteobacteria	c__Deltaproteobacteria	o__Myxococcales	f__Haliangiaceae	g__Haliangium	s__unclassified_g__Haliangium	OTU486	0	0	0	0	0	0	0	0	1	0	0	0	0	0	0	0	0	0	0	14	0	0	0	0	0	0	0	0	0	0	0	0	0	0	0	0	0	0	0	0	0
d__Bacteria	k__norank	p__Planctomycetes	c__Planctomycetacia	o__Planctomycetales	f__Planctomycetaceae	g__unclassified_f__Planctomycetaceae	s__unclassified_f__Planctomycetaceae	OTU4159	0	0	0	0	0	0	0	0	0	0	0	0	0	0	0	0	1	0	0	0	0	0	0	0	0	0	0	0	0	0	0	2	1	1	0	0	0	0	0	0	0
d__Bacteria	k__norank	p__Chloroflexi	c__Ktedonobacteria	o__Ktedonobacterales	f__Ktedonobacteraceae	g__unclassified_f__Ktedonobacteraceae	s__unclassified_f__Ktedonobacteraceae	OTU1755	0	0	0	0	0	0	0	0	1	0	0	0	0	0	0	0	4	0	0	0	0	0	0	0	0	0	0	0	0	0	0	0	0	0	0	0	0	0	0	0	0
d__Bacteria	k__norank	p__Verrucomicrobia	c__Spartobacteria	o__Chthoniobacterales	f__DA101_soil_group	g__norank_f__DA101_soil_group	s__unclassified_g__norank_f__DA101_soil_group	OTU3850	0	0	0	0	0	0	0	0	0	1	0	0	0	0	0	0	0	0	0	0	0	0	0	0	0	0	0	0	0	0	0	0	0	0	0	1	0	0	0	0	0
d__Bacteria	k__norank	p__Verrucomicrobia	c__Spartobacteria	o__Chthoniobacterales	f__DA101_soil_group	g__norank_f__DA101_soil_group	s__unclassified_g__norank_f__DA101_soil_group	OTU2058	0	0	0	0	0	4	0	2	0	2	0	0	0	0	0	0	1	1	2	0	0	0	1	1	1	1	0	1	0	1	0	0	2	2	0	0	2	0	2	3	0
d__Bacteria	k__norank	p__Bacteroidetes	c__Sphingobacteriia	o__Sphingobacteriales	f__PHOS-HE51	g__norank_f__PHOS-HE51	s__uncultured_Bacteroidetes_bacterium_g__norank_f__PHOS-HE51	OTU2940	0	0	0	0	0	0	0	0	0	0	0	0	0	0	0	0	0	0	0	0	0	0	0	0	0	0	0	0	0	0	0	0	0	0	0	0	0	0	0	2	0
d__Bacteria	k__norank	p__Chloroflexi	c__Thermomicrobia	o__JG30-KF-CM45	f__norank_o__JG30-KF-CM45	g__norank_o__JG30-KF-CM45	s__uncultured_bacterium_g__norank_o__JG30-KF-CM45	OTU2445	0	0	0	0	0	1	0	0	0	0	1	0	0	0	0	0	0	2	0	0	0	3	2	0	0	1	0	1	0	1	0	0	0	0	0	0	0	1	0	0	0
d__Bacteria	k__norank	p__Chloroflexi	c__Chloroflexia	o__Herpetosiphonales	f__Herpetosiphonaceae	g__Herpetosiphon	s__uncultured_Chloroflexi_bacterium_g__Herpetosiphon	OTU368	0	0	0	0	0	0	0	0	1	0	0	0	0	0	1	0	0	0	0	1	0	0	0	0	2	0	2	11	0	0	0	0	0	0	0	0	0	0	0	0	0
d__Bacteria	k__norank	p__Bacteroidetes	c__Sphingobacteriia	o__Sphingobacteriales	f__Sphingobacteriaceae	g__Mucilaginibacter	s__unclassified_g__Mucilaginibacter	OTU4234	0	0	0	0	0	1	0	0	5	1	1	3	0	8	0	1	1	0	1	0	1	0	0	1	34	0	0	2	0	4	1	0	0	0	0	2	1	1	12	6	0
d__Bacteria	k__norank	p__Actinobacteria	c__Actinobacteria	o__Acidimicrobiales	f__norank_o__Acidimicrobiales	g__norank_o__Acidimicrobiales	s__unclassified_g__norank_o__Acidimicrobiales	OTU2534	0	0	0	0	0	0	0	0	0	0	0	1	0	0	0	0	0	0	0	0	0	2	0	0	0	0	0	0	0	0	0	0	0	0	0	0	0	0	0	0	0
d__Bacteria	k__norank	p__Saccharibacteria	c__norank_p__Saccharibacteria	o__norank_p__Saccharibacteria	f__norank_p__Saccharibacteria	g__norank_p__Saccharibacteria	s__unclassified_g__norank_p__Saccharibacteria	OTU4248	0	0	0	0	0	0	0	0	0	0	0	0	0	2	0	0	0	0	0	0	0	0	0	0	0	0	0	0	4	0	0	0	0	1	0	0	0	0	0	0	3
d__Bacteria	k__norank	p__Actinobacteria	c__Actinobacteria	o__Frankiales	f__Nakamurellaceae	g__Nakamurella	s__unclassified_g__Nakamurella	OTU3444	1	0	0	0	0	5	15	6	2	0	15	2	3	11	1	1	9	4	6	8	2	6	0	6	6	2	2	4	6	10	0	0	0	0	0	1	4	12	1	2	0
d__Bacteria	k__norank	p__Actinobacteria	c__Actinobacteria	o__Acidimicrobiales	f__norank_o__Acidimicrobiales	g__norank_o__Acidimicrobiales	s__unclassified_g__norank_o__Acidimicrobiales	OTU2531	0	0	0	0	0	0	0	0	0	2	0	1	1	1	0	0	0	0	0	0	0	0	0	0	0	0	0	0	0	0	0	0	0	0	0	0	0	0	0	0	0
d__Bacteria	k__norank	p__Saccharibacteria	c__norank_p__Saccharibacteria	o__norank_p__Saccharibacteria	f__norank_p__Saccharibacteria	g__norank_p__Saccharibacteria	s__unclassified_g__norank_p__Saccharibacteria	OTU562	0	0	0	0	0	0	0	0	0	0	0	0	0	0	0	0	0	3	0	0	0	0	0	0	0	0	0	0	0	0	0	0	0	0	0	0	0	1	0	0	0
d__Bacteria	k__norank	p__Proteobacteria	c__Betaproteobacteria	o__Nitrosomonadales	f__Nitrosomonadaceae	g__norank_f__Nitrosomonadaceae	s__unclassified_g__norank_f__Nitrosomonadaceae	OTU798	0	0	0	0	0	0	0	0	1	0	0	0	0	0	1	0	0	0	0	0	0	0	0	0	0	0	1	0	0	0	0	0	0	0	0	0	0	0	0	0	0
d__Bacteria	k__norank	p__Chloroflexi	c__Ktedonobacteria	o__Ktedonobacterales	f__1959-1	g__norank_f__1959-1	s__uncultured_bacterium_g__norank_f__1959-1	OTU3145	0	0	0	0	0	0	0	0	0	0	2	0	0	0	0	0	9	0	1	0	0	0	0	3	0	1	0	0	0	0	0	1	0	0	0	1	0	2	1	0	0
d__Bacteria	k__norank	p__Saccharibacteria	c__norank_p__Saccharibacteria	o__norank_p__Saccharibacteria	f__norank_p__Saccharibacteria	g__norank_p__Saccharibacteria	s__uncultured_bacterium_g__norank_p__Saccharibacteria	OTU2242	0	0	0	0	0	2	0	0	0	0	0	0	0	0	0	0	0	0	0	0	0	0	0	1	0	3	0	2	1	0	0	0	0	0	0	2	3	2	3	0	0
d__Bacteria	k__norank	p__Verrucomicrobia	c__Spartobacteria	o__Chthoniobacterales	f__DA101_soil_group	g__norank_f__DA101_soil_group	s__unclassified_g__norank_f__DA101_soil_group	OTU3994	0	0	0	0	1	2	0	0	0	0	0	0	0	5	0	0	0	0	1	0	1	0	0	2	0	0	0	0	0	0	0	0	0	0	0	0	1	0	0	5	0
d__Bacteria	k__norank	p__Proteobacteria	c__Alphaproteobacteria	o__Rhodospirillales	f__JG37-AG-20	g__norank_f__JG37-AG-20	s__unclassified_g__norank_f__JG37-AG-20	OTU1355	0	0	4	0	3	3	0	0	6	1	11	3	0	0	0	2	11	16	0	0	7	5	0	0	0	2	0	1	9	0	8	4	5	3	1	3	1	1	2	3	6
d__Bacteria	k__norank	p__Chloroflexi	c__Caldilineae	o__Caldilineales	f__Caldilineaceae	g__norank_f__Caldilineaceae	s__uncultured_bacterium_g__norank_f__Caldilineaceae	OTU3335	0	0	0	0	0	0	0	0	0	0	0	0	0	0	0	0	0	0	0	0	0	0	0	0	0	0	0	0	0	0	0	0	0	0	0	0	0	0	0	0	0
d__Bacteria	k__norank	p__Acidobacteria	c__Acidobacteria	o__Subgroup_7	f__norank_o__Subgroup_7	g__norank_o__Subgroup_7	s__uncultured_Acidobacteria_bacterium_g__norank_o__Subgroup_7	OTU3521	0	0	0	0	0	0	0	10	0	0	0	0	0	0	0	0	0	0	0	0	0	0	0	0	0	0	0	0	0	0	0	0	0	0	0	0	0	0	0	0	0
d__Bacteria	k__norank	p__Saccharibacteria	c__norank_p__Saccharibacteria	o__norank_p__Saccharibacteria	f__norank_p__Saccharibacteria	g__norank_p__Saccharibacteria	s__unclassified_g__norank_p__Saccharibacteria	OTU1625	0	0	0	0	0	0	0	0	0	1	0	0	0	0	2	0	7	0	0	0	0	0	0	0	1	0	0	2	0	0	0	0	0	0	0	0	0	1	1	1	0
d__Bacteria	k__norank	p__Proteobacteria	c__Gammaproteobacteria	o__Xanthomonadales	f__Nevskiaceae	g__Nevskia	s__unclassified_g__Nevskia	OTU2693	0	70	7	0	7	0	0	0	0	0	0	0	0	0	0	0	0	0	0	0	0	0	0	0	0	0	0	0	0	0	0	0	0	0	0	17	2	0	6	2	0
d__Bacteria	k__norank	p__Proteobacteria	c__Alphaproteobacteria	o__Rhodospirillales	f__I-10	g__norank_f__I-10	s__uncultured_Acetobacteraceae_bacterium_g__norank_f__I-10	OTU2079	0	0	0	0	0	1	0	6	0	0	0	0	0	0	0	0	0	0	1	0	0	1	3	0	1	1	0	2	0	0	0	0	0	0	0	0	0	0	0	0	0
d__Bacteria	k__norank	p__Bacteroidetes	c__Sphingobacteriia	o__Sphingobacteriales	f__Chitinophagaceae	g__Chitinophaga	s__uncultured_Bacteroidetes_bacterium_g__Chitinophaga	OTU1634	0	0	0	0	0	0	0	0	0	2	0	0	1	0	1	0	0	0	1	5	1	0	0	0	7	0	2	1	0	0	0	0	0	0	0	0	0	0	0	0	0
d__Bacteria	k__norank	p__Chloroflexi	c__Anaerolineae	o__Anaerolineales	f__Anaerolineaceae	g__norank_f__Anaerolineaceae	s__uncultured_Gemmatimonadetes_bacterium_g__norank_f__Anaerolineaceae	OTU1709	0	0	0	0	0	0	0	0	9	0	0	0	0	0	0	0	0	0	0	0	11	0	0	0	0	0	0	0	0	0	0	0	0	0	0	0	0	0	0	0	0
d__Bacteria	k__norank	p__Proteobacteria	c__Alphaproteobacteria	o__Rhizobiales	f__unclassified_o__Rhizobiales	g__unclassified_o__Rhizobiales	s__unclassified_o__Rhizobiales	OTU4017	0	4	0	3	14	0	0	0	1	0	1	0	0	0	0	1	0	0	0	0	0	0	0	0	0	0	0	0	0	0	0	0	0	0	0	1	0	0	1	0	0
d__Bacteria	k__norank	p__Proteobacteria	c__Gammaproteobacteria	o__Xanthomonadales	f__Xanthomonadaceae	g__Pseudoxanthomonas	s__unclassified_g__Pseudoxanthomonas	OTU1038	0	0	0	0	0	0	0	0	1	0	0	1	0	0	1	0	0	0	0	0	3	0	0	0	0	0	0	0	3	0	0	0	0	0	0	0	0	0	0	0	0
d__Bacteria	k__norank	p__Proteobacteria	c__Alphaproteobacteria	o__Rhodospirillales	f__Rhodospirillales_Incertae_Sedis	g__Reyranella	s__uncultured_alpha_proteobacterium_g__Reyranella	OTU1600	0	1	1	0	3	1	0	1	4	5	3	7	7	5	3	10	3	5	2	4	9	5	3	6	4	4	4	1	6	5	0	2	1	2	0	1	3	1	5	2	2
d__Bacteria	k__norank	p__Planctomycetes	c__Planctomycetacia	o__Planctomycetales	f__Planctomycetaceae	g__Isosphaera	s__uncultured_bacterium_g__Isosphaera	OTU1331	0	0	0	0	0	1	0	0	0	1	0	0	0	0	0	0	0	0	0	0	1	0	1	0	0	0	0	0	2	0	0	1	0	6	0	0	0	0	0	0	0
d__Bacteria	k__norank	p__Saccharibacteria	c__norank_p__Saccharibacteria	o__norank_p__Saccharibacteria	f__norank_p__Saccharibacteria	g__norank_p__Saccharibacteria	s__unclassified_g__norank_p__Saccharibacteria	OTU1751	0	0	0	0	0	0	0	1	0	0	0	0	0	0	0	0	0	0	0	0	0	1	0	0	0	0	1	0	0	1	0	0	0	0	0	0	0	0	0	0	1
d__Bacteria	k__norank	p__Saccharibacteria	c__norank_p__Saccharibacteria	o__norank_p__Saccharibacteria	f__norank_p__Saccharibacteria	g__norank_p__Saccharibacteria	s__unclassified_g__norank_p__Saccharibacteria	OTU1753	0	0	0	0	0	0	0	0	0	0	0	0	0	0	0	0	0	0	1	0	0	0	0	0	0	0	0	0	1	0	0	0	0	0	0	0	0	0	1	0	0
d__Bacteria	k__norank	p__Verrucomicrobia	c__OPB35_soil_group	o__norank_c__OPB35_soil_group	f__norank_c__OPB35_soil_group	g__norank_c__OPB35_soil_group	s__unclassified_g__norank_c__OPB35_soil_group	OTU189	0	0	0	0	0	0	0	0	0	0	0	0	0	0	0	0	0	0	0	0	0	0	0	0	0	0	0	0	0	0	9	3	1	3	0	0	0	0	0	0	2
d__Bacteria	k__norank	p__Chloroflexi	c__Chloroflexia	o__Chloroflexales	f__Roseiflexaceae	g__Roseiflexus	s__unclassified_g__Roseiflexus	OTU2247	0	0	0	0	0	0	0	0	0	0	0	1	0	0	1	0	0	0	0	3	0	0	0	1	0	0	0	0	2	1	0	0	0	0	0	0	0	0	0	0	0
d__Bacteria	k__norank	p__Chloroflexi	c__unclassified_p__Chloroflexi	o__unclassified_p__Chloroflexi	f__unclassified_p__Chloroflexi	g__unclassified_p__Chloroflexi	s__unclassified_p__Chloroflexi	OTU2190	0	0	0	0	0	3	0	0	0	0	0	0	0	0	0	1	0	0	1	0	0	0	0	3	0	0	0	1	1	0	0	0	0	0	0	0	0	0	0	0	0
d__Bacteria	k__norank	p__Planctomycetes	c__Planctomycetacia	o__Planctomycetales	f__Planctomycetaceae	g__norank_f__Planctomycetaceae	s__uncultured_bacterium_g__norank_f__Planctomycetaceae	OTU3584	0	0	0	0	0	1	0	0	0	1	0	0	0	0	0	0	0	0	0	0	0	0	0	0	0	0	0	0	0	0	0	0	0	0	0	0	2	2	0	1	0
d__Bacteria	k__norank	p__Proteobacteria	c__Betaproteobacteria	o__Burkholderiales	f__Alcaligenaceae	g__Achromobacter	s__uncultured_proteobacterium_g__Achromobacter	OTU678	0	0	0	0	0	0	0	0	0	1	0	9	0	0	4	0	0	0	1	2	1	0	0	2	1	0	0	2	1	1	0	0	0	0	0	0	2	1	1	1	1
d__Bacteria	k__norank	p__Saccharibacteria	c__norank_p__Saccharibacteria	o__norank_p__Saccharibacteria	f__norank_p__Saccharibacteria	g__norank_p__Saccharibacteria	s__uncultured_Candidatus_Saccharibacteria_bacterium_g__norank_p__Saccharibacteria	OTU3000	0	0	0	0	1	1	1	1	0	1	0	2	1	0	0	0	0	1	0	0	0	3	3	0	0	0	2	0	0	1	0	0	0	0	0	1	0	0	0	0	1
d__Bacteria	k__norank	p__Acidobacteria	c__Acidobacteria	o__norank_c__Acidobacteria	f__norank_c__Acidobacteria	g__norank_c__Acidobacteria	s__unclassified_g__norank_c__Acidobacteria	OTU1784	0	0	0	0	0	0	2	1	0	3	0	0	0	0	2	1	0	0	3	2	0	0	2	5	1	2	1	5	0	7	0	0	0	0	0	0	0	0	0	0	0
d__Bacteria	k__norank	p__Acidobacteria	c__Acidobacteria	o__norank_c__Acidobacteria	f__norank_c__Acidobacteria	g__norank_c__Acidobacteria	s__unclassified_g__norank_c__Acidobacteria	OTU1785	0	0	0	0	0	0	0	0	0	0	0	0	0	0	0	0	0	0	0	0	0	0	0	0	0	0	0	0	0	0	0	0	0	0	0	1	0	0	3	0	0
d__Bacteria	k__norank	p__Proteobacteria	c__Gammaproteobacteria	o__Legionellales	f__Coxiellaceae	g__Aquicella	s__unclassified_g__Aquicella	OTU3823	0	0	0	0	0	0	0	0	0	0	0	0	0	0	0	0	1	0	0	0	0	0	0	0	0	0	0	0	0	0	0	0	0	0	0	0	0	0	0	0	0
d__Bacteria	k__norank	p__Proteobacteria	c__Gammaproteobacteria	o__Legionellales	f__Coxiellaceae	g__Aquicella	s__unclassified_g__Aquicella	OTU2559	0	0	0	0	0	2	0	0	0	0	0	0	0	0	0	0	0	0	0	0	0	0	0	0	0	0	0	0	0	0	0	0	0	0	0	0	0	0	0	0	0
d__Bacteria	k__norank	p__Saccharibacteria	c__norank_p__Saccharibacteria	o__norank_p__Saccharibacteria	f__norank_p__Saccharibacteria	g__norank_p__Saccharibacteria	s__unclassified_g__norank_p__Saccharibacteria	OTU4564	0	0	0	0	0	0	0	0	0	0	0	0	0	0	0	0	0	0	0	0	0	0	0	0	0	0	0	0	0	0	0	0	0	0	0	0	0	0	0	0	1
d__Bacteria	k__norank	p__Chloroflexi	c__Chloroflexia	o__Chloroflexales	f__Roseiflexaceae	g__Roseiflexus	s__uncultured_bacterium_g__Roseiflexus	OTU1970	0	0	0	0	0	1	0	0	0	0	0	0	0	0	0	0	0	0	0	0	0	0	0	0	0	0	0	2	0	0	0	0	0	0	0	2	1	2	0	0	0
d__Bacteria	k__norank	p__Proteobacteria	c__Gammaproteobacteria	o__Xanthomonadales	f__Xanthomonadaceae	g__Arenimonas	s__unclassified_g__Arenimonas	OTU784	0	0	0	0	0	0	0	0	4	0	0	5	0	1	8	0	0	0	0	2	4	0	0	1	0	2	1	1	9	9	0	0	0	0	0	0	28	0	0	0	0
d__Bacteria	k__norank	p__Actinobacteria	c__Actinobacteria	o__Frankiales	f__Frankiaceae	g__Jatrophihabitans	s__unclassified_g__Jatrophihabitans	OTU1892	0	9	8	0	11	9	3	4	2	9	17	1	2	5	2	1	4	9	6	0	8	22	5	6	2	0	0	4	6	1	20	6	17	9	2	8	2	29	2	3	33
d__Bacteria	k__norank	p__Actinobacteria	c__Actinobacteria	o__norank_c__Actinobacteria	f__norank_c__Actinobacteria	g__norank_c__Actinobacteria	s__uncultured_soil_bacterium_g__norank_c__Actinobacteria	OTU753	0	0	0	0	0	6	0	0	2	7	2	2	0	0	4	2	0	1	0	0	0	1	2	0	2	1	0	0	0	0	0	0	0	0	0	0	0	0	0	0	0
d__Bacteria	k__norank	p__Bacteroidetes	c__Cytophagia	o__Cytophagales	f__Cytophagaceae	g__Spirosoma	s__uncultured_bacterium_g__Spirosoma	OTU3177	0	0	0	0	0	0	0	0	0	0	0	0	0	0	0	0	0	0	0	0	0	0	0	0	0	0	0	0	0	0	0	0	0	0	0	0	0	0	0	0	0
d__Bacteria	k__norank	p__Chloroflexi	c__Chloroflexia	o__Chloroflexales	f__Roseiflexaceae	g__Roseiflexus	s__Kouleothrix_aurantiaca	OTU496	0	0	0	0	0	0	1	0	0	0	0	0	0	0	0	0	0	0	0	6	0	0	0	0	0	0	0	0	0	0	0	0	0	0	0	0	0	0	0	0	0
d__Bacteria	k__norank	p__Bacteroidetes	c__Sphingobacteriia	o__Sphingobacteriales	f__Chitinophagaceae	g__Dinghuibacter	s__Dinghuibacter_silviterrae	OTU70	0	0	0	0	0	0	0	0	0	0	0	0	0	0	0	0	0	0	0	0	0	0	0	0	0	0	0	0	0	0	10	1	5	0	0	0	0	0	0	0	1
d__Bacteria	k__norank	p__Chloroflexi	c__Anaerolineae	o__Anaerolineales	f__Anaerolineaceae	g__norank_f__Anaerolineaceae	s__uncultured_Gemmatimonadetes_bacterium_g__norank_f__Anaerolineaceae	OTU583	0	0	0	0	0	0	0	0	0	0	0	0	0	0	0	0	0	0	0	0	2	0	0	0	0	0	0	0	0	0	0	0	0	0	0	0	0	0	0	0	0
d__Bacteria	k__norank	p__Proteobacteria	c__Deltaproteobacteria	o__Myxococcales	f__Sandaracinaceae	g__norank_f__Sandaracinaceae	s__uncultured_bacterium_g__norank_f__Sandaracinaceae	OTU4365	0	0	0	0	0	0	0	0	0	0	0	0	0	0	0	0	0	0	1	0	0	0	0	0	0	0	0	0	0	0	0	0	0	0	0	0	0	0	0	0	0
d__Bacteria	k__norank	p__Chloroflexi	c__Anaerolineae	o__Anaerolineales	f__Anaerolineaceae	g__norank_f__Anaerolineaceae	s__uncultured_Gemmatimonadetes_bacterium_g__norank_f__Anaerolineaceae	OTU2043	0	0	0	0	0	0	0	0	0	0	0	1	0	0	0	0	0	0	0	0	1	0	0	0	0	2	3	1	0	0	0	0	0	0	0	0	0	0	1	0	0
d__Bacteria	k__norank	p__Actinobacteria	c__Actinobacteria	o__Catenulisporales	f__Actinospicaceae	g__Actinospica	s__unclassified_g__Actinospica	OTU4612	0	0	0	0	0	0	0	0	0	0	0	0	0	0	0	0	0	0	0	0	0	0	0	0	0	0	0	0	0	0	1	0	0	0	0	0	0	0	0	0	1
d__Bacteria	k__norank	p__Actinobacteria	c__Actinobacteria	o__Acidimicrobiales	f__Acidimicrobiaceae	g__norank_f__Acidimicrobiaceae	s__unclassified_g__norank_f__Acidimicrobiaceae	OTU1188	0	0	0	0	0	1	0	0	0	2	0	0	0	0	2	0	0	0	0	1	1	1	0	0	0	0	0	0	3	0	0	0	0	0	0	0	1	1	0	0	0
d__Bacteria	k__norank	p__Acidobacteria	c__Acidobacteria	o__Subgroup_7	f__norank_o__Subgroup_7	g__norank_o__Subgroup_7	s__unclassified_g__norank_o__Subgroup_7	OTU2918	0	0	0	0	0	0	0	0	2	0	5	1	0	1	1	0	14	0	0	0	8	10	0	0	0	0	0	0	0	2	0	2	0	0	0	3	0	1	0	0	0
d__Bacteria	k__norank	p__Proteobacteria	c__Deltaproteobacteria	o__Desulfuromonadales	f__Geobacteraceae	g__Geobacter	s__unclassified_g__Geobacter	OTU4480	0	0	0	0	0	1	0	0	0	0	0	0	0	0	0	0	0	0	0	0	0	0	0	0	0	0	0	0	0	0	0	0	0	31	0	0	0	0	0	0	0
d__Bacteria	k__norank	p__Proteobacteria	c__Deltaproteobacteria	o__Myxococcales	f__Archangiaceae	g__Anaeromyxobacter	s__unclassified_g__Anaeromyxobacter	OTU3411	0	0	0	0	0	0	3	0	0	0	0	0	0	0	0	0	0	0	1	0	0	0	0	0	0	0	0	0	0	1	0	0	0	0	0	0	0	0	0	0	0
d__Bacteria	k__norank	p__Gemmatimonadetes	c__Gemmatimonadetes	o__Gemmatimonadales	f__Gemmatimonadaceae	g__norank_f__Gemmatimonadaceae	s__uncultured_bacterium_g__norank_f__Gemmatimonadaceae	OTU932	0	0	0	0	0	0	0	0	0	1	1	1	0	0	0	0	0	0	0	0	0	0	0	0	0	0	0	0	0	0	0	0	0	0	0	0	0	0	0	0	0
d__Bacteria	k__norank	p__Saccharibacteria	c__norank_p__Saccharibacteria	o__norank_p__Saccharibacteria	f__norank_p__Saccharibacteria	g__norank_p__Saccharibacteria	s__soil_bacterium_WF55	OTU397	0	0	0	0	0	1	0	0	0	0	2	0	1	0	1	0	0	1	2	0	1	0	0	0	2	0	0	0	1	0	21	8	0	0	0	0	0	0	0	0	13
d__Bacteria	k__norank	p__Chloroflexi	c__SBR2076	o__norank_c__SBR2076	f__norank_c__SBR2076	g__norank_c__SBR2076	s__uncultured_bacterium_g__norank_c__SBR2076	OTU1818	0	1	0	0	0	0	0	0	0	0	0	0	1	0	0	0	2	0	0	0	3	0	0	0	0	0	0	0	1	0	0	0	0	0	0	1	1	1	0	1	0
d__Bacteria	k__norank	p__Proteobacteria	c__Deltaproteobacteria	o__Bdellovibrionales	f__Bdellovibrionaceae	g__Bdellovibrio	s__uncultured_bacterium_g__Bdellovibrio	OTU3270	0	0	0	0	0	1	0	2	1	0	1	0	0	0	0	0	0	0	0	0	0	0	0	0	1	1	1	0	0	0	0	0	0	0	0	0	0	1	0	1	0
d__Bacteria	k__norank	p__Proteobacteria	c__Gammaproteobacteria	o__Xanthomonadales	f__norank_o__Xanthomonadales	g__norank_o__Xanthomonadales	s__unclassified_g__norank_o__Xanthomonadales	OTU173	0	0	0	0	0	0	0	0	0	0	0	0	0	0	1	0	0	0	0	0	0	0	0	0	0	1	0	0	0	0	0	0	2	4	0	0	0	0	0	0	0
d__Bacteria	k__norank	p__Bacteroidetes	c__Sphingobacteriia	o__Sphingobacteriales	f__Chitinophagaceae	g__unclassified_f__Chitinophagaceae	s__unclassified_f__Chitinophagaceae	OTU2249	0	0	0	0	0	0	0	0	0	0	0	0	0	0	0	0	0	0	0	0	0	0	0	3	0	0	0	0	0	0	0	0	0	0	0	0	0	0	0	1	0
d__Bacteria	k__norank	p__Parcubacteria	c__norank_p__Parcubacteria	o__norank_p__Parcubacteria	f__norank_p__Parcubacteria	g__norank_p__Parcubacteria	s__groundwater_metagenome_g__norank_p__Parcubacteria	OTU591	0	0	0	0	0	0	0	0	0	0	0	0	0	0	1	0	1	0	0	0	0	0	0	0	0	0	0	0	0	0	0	0	0	0	0	0	2	2	0	4	0
d__Bacteria	k__norank	p__Actinobacteria	c__Actinobacteria	o__Acidimicrobiales	f__norank_o__Acidimicrobiales	g__norank_o__Acidimicrobiales	s__unclassified_g__norank_o__Acidimicrobiales	OTU2009	0	1	0	0	1	1	1	1	0	0	1	2	6	2	0	0	1	0	0	2	2	1	3	4	2	3	3	3	1	6	0	0	0	0	0	0	8	4	0	2	0
d__Bacteria	k__norank	p__Acidobacteria	c__Acidobacteria	o__norank_c__Acidobacteria	f__norank_c__Acidobacteria	g__norank_c__Acidobacteria	s__unclassified_g__norank_c__Acidobacteria	OTU3307	0	0	0	0	0	0	1	0	0	0	0	0	1	0	1	0	0	0	0	0	0	0	2	0	1	0	4	3	0	4	0	0	0	0	0	0	0	0	0	0	0
d__Bacteria	k__norank	p__Actinobacteria	c__Actinobacteria	o__Acidimicrobiales	f__norank_o__Acidimicrobiales	g__norank_o__Acidimicrobiales	s__unclassified_g__norank_o__Acidimicrobiales	OTU1318	0	3	0	0	0	0	0	0	0	0	0	0	0	0	0	0	1	0	0	0	0	0	0	0	0	1	0	0	0	0	4	5	4	0	3	1	0	0	0	0	12
d__Bacteria	k__norank	p__Chloroflexi	c__Chloroflexia	o__Kallotenuales	f__AKIW781	g__norank_f__AKIW781	s__uncultured_soil_bacterium_g__norank_f__AKIW781	OTU1440	0	0	0	0	0	1	0	0	0	0	0	0	0	0	0	0	0	0	0	0	0	0	0	0	0	0	0	0	2	0	0	0	0	0	0	1	1	1	0	1	0
d__Bacteria	k__norank	p__Proteobacteria	c__Alphaproteobacteria	o__Rhodospirillales	f__DA111	g__norank_f__DA111	s__uncultured_bacterium_DA111	OTU4607	0	0	0	0	0	0	0	0	0	0	0	0	0	0	0	0	0	0	0	0	0	0	0	0	0	0	0	0	0	0	5	4	1	0	0	0	0	0	0	0	5
d__Bacteria	k__norank	p__Proteobacteria	c__Betaproteobacteria	o__B1-7BS	f__norank_o__B1-7BS	g__norank_o__B1-7BS	s__uncultured_Denitratisoma_sp._g__norank	OTU3653	0	0	0	0	0	2	0	0	2	0	0	0	0	0	0	0	0	0	0	0	0	0	0	0	0	0	0	1	0	0	0	0	0	0	0	0	0	0	0	0	0
d__Bacteria	k__norank	p__Chloroflexi	c__Ktedonobacteria	o__Ktedonobacterales	f__HSB_OF53-F07	g__norank_f__HSB_OF53-F07	s__unclassified_g__norank_f__HSB_OF53-F07	OTU4547	0	0	0	0	0	0	0	0	0	0	0	0	0	0	0	0	0	0	0	0	3	1	0	0	0	0	0	1	0	0	0	0	0	0	0	0	0	0	0	0	0
d__Bacteria	k__norank	p__Actinobacteria	c__Actinobacteria	o__Streptosporangiales	f__Thermomonosporaceae	g__Actinocorallia	s__uncultured_bacterium_g__Actinocorallia	OTU3020	0	0	0	0	1	9	14	31	7	7	2	3	4	1	0	2	0	5	6	6	1	4	24	11	22	1	4	5	2	12	0	0	0	1	0	0	0	2	0	3	0
d__Bacteria	k__norank	p__Proteobacteria	c__Gammaproteobacteria	o__Legionellales	f__Coxiellaceae	g__Aquicella	s__unclassified_g__Aquicella	OTU2813	0	0	0	0	0	0	0	0	0	0	0	0	0	0	0	0	0	0	0	0	0	0	0	0	0	0	0	0	0	0	1	0	0	0	9	0	0	0	0	0	0
[truncated: 2,903 more rows]
[truncated: 32 more columns]
